# Supplementary material for: Dissecting Organ-Specific Aroma-Active Volatile Profiles in Two Endemic Phoebe Species by Integrated GC-MS Metabolomics
Source: Metabolites. 2025 Aug 3;15(8):526. doi: 10.3390/metabo15080526 (PMC12388051; doi:10.3390/metabo15080526)
Supplement: Supplementary file 1 [file metabolites-15-00526-s001.zip]

Archive with 2 entries (2 files):
- Supplementary Figure S1.pdf
- Supplementary tables S1-S5.xlsx
