# Supplementary material for: Dissecting Organ-Specific Aroma-Active Volatile Profiles in Two Endemic Phoebe Species by Integrated GC-MS Metabolomics
Source: Metabolites. 2025 Aug 3;15(8):526. doi: 10.3390/metabo15080526 (PMC12388051; doi:10.3390/metabo15080526)
Supplement: Supplementary file 1 [file metabolites-15-00526-s001.zip › Supplementary tables S1-S5.xlsx]

## Sheet: Table S1
Table S1. List of 1,666 detected volatile metabolites and their annotation information.
Index	Quantitative ion	Qualitative ion	Molecular weight (Da)	Formula	Compounds	Class I	CAS	KEGG
KMW0652*380	119	41	222.198	C15H26O	Cubenol	Terpenoids	21284-22-0	kegg_map
NMW0044*221	106	121	121.089	C8H11N	Benzenamine, N-ethyl-	Amine	103-69-5	-
XMW1035*118	159	177	220.183	C15H24O	(-)-Spathulenol	Terpenoids	77171-55-2	-
NMW0015*017	68	93	136.125	C10H16	Cyclohexene, 1-methyl-4-(1-methylethenyl)-, (S)-	Terpenoids	5989-54-8	-
NMW0023*217	91	119	120.058	C8H8O	Benzaldehyde, 2-methyl-	Aldehyde	529-20-4	-
NMW0034*400	80	69	152.12	C10H16O	Fenchone	Terpenoids	1195-79-5	ko00902,ko01100,ko01110
NMW0037*023	103	70	172.146	C10H20O2	Butanoic acid, 3-methyl-, 3-methylbutyl ester	Ester	659-70-1	ko01100
XMW0981*126	104	57	206.131	C13H18O2	Butanoic acid, 3-methyl-, 2-phenylethyl ester	Ester	140-26-1	-
XMW0980*143	119	93	204.188	C15H24	(1R,3aR,4aR,8aR)-1,4,4,6-Tetramethyl-1,2,3,3a,4,4a,7,8-octahydrocyclopenta[1,4]cyclobuta[1,2]benzene	Terpenoids	94482-89-0	-
NMW0047*149	107	122	122.073	C8H10O	Phenol, 2-ethyl-	Phenol	90-00-6	-
NMW0005*120	111	71	154.136	C10H18O	3-Cyclohexen-1-ol, 4-methyl-1-(1-methylethyl)-, (R)-	Terpenoids	20126-76-5	-
XMW0975*137	93	119	204.188	C15H24	Cyclohexene, 4-(1,5-dimethyl-1,4-hexadienyl)-1-methyl-	Terpenoids	17627-44-0	-
NMW0065*092	95	110	154.136	C10H18O	Bicyclo[2.2.1]heptan-2-ol, 1,7,7-trimethyl-, (1S-endo)-	Terpenoids	464-45-9	-
NMW0068*278	108	77	150.068	C9H10O2	Acetic acid, 4-methylphenyl ester	Ester	140-39-6	-
XMW0967*361	136	121	204.188	C15H24	(1R,5S)-1,8-Dimethyl-4-(propan-2-ylidene)spiro[4.5]dec-7-ene	Terpenoids	28400-12-6	-
NMW0073*040	107	135	150.104	C10H14O	Bicyclo[3.1.1]hept-2-ene-2-carboxaldehyde, 6,6-dimethyl-	Terpenoids	564-94-3	-
NMW0078*258	91	137	137.048	C7H7NO2	Benzene, 1-methyl-3-nitro-	Nitrogen compounds	99-08-1	-
XMW0962*110	91	108	192.115	C12H16O2	Butanoic acid, 2-methyl-, phenylmethyl ester	Ester	56423-40-6	-
NMW0007*140	91	107	150.104	C10H14O	2,4-Cycloheptadien-1-one, 2,6,6-trimethyl-	Terpenoids	503-93-5	-
XMW1069*313	67	82	170.131	C10H18O2	Butanoic acid, 3-hexenyl ester, (E)-	Ester	53398-84-8	-
XMW0956*347	119	84	194.131	C12H18O2	2-Cyclohexen-1-ol, 2-methyl-5-(1-methylethenyl)-, acetate, cis-	Ester	1205-42-1	-
KMW0645*133	109	119	222.198	C15H26O	Levomenol	Terpenoids	23089-26-1	-
KMW0617*378	59	93	222.198	C15H26O	Cyclohexanemethanol, 4-ethenyl-.alpha.,.alpha.,4-trimethyl-3-(1-methylethenyl)-, [1R-(1.alpha.,3.alpha.,4.beta.)]-	Terpenoids	639-99-6	-
KMW0618*064	189	161	204.188	C15H24	Naphthalene, 1,2,3,5,6,8a-hexahydro-4,7-dimethyl-1-(1-methylethyl)-, (1S-cis)-	Terpenoids	483-76-1	ko01100
KMW0624*381	93	123	222.198	C15H26O	Cis-Nerolidol	Terpenoids	3790-78-1	-
XMW1123*411	134	119	134.11	C10H14	Benzene, 2-ethyl-1,4-dimethyl-	Aromatics	1758-88-9	ko00909,ko01100,ko01110
KMW0626*065	159	129	202.172	C15H22	Naphthalene, 1,2,3,4-tetrahydro-1,6-dimethyl-4-(1-methylethyl)-, (1S-cis)-	Terpenoids	483-77-2	-
KMW0630*381	93	123	222.198	C15H26O	1,6,10-Dodecatrien-3-ol, 3,7,11-trimethyl-, (E)-	Terpenoids	40716-66-3	-
KMW0638*142	136	121	238.193	C15H26O2	Geranyl isovalerate	Ester	109-20-6	-
KMW0655*379	135	81	222.198	C15H26O	5-Azulenemethanol, 1,2,3,3a,4,5,6,7-octahydro-.alpha.,.alpha.,3,8-tetramethyl-, [3S-(3.alpha.,3a.beta.,5.alpha.)]-	Terpenoids	22451-73-6	-
KMW0704*357	157	142	200.157	C15H20	.alpha.-Calacorene	Terpenoids	21391-99-1	-
KMW0656*403	59	149	222.198	C15H26O	2-Naphthalenemethanol, decahydro-.alpha.,.alpha.,4a-trimethyl-8-methylene-, [2R-(2.alpha.,4a.alpha.,8a.beta.)]-	Terpenoids	473-15-4	-
KMW0661*133	109	119	222.198	C15H26O	.alpha.-Bisabolol	Terpenoids	515-69-5	-
KMW0673*380	119	41	222.198	C15H26O	.alpha.-Cadinol	Terpenoids	481-34-5	-
KMW0679*301	131	103	162.068	C10H10O2	2-Propenoic acid, 3-phenyl-, methyl ester, (E)-	Ester	1754-62-7	-
KMW0686*322	131	103	176.084	C11H12O2	2-Propenoic acid, 3-phenyl-, ethyl ester, (E)-	Ester	4192-77-2	-
KMW0693*135	189	204	222.198	C15H26O	10-epi-.gamma.-Eudesmol	Terpenoids	15051-81-7	-
KMW0701*135	189	204	222.198	C15H26O	2-Naphthalenemethanol, 1,2,3,4,4a,5,6,7-octahydro-.alpha.,.alpha.,4a,8-tetramethyl-, (2R-cis)-	Terpenoids	1209-71-8	-
KMW0703*149	107	122	122.073	C8H10O	Phenol, 4-ethyl-	Phenol	123-07-9	-
XMW0961*044	95	93	196.146	C12H20O2	Bornyl acetate	Terpenoids	76-49-3	-
NMW0089*116	69	41	156.151	C10H20O	6-Octen-1-ol, 3,7-dimethyl-, (R)-	Terpenoids	1117-61-9	-
KMW0271*194	108	107	108.058	C7H8O	Phenol, 3-methyl-	Phenol	108-39-4	-
NMW0200*147	69	41	204.188	C15H24	1,6,10-Dodecatriene, 7,11-dimethyl-3-methylene-	Terpenoids	77129-48-7	-
NMW0160*452	136	154	154.027	C7H6O4	Benzoic acid, 2,3-dihydroxy-	Acid	303-38-8	-
XMW0926*080	133	105	148.089	C10H12O	Ethanone, 1-(2,4-dimethylphenyl)-	Ketone	89-74-7	-
NMW0173*452	136	154	154.027	C7H6O4	Benzoic acid, 2,6-dihydroxy-	Acid	303-07-1	ko01110
XMW0902*261	69	41	138.141	C10H18	2,6-Dimethyl-2-trans-6-octadiene	Terpenoids	2609-23-6	-
NMW0188*446	147	148	148.052	C9H8O2	2-Propenoic acid, 3-phenyl-	Acid	621-82-9	-
NMW0194*057	115	134	176.084	C11H12O2	Acetic acid, cinnamyl ester	Ester	103-54-8	-
NMW0198*431	141	156	156.094	C12H12	Naphthalene, 1,2-dimethyl-	Aromatics	573-98-8	-
XMW0890*228	108	58	126.104	C8H14O	1-Hepten-6-one, 2-methyl-	Ketone	10408-15-8	-
NMW0149*311	41	69	168.115	C10H16O2	Geranic acid	Terpenoids	459-80-3	-
NMW0206*363	105	91	204.188	C15H24	(1R,9R,E)-4,11,11-Trimethyl-8-methylenebicyclo[7.2.0]undec-4-ene	Terpenoids	68832-35-9	-
XMW0885*009	93	121	136.125	C10H16	Santolina triene	Hydrocarbons	2153-66-4	-
NMW0229*271	115	116	144.058	C10H8O	2-Naphthalenol	Phenol	135-19-3	-
XMW0848*129	177	206	206.167	C14H22O	Phenol, 2-(1,1-dimethylethyl)-4-(1-methylpropyl)-	Phenol	52184-13-1	-
XMW0842*458	161	122	222.198	C15H26O	4aH-Cycloprop[e]azulen-4a-ol, decahydro-1,1,4,7-tetramethyl-, [1aR-(1a.alpha.,4.beta.,4a.beta.,7.alpha.,7a.beta.,7b.alpha.)]-	Terpenoids	5986-49-2	-
XMW0932*028	93	79	150.141	C11H18	3-Nonen-5-yne, 4-ethyl-, (Z)-	Hydrocarbons	74744-26-6	-
XMW0937*348	119	109	194.131	C12H18O2	(1R,5S,6R)-2,7,7-Trimethylbicyclo[3.1.1]hept-2-en-6-yl acetate	Ester	67999-48-8	-
NMW0091*117	96	82	141.115	C8H15NO	8-Azabicyclo[3.2.1]octan-3-ol, 8-methyl-, endo-	Alcohol	120-29-6	-
NMW0120*045	135	150	150.104	C10H14O	Phenol, p-tert-butyl-	Phenol	98-54-4	-
NMW0093*140	91	107	150.104	C10H14O	D-Verbenone	Terpenoids	18309-32-5	ko00960,ko01100,ko01110
NMW0104*285	93	69	154.136	C10H18O	2,6-Octadien-1-ol, 3,7-dimethyl-	Terpenoids	624-15-7	-
NMW0109*224	78	124	124.052	C7H8O2	1,2-Benzenediol, 3-methyl-	Alcohol	488-17-5	-
XMW0948*363	105	91	204.188	C15H24	Valerena-4,7(11)-diene	Terpenoids	351222-66-7	-
NMW0114*259	138	109	138.068	C8H10O2	3-Methoxybenzyl alcohol	Alcohol	6971-51-3	ko01100
XMW0943*425	71	57	184.219	C13H28	Undecane, 3,5-dimethyl-	Hydrocarbons	17312-81-1	-
NMW0119*224	78	124	124.052	C7H8O2	1,2-Benzenediol, 4-methyl-	Alcohol	452-86-8	-
NMW0144*311	41	69	168.115	C10H16O2	Neric acid	Terpenoids	4613-38-1	-
NMW0122*338	67	69	182.131	C11H18O2	Geranyl formate	Ester	105-86-2	ko01100
NMW0123*420	96	81	172.146	C10H20O2	p-Menthane-3,8-diol, cis-1,3,trans-1,4-	Terpenoids	3564-98-5	-
NMW0126*047	92	91	134.073	C9H10O	2-Propen-1-ol, 3-phenyl-, (E)-	Alcohol	4407-36-7	-
XMW0941*433	91	105	148.125	C11H16	exo-7-(trans-1-Propenyl)bicyclo[4.2.0]oct-1(2)-ene	Hydrocarbons	107983-42-6	-
NMW0136*222	121	122	122.037	C7H6O2	Benzaldehyde, 3-hydroxy-	Aldehyde	100-83-4	-
NMW0141*052	71	67	170.131	C10H18O2	2,7-Octadiene-1,6-diol, 2,6-dimethyl-, (E)-	Terpenoids	75991-61-6	-
NMW0142*081	121	136	196.146	C12H20O2	Cyclohexanol, 1-methyl-4-(1-methylethylidene)-, acetate	Ester	10235-63-9	-
KMW0616*152	204	161	204.188	C15H24	Naphthalene, 1,2,3,4,4a,5,6,8a-octahydro-7-methyl-4-methylene-1-(1-methylethyl)-, (1.alpha.,4a.beta.,8a.alpha.)-	Terpenoids	39029-41-9	-
KMW0614*066	119	105	204.188	C15H24	Cubenene	Terpenoids	29837-12-5	-
KMW0606*061	161	105	204.188	C15H24	.alpha.-Muurolene	Terpenoids	10208-80-7	-
KMW0407*260	81	41	138.104	C9H14O	2,4-Nonadienal, (E,E)-	Aldehyde	5910-87-2	-
KMW0378*036	119	91	134.073	C9H10O	Ethanone, 1-(4-methylphenyl)-	Ketone	122-00-9	-
KMW0386*281	120	135	152.12	C10H16O	cis-Dihydrocarvone	Terpenoids	3792-53-8	-
KMW0388*282	83	152	152.12	C10H16O	Carveol	Terpenoids	99-48-9	-
KMW0392*095	71	81	156.151	C10H20O	Cyclohexanol, 5-methyl-2-(1-methylethyl)-, (1.alpha.,2.alpha.,5.alpha.)-	Terpenoids	491-02-1	-
KMW0393*454	84	98	154.136	C10H18O	cis-4-Decenal	Aldehyde	21662-09-9	-
KMW0396*314	55	125	170.131	C10H18O2	2-Octenoic acid, ethyl ester	Ester	2351-90-8	-
KMW0413*279	54	82	150.104	C10H14O	(-)-Carvone	Terpenoids	6485-40-1	-
KMW0424*342	103	57	186.162	C11H22O2	Butanoic acid, 2-methyl-, hexyl ester	Ester	10032-15-2	-
KMW0430*116	69	41	156.151	C10H20O	Citronellol	Terpenoids	106-22-9	ko00902
KMW0435*455	83	70	154.136	C10H18O	2-Decenal, (Z)-	Aldehyde	2497-25-8	-
KMW0439*285	93	69	154.136	C10H18O	2,6-Octadien-1-ol, 3,7-dimethyl-, (Z)-	Terpenoids	106-25-2	-
KMW0444*279	54	82	150.104	C10H14O	Carvone	Terpenoids	99-49-0	-
XMW1351*361	136	121	204.188	C15H24	(3aS,8aS)-6,8a-Dimethyl-3-(propan-2-ylidene)-1,2,3,3a,4,5,8,8a-octahydroazulene	Terpenoids	395070-76-5	-
KMW0446*283	69	84	152.12	C10H16O	Citral	Terpenoids	5392-40-5	-
KMW0447*285	93	69	154.136	C10H18O	3,6-Octadien-1-ol, 3,7-dimethyl-, (Z)-	Terpenoids	5944-20-7	-
XMW1431*026	132	117	132.094	C10H12	Benzene, 4-ethenyl-1,2-dimethyl-	Aromatics	27831-13-6	-
XMW1444*107	95	110	152.12	C10H16O	Carvenone	Terpenoids	499-74-1	-
KMW0603*061	161	105	204.188	C15H24	Germacrene D	Terpenoids	23986-74-5	-
KMW0310*417	134	91	152.12	C10H16O	2-Cyclohexen-1-ol, 1-methyl-4-(1-methylethenyl)-, trans-	Terpenoids	7212-40-0	-
KMW0275*088	59	94	170.131	C10H18O2	2-Furanmethanol, 5-ethenyltetrahydro-.alpha.,.alpha.,5-trimethyl-, cis-	Alcohol	5989-33-3	-
XMW2237*193	106	107	107.073	C7H9N	p-Aminotoluene	Amine	106-49-0	-
KMW0299*025	139	69	154.136	C10H18O	trans-Rose oxide	Terpenoids	876-18-6	-
KMW0301*155	136	93	154.136	C10H18O	Bicyclo[3.1.0]hexan-2-ol, 2-methyl-5-(1-methylethyl)-, (1.alpha.,2.alpha.,5.alpha.)-	Terpenoids	17699-16-0	-
KMW0303*301	131	103	162.068	C10H10O2	2-Propenoic acid, 3-phenyl-, methyl ester	Ester	103-26-4	-
KMW0307*246	117	92	132.094	C10H12	Benzene, 1-methyl-4-(1-methylethenyl)-	Aromatics	1195-32-0	-
KMW0308*225	97	125	126.014	C6H6OS	5-Methyl-2-thiophenecarboxaldehyde	Aldehyde	13679-70-4	-
KMW0326*263	55	70	140.12	C9H16O	2-Nonenal, (Z)-	Aldehyde	60784-31-8	-
KMW0360*095	71	81	156.151	C10H20O	Levomenthol	Terpenoids	2216-51-5	-
KMW0327*031	137	109	152.12	C10H16O	Limonene oxide, trans-	Terpenoids	4959-35-7	-
KMW0333*453	93	80	154.136	C10H18O	endo-fenchol	Alcohol	14575-74-7	ko00902,ko01110
KMW0338*263	55	70	140.12	C9H16O	2-Nonenal, (E)-	Aldehyde	18829-56-6	-
KMW0345*032	70	41	138.104	C9H14O	2,6-Nonadienal, (E,Z)-	Aldehyde	557-48-2	-
KMW0354*443	69	79	140.12	C9H16O	2,6-Nonadien-1-ol	Alcohol	7786-44-9	-
KMW0355*443	69	79	140.12	C9H16O	trans,cis-2,6-Nonadien-1-ol	Alcohol	28069-72-9	-
KMW0357*284	111	69	154.136	C10H18O	Bicyclo[2.2.1]heptan-2-ol, 2,3,3-trimethyl-	Terpenoids	465-31-6	-
KMW0448*279	54	82	150.104	C10H14O	D-Carvone	Terpenoids	2244-16-8	-
KMW0449*337	95	121	182.131	C11H18O2	Bicyclo[2.2.1]heptan-2-ol, 1,7,7-trimethyl-, formate, endo-	Ester	7492-41-3	-
KMW0554*055	136	93	192.151	C13H20O	.alpha.-Ionone	Terpenoids	127-41-3	ko00902
KMW0555*366	119	93	204.188	C15H24	trans-.alpha.-Bergamotene	Terpenoids	13474-59-4	-
KMW0556*369	204	105	204.188	C15H24	Naphthalene, decahydro-4a-methyl-1-methylene-7-(1-methylethenyl)-, [4aR-(4a.alpha.,7.alpha.,8a.beta.)]-	Terpenoids	17066-67-0	-
KMW0566*060	189	133	204.188	C15H24	Naphthalene, decahydro-4a-methyl-1-methylene-7-(1-methylethylidene)-, (4aR-trans)-	Terpenoids	515-17-3	-
XMW1182*054	119	93	204.188	C15H24	Di-epi-.alpha.-cedrene-(I)	Terpenoids	21996-77-0	ko00909,ko01110
KMW0572*446	147	148	148.052	C9H8O2	trans-Cinnamic acid	Acid	140-10-3	-
KMW0576*365	133	161	204.188	C15H24	Aromandendrene	Terpenoids	489-39-4	-
XMW1350*312	155	169	170.11	C13H14	Naphthalene, 2,3,6-trimethyl-	Aromatics	829-26-5	ko00130,ko00360,ko00940,ko00996,ko00999,ko01100,ko01110
KMW0582*151	91	105	204.188	C15H24	.beta.-Guaiene	Terpenoids	88-84-6	-
KMW0583*150	177	192	192.151	C13H20O	trans-.beta.-Ionone	Terpenoids	79-77-6	-
XMW1169*142	136	121	238.193	C15H26O2	Butanoic acid, 2-methyl-, 3,7-dimethyl-2,6-octadienyl ester, (E)-	Ester	68705-63-5	-
KMW0590*083	105	161	204.188	C15H24	Naphthalene, 1,2,3,5,6,7,8,8a-octahydro-1,8a-dimethyl-7-(1-methylethenyl)-, [1R-(1.alpha.,7.beta.,8a.alpha.)]-	Terpenoids	4630-07-3	-
KMW0595*084	119	93	204.188	C15H24	1,3-Cyclohexadiene, 5-(1,5-dimethyl-4-hexenyl)-2-methyl-, [S-(R*,S*)]-	Terpenoids	495-60-3	-
KMW0596*059	204	189	204.188	C15H24	Alloaromadendrene	Terpenoids	25246-27-9	ko00909
KMW0548*108	204	189	204.188	C15H24	1H-Cycloprop[e]azulene, 1a,2,3,4,4a,5,6,7b-octahydro-1,1,4,7-tetramethyl-, [1aR-(1a.alpha.,4.alpha.,4a.beta.,7b.alpha.)]-	Terpenoids	489-40-7	-
KMW0547*347	119	84	194.131	C12H18O2	2-Cyclohexen-1-ol, 2-methyl-5-(1-methylethenyl)-, acetate	Terpenoids	97-42-7	-
KMW0543*035	68	59	170.131	C10H18O2	(3R,6R)-2,2,6-Trimethyl-6-vinyltetrahydro-2H-pyran-3-ol	Heterocyclic compound	14009-71-3	-
KMW0537*371	68	81	204.188	C15H24	Cyclohexane, 1-ethenyl-1-methyl-2,4-bis(1-methylethenyl)-, (1.alpha.,2.beta.,4.beta.)-	Terpenoids	33880-83-0	-
KMW0458*351	136	121	196.146	C12H20O2	p-Menth-8-en-3-ol, acetate	Ester	89-49-6	-
KMW0478*147	69	41	204.188	C15H24	cis-.beta.-Farnesene	Terpenoids	28973-97-9	-
XMW1330*397	71	85	184.219	C13H28	Dodecane, 3-methyl-	Hydrocarbons	17312-57-1	-
KMW0480*050	69	41	182.131	C11H18O2	trans-Geranic acid methyl ester	Terpenoids	1189-09-9	-
KMW0482*049	152	81	152.12	C10H16O	2,4-Decadienal, (E,E)-	Aldehyde	25152-84-5	-
KMW0486*328	135	122	178.147	C11H18N2	Pyrazine, 2,5-dimethyl-3-(3-methylbutyl)-	Heterocyclic compound	18433-98-2	-
KMW0513*053	70	41	168.151	C11H20O	2-Undecenal	Aldehyde	2463-77-6	-
KMW0518*352	93	69	196.146	C12H20O2	2,6-Octadien-1-ol, 3,7-dimethyl-, acetate, (Z)-	Terpenoids	141-12-8	-
KMW0522*146	93	161	204.188	C15H24	Copaene	Terpenoids	3856-25-5	-
KMW0528*355	67	82	198.162	C12H22O2	Hexanoic acid, 3-hexenyl ester, (Z)-	Ester	31501-11-8	-
XMW1247*324	133	161	176.157	C13H20	Megastigma-4,6(E),8(Z)-triene	Hydrocarbons	71186-24-8	-
KMW0533*241	130	131	131.073	C9H9N	Indole, 3-methyl-	Heterocyclic compound	83-34-1	-
NMW0243*391	131	162	162.068	C10H10O2	4-Methoxycinnamaldehyde	Aldehyde	1963-36-6	-
NMW0250*294	129	158	158.073	C11H10O	1-Naphthalenemethanol	Alcohol	4780-79-4	ko00380
XMW0192*015	79	121	136.125	C10H16	(+)-4-Carene	Terpenoids	29050-33-7	-
XMW0197*058	161	105	204.188	C15H24	(1S,4S,4aS)-1-Isopropyl-4,7-dimethyl-1,2,3,4,4a,5-hexahydronaphthalene	Terpenoids	267665-20-3	-
WAMW2219*199	41	68	112.089	C7H12O	4-Heptenal, (E)-	Aldehyde	929-22-6	-
WAMW2271*174	96	95	96.021	C5H4O2	Furfural	Aldehyde	98-01-1	-
WMW0003*364	107	161	204.188	C15H24	Naphthalene, 1,2,3,5,6,7,8,8a-octahydro-1,8a-dimethyl-7-(1-methylethenyl)-, [1S-(1.alpha.,7.alpha.,8a.alpha.)]-	Terpenoids	10219-75-7	-
WMW0008*362	161	204	204.188	C15H24	Longifolene	Terpenoids	475-20-7	ko01100
XMW0216*063	150	177	220.183	C15H24O	(2S,3S,6S)-6-Isopropyl-3-methyl-2-(prop-1-en-2-yl)-3-vinylcyclohexanone	Terpenoids	21698-44-2	-
WMW0010*371	68	81	204.188	C15H24	Cyclohexane, 1-ethenyl-1-methyl-2,4-bis(1-methylethenyl)-, [1S-(1.alpha.,2.beta.,4.beta.)]-	Terpenoids	515-13-9	ko00909,ko01100
XMW0186*139	95	43	124.089	C8H12O	3,5-Octadien-2-one, (E,E)-	Ketone	30086-02-3	-
XMW0257*415	106	78	151.063	C8H9NO2	4-Pyridinecarboxylic acid, ethyl ester	Ester	1570-45-2	-
XMW0301*218	105	120	120.094	C9H12	Mesitylene	Aromatics	108-67-8	-
WAMW0960*245	57	85	132.061	C6H12OS	S-Methyl 3-methylbutanethioate	Ester	23747-45-7	-
WAMW1298*175	51	98	98.037	C5H6O2	3-Furanmethanol	Alcohol	4412-91-3	-
WAMW1611*189	56	41	102.104	C6H14O	1-Pentanol, 3-methyl-	Alcohol	589-35-5	-
WAMW1632*198	69	56	112.089	C7H12O	Cyclohexanone, 3-methyl-	Ketone	591-24-2	-
XMW0234*366	119	93	204.188	C15H24	cis-.alpha.-Bergamotene	Terpenoids	18252-46-5	-
XMW0249*066	119	105	204.188	C15H24	Naphthalene, 1,2,3,4,4a,7-hexahydro-1,6-dimethyl-4-(1-methylethyl)-	Terpenoids	16728-99-7	-
WAMW1749*218	105	120	120.094	C9H12	Benzene, 1-ethyl-4-methyl-	Aromatics	622-96-8	-
XMW0243*041	57	71	184.219	C13H28	Undecane, 2,5-dimethyl-	Hydrocarbons	17301-22-3	-
XMW0242*426	99	85	184.219	C13H28	Undecane, 3,9-dimethyl-	Hydrocarbons	17301-31-4	-
XMW0238*041	57	71	184.219	C13H28	Undecane, 4,4-dimethyl-	Hydrocarbons	17312-68-4	-
WAMW1791*235	85	128	128.12	C8H16O	4-Heptanone, 2-methyl-	Ketone	626-33-5	-
WMW0023*011	93	91	136.125	C10H16	(1R)-2,6,6-Trimethylbicyclo[3.1.1]hept-2-ene	Terpenoids	7785-70-8	-
WMW0024*040	107	135	150.104	C10H14O	Bicyclo[3.1.1]hept-3-en-2-one, 4,6,6-trimethyl-	Terpenoids	80-57-9	-
WMW0025*045	135	150	150.104	C10H14O	Thymol	Terpenoids	89-83-8	-
WMW0187*393	69	54	102.104	C6H14O	2-Hexanol	Alcohol	626-93-7	-
WMW0189*004	69	99	114.068	C6H10O2	2-Butenoic acid, ethyl ester, (E)-	Ester	623-70-1	-
WMW0196*086	153	55	168.115	C10H16O2	Lilac aldehyde C	Aldehyde	53447-48-6	-
WMW0215*018	93	91	136.125	C10H16	.beta.-Ocimene	Terpenoids	13877-91-3	-
XMW0084*030	121	136	136.125	C10H16	2,4,6-Octatriene, 2,6-dimethyl-	Terpenoids	673-84-7	-
WMW0223*365	133	161	204.188	C15H24	Cedrene	Terpenoids	11028-42-5	-
WMW0040*018	93	91	136.125	C10H16	trans-.beta.-Ocimene	Terpenoids	3779-61-1	-
XMW0011*440	119	134	134.11	C10H14	Benzene, 1,4-diethyl-	Aromatics	105-05-5	-
XMW0012*064	189	161	204.188	C15H24	Naphthalene, 1,2,4a,5,6,8a-hexahydro-4,7-dimethyl-1-(1-methylethyl)-, [1S-(1.alpha.,4a.beta.,8a.alpha.)]-	Terpenoids	24406-05-1	-
XMW0015*217	91	119	120.058	C8H8O	Benzaldehyde, 4-methyl-	Aldehyde	104-87-0	-
XMW0041*326	178	163	178.099	C11H14O2	Benzene, 1,2-dimethoxy-4-(1-propenyl)-	Ether	93-16-3	-
XMW0037*411	134	119	134.11	C10H14	Benzene, 1-ethyl-3,5-dimethyl-	Aromatics	934-74-7	ko01100
XMW0126*016	119	134	134.11	C10H14	Benzene, 1-methyl-3-(1-methylethyl)-	Terpenoids	535-77-3	-
WMW0049*085	69	151	194.167	C13H22O	5,9-Undecadien-2-one, 6,10-dimethyl-, (Z)-	Ketone	3879-26-3	-
WMW0057*264	112	41	140.12	C9H16O	6-Nonenal, (Z)-	Aldehyde	2277-19-2	-
XMW0168*262	97	98	140.066	C8H12S	3-Butylthiophene	Heterocyclic compound	34722-01-5	-
WMW0064*269	79	82	142.136	C9H18O	2-Nonen-1-ol, (E)-	Alcohol	31502-14-4	-
WMW0081*013	107	136	136.089	C9H12O	cis-2-(2-Pentenyl)furan	Heterocyclic compound	70424-13-4	-
XMW0144*280	108	79	152.12	C10H16O	(+)-2-Bornanone	Terpenoids	464-49-3	-
WMW0121*291	156	99	156.188	C11H24	Nonane, 3,7-dimethyl-	Hydrocarbons	17302-32-8	-
XMW0136*357	157	142	200.157	C15H20	4-Isopropyl-6-methyl-1-methylene-1,2,3,4-tetrahydronaphthalene	Terpenoids	50277-34-4	ko00902,ko01110
XMW0132*162	55	80	83.073	C5H9N	Pyridine, 2,3,4,5-tetrahydro-	Heterocyclic compound	505-18-0	-
WMW0146*427	107	119	204.188	C15H24	.alpha.-Maaliene	Terpenoids	489-28-1	-
WAMW0788*178	42	69	98.073	C6H10O	Cyclopentanone, 3-methyl-	Ketone	1757-42-2	-
BPMW008*252	39	77	136.052	C8H8O2	4-Hydroxy-3-methylbenzaldehyde	Aldehyde	15174-69-3	-
XMW0822*056	161	105	204.188	C15H24	(1R,2S,6S,7S,8S)-8-Isopropyl-1-methyl-3-methylenetricyclo[4.4.0.02,7]decane-rel-	Terpenoids	18252-44-3	-
QWMW0387*306	123	122	164.131	C10H16N2	Pyrazine, 2-butyl-3,5-dimethyl-	Heterocyclic compound	50888-63-6	-
QWMW0409*415	106	78	151.063	C8H9NO2	Ethyl nicotinate	Ester	614-18-6	-
QWMW0433*269	79	82	142.136	C9H18O	2-Nonen-1-ol, (Z)-	Alcohol	41453-56-9	-
XMW0700*060	189	133	204.188	C15H24	4a,8-Dimethyl-2-(prop-1-en-2-yl)-1,2,3,4,4a,5,6,7-octahydronaphthalene	Terpenoids	103827-22-1	-
QWMW0523*442	125	140	140.03	C7H8OS	2-Acetyl-3-methylthiophene	Heterocyclic compound	13679-72-6	-
XMW0720*417	134	91	152.12	C10H16O	cis-p-Mentha-2,8-dien-1-ol	Terpenoids	3886-78-0	-
QWMW0592*401	77	65	138.068	C8H10O2	Creosol	Phenol	93-51-6	-
XMW0656*398	59	83	130.136	C8H18O	3-Heptanol, 6-methyl-	Alcohol	18720-66-6	-
XMW0629*108	204	189	204.188	C15H24	3H-3a,7-Methanoazulene, 2,4,5,6,7,8-hexahydro-1,4,9,9-tetramethyl-, [3aR-(3a.alpha.,4.beta.,7.alpha.)]-	Terpenoids	2387-78-2	-
QWMW0828*349	176	136	194.167	C13H22O	2-Naphthalenol, 1,2,3,4,4a,5,6,7-octahydro-2,5,5-trimethyl-	Terpenoids	41199-19-3	-
XMW0717*036	119	91	134.073	C9H10O	Ethanone, 1-(2-methylphenyl)-	Ketone	577-16-2	-
QWMW0297*095	71	81	156.151	C10H20O	d-Menthol	Terpenoids	15356-60-2	-
WAMW0630*017	68	93	136.125	C10H16	Cyclohexene, 1-methyl-5-(1-methylethenyl)-, (R)-	Terpenoids	1461-27-4	-
NMW0784*402	55	83	128.084	C7H12O2	Ethyl tiglate	Ester	5837-78-5	-
XMW0819*058	161	105	204.188	C15H24	cis-Muurola-4(15),5-diene	Terpenoids	157477-72-0	-
NMW0293*343	159	146	188.084	C12H12O2	1(3H)-Isobenzofuranone, 3-butylidene-	Heterocyclic compound	551-08-6	-
NMW0302*459	69	107	222.198	C15H26O	2,6,10-Dodecatrien-1-ol, 3,7,11-trimethyl-, (Z,E)-	Terpenoids	3790-71-4	-
NMW0777*216	73	120	120.007	C4H8S2	Disulfide, methyl 2-propenyl	Sulfur compounds	2179-58-0	-
NMW0789*218	105	120	120.094	C9H12	Benzene, 1-ethyl-3-methyl-	Aromatics	620-14-4	ko00909
NMW0794*250	91	134	134.11	C10H14	Benzene, (1-methylpropyl)-	Aromatics	135-98-8	-
XMW0764*131	68	79	152.12	C10H16O	(S)-(-)-(4-Isopropenyl-1-cyclohexenyl)methanol	Terpenoids	18457-55-1	-
XMW0746*118	159	177	220.183	C15H24O	(1R,2R,4S,6S,7S,8S)-8-Isopropyl-1-methyl-3-methylenetricyclo[4.4.0.02,7]decan-4-ol	Terpenoids	124753-76-0	-
XMW0743*427	107	119	204.188	C15H24	(-)-Aristolene	Terpenoids	6831-16-9	ko00902,ko01110
XMW0742*368	120	69	204.188	C15H24	10,10-Dimethyl-2,6-dimethylenebicyclo[7.2.0]undecane	Terpenoids	357414-37-0	-
QWMW0266*441	121	135	136.1	C8H12N2	2,3-Diethylpyrazine	Heterocyclic compound	15707-24-1	-
QWMW0293*328	135	122	178.147	C11H18N2	2,3-Dimethyl-5-isopentylpyrazine	Heterocyclic compound	18450-01-6	-
XMW0591*037	126	85	184.219	C13H28	Nonane, 2-methyl-5-propyl-	Hydrocarbons	31081-17-1	-
XMW0586*397	71	85	184.219	C13H28	Dodecane, 5-methyl-	Hydrocarbons	17453-93-9	-
WAMW0399*353	83	97	196.219	C14H28	1-Tetradecene	Hydrocarbons	1120-36-1	-
XMW0443*038	55	85	170.131	C10H18O2	(E)-2,6-Dimethylocta-3,7-diene-2,6-diol	Alcohol	51276-34-7	-
WAMW0186*203	59	99	114.068	C6H10O2	2-Pentenoic acid, 4-methyl-	Acid	10321-71-8	-
XMW0422*356	85	71	198.235	C14H30	3,5-Dimethyldodecane	Hydrocarbons	107770-99-0	-
WAMW0303*231	65	129	127.019	C6H6ClN	m-Chloroaniline	Amine	108-42-9	-
QWMW0954*418	111	139	154.063	C8H10O3	Phenol, 3,4-dimethoxy-	Phenol	2033-89-8	-
XMW0389*382	111	123	222.198	C15H26O	Caryophyllenyl alcohol	Terpenoids	913176-41-7	-
WAMW0550*022	135	136	136.1	C8H12N2	Pyrazine, 2,6-diethyl-	Heterocyclic compound	13067-27-1	-
WAMW0558*309	81	41	166.136	C11H18O	2,4-Undecadienal	Aldehyde	13162-46-4	-
XMW0386*065	159	129	202.172	C15H22	cis-Calamenene	Terpenoids	72937-55-4	-
WAMW0588*014	122	121	122.084	C7H10N2	Pyrazine, 2-ethyl-6-methyl-	Heterocyclic compound	13925-03-6	-
QWMW1280*351	136	121	196.146	C12H20O2	Isopulegol acetate	Terpenoids	57576-09-7	-
XMW0556*064	189	161	204.188	C15H24	(2S,4aR,8aR)-4a,8-Dimethyl-2-(prop-1-en-2-yl)-1,2,3,4,4a,5,6,8a-octahydronaphthalene	Terpenoids	123123-37-5	-
QWMW1060*439	105	77	134.073	C9H10O	Benzeneacetaldehyde, .alpha.-methyl-	Aldehyde	93-53-8	-
XMW0540*456	149	119	164.12	C11H16O	Benzene, 1-methoxy-4-methyl-2-(1-methylethyl)-	Ether	31574-44-4	-
XMW0528*262	97	98	140.066	C8H12S	Thiophene, 2-butyl-	Heterocyclic compound	1455-20-5	-
XMW0525*026	132	117	132.094	C10H12	Benzene, 1-ethenyl-3,5-dimethyl-	Aromatics	5379-20-4	-
XMW0517*395	112	97	112.035	C6H8S	Thiophene, 3-ethyl-	Heterocyclic compound	1795-01-3	-
XMW0504*084	119	93	204.188	C15H24	1H-Benzocycloheptene, 2,4a,5,6,7,8-hexahydro-3,5,5,9-tetramethyl-, (R)-	Terpenoids	1461-03-6	-
QWMW1153*437	81	82	100.089	C6H12O	4-Hexen-1-ol	Alcohol	6126-50-7	-
QWMW1164*431	141	156	156.094	C12H12	Naphthalene, 1,5-dimethyl-	Aromatics	571-61-9	-
QWMW1175*149	107	122	122.073	C8H10O	Phenol, 2,5-dimethyl-	Phenol	95-87-4	-
QWMW1206*429	122	107	122.073	C8H10O	Phenol, 3,4-dimethyl-	Phenol	95-65-8	-
QWMW1237*407	96	114	114.104	C7H14O	cis-Hept-4-enol	Alcohol	6191-71-5	-
XMW0465*060	189	133	204.188	C15H24	1-Isopropyl-4,7-dimethyl-1,2,3,4,5,6-hexahydronaphthalene	Terpenoids	16729-00-3	-
KMW0273*027	134	119	134.11	C10H14	Benzene, 1,2,4,5-tetramethyl-	Aromatics	95-93-2	-
XMW0038*293	142	156	157.089	C11H11N	Quinoline, 2,7-dimethyl-	Heterocyclic compound	93-37-8	-
KMW0269*022	135	136	136.1	C8H12N2	2,3-Dimethyl-5-ethylpyrazine	Heterocyclic compound	15707-34-3	-
YZMW0120*190	54	43	103.063	C4H9NO2	Butanoic acid, 2-amino-, (S)-	Acid	1492-24-6	-
KMW0163*206	69	115	115.975	C4H4S2	3-Thiophenethiol	Alcohol	7774-73-4	-
KMW0157*012	41	83	112.089	C7H12O	2-Heptenal, (E)-	Aldehyde	18829-55-5	-
D339*137	93	119	204.188	C15H24	cis-.alpha.-Bisabolene	Terpenoids	29837-07-8	-
D338*084	119	93	204.188	C15H24	.alpha.-Cuprenene	Terpenoids	29621-78-1	-
D431*457	207	161	222.198	C15H26O	(3R,3aR,3bR,4S,7R,7aR)-4-Isopropyl-3,7-dimethyloctahydro-1H-cyclopenta[1,3]cyclopropa[1,2]benzen-3-ol	Terpenoids	38230-60-3	-
D173*439	105	77	134.073	C9H10O	Benzeneacetaldehyde, 4-methyl-	Aldehyde	104-09-6	-
YZMW0467*299	163	164	161.964	C6H4Cl2O	Phenol, 3,5-dichloro-	Phenol	591-35-5	-
YZMW0646*177	80	69	98.073	C6H10O	5-Hexenal	Aldehyde	764-59-0	-
YZMW0369*344	175	173	189.959	C7H4Cl2O2	Benzoic acid, 2,4-dichloro-	Acid	50-84-0	-
D440*290	98	71	156.151	C10H20O	Cyclohexanol, 1-methyl-4-(1-methylethyl)-, cis-	Terpenoids	3901-95-9	-
D314*067	109	82	226.193	C14H26O2	8-Dodecen-1-ol, acetate, (Z)-	Ester	28079-04-1	ko01100
D259*254	51	93	136.089	C9H12O	Phenol, 2,3,6-trimethyl-	Phenol	2416-94-6	-
D341*059	204	189	204.188	C15H24	Naphthalene, decahydro-1,6-bis(methylene)-4-(1-methylethyl)-, (4.alpha.,4a.alpha.,8a.alpha.)-	Terpenoids	30021-46-6	-
KMW0176*228	108	58	126.104	C8H14O	5-Hepten-2-one, 6-methyl-	Ketone	110-93-0	-
YZMW0167*239	43	87	130.136	C8H18O	3-Hexanol, 2,5-dimethyl-	Alcohol	19550-07-3	-
XMW2686*253	66	93	136.064	C7H8N2O	1-(5-Methyl-2-pyrazinyl)-1-ethanone	Ketone	22047-27-4	-
GMW0247*278	108	77	150.068	C9H10O2	m-Cresyl acetate	Ester	122-46-3	-
D342*030	121	136	136.125	C10H16	2,4,6-Octatriene, 2,6-dimethyl-, (E,E)-	Terpenoids	3016-19-1	-
D417*079	82	67	142.099	C8H14O2	3-Hexen-1-ol, acetate, (E)-	Ester	3681-82-1	-
YZMW0707*271	115	116	144.058	C10H8O	1-Naphthalenol	Phenol	90-15-3	-
GMW0001*326	178	163	178.099	C11H14O2	Benzene, 1,2-dimethoxy-4-(1-propenyl)-, (E)-	Ether	6379-72-2	-
YZMW0700*305	109	149	164.12	C11H16O	Phenol, 2-(1,1-dimethylethyl)-5-methyl-	Phenol	88-60-8	-
D441*142	136	121	238.193	C15H26O2	Butanoic acid, 3-methyl-, 3,7-dimethyl-2,6-octadienyl ester, (Z)-	Ester	3915-83-1	ko00940
KMW0126*010	108	42	108.069	C6H8N2	Pyrazine, 2,6-dimethyl-	Heterocyclic compound	108-50-9	-
XMW3574*314	55	125	170.131	C10H18O2	Ethyl (E)-2-octenoate	Ester	7367-82-0	-
YZMW0553*209	56	71	116.12	C7H16O	1-Hexanol, 5-methyl-	Alcohol	627-98-5	-
KMW0046*185	100	57	100.089	C6H12O	2-Hexanone	Ketone	591-78-6	-
D244*457	207	161	222.198	C15H26O	(3S,3aR,3bR,4S,7R,7aR)-4-Isopropyl-3,7-dimethyloctahydro-1H-cyclopenta[1,3]cyclopropa[1,2]benzen-3-ol	Terpenoids	23445-02-5	-
XMW3198*155	136	93	154.136	C10H18O	5-Isopropyl-2-methylbicyclo[3.1.0]hexan-2-ol	Terpenoids	546-79-2	-
YZMW0075*340	110	152	184.146	C11H20O2	4-Decenoic acid, methyl ester	Ester	1191-02-2	-
YZMW0073*288	139	141	155.998	C7H5ClO2	Benzoic acid, 2-chloro-	Acid	118-91-2	-
YZMW0485*409	115	88	130.136	C8H18O	4-Heptanol, 4-methyl-	Alcohol	598-01-6	-
D217*099	94	122	220.183	C15H24O	.beta.-Santalol	Terpenoids	77-42-9	-
D219*412	135	136	136.052	C8H8O2	Benzaldehyde, 4-methoxy-	Aldehyde	123-11-5	-
D329*114	81	79	152.12	C10H16O	Myroxide	Terpenoids	28977-57-3	-
KMW0075*435	57	45	90.068	C4H10O2	2,3-Butanediol	Alcohol	513-85-9	-
YZMW0280*327	107	163	178.136	C12H18O	Phenol, 2,5-bis(1-methylethyl)-	Phenol	35946-91-9	-
D452*308	67	55	166.099	C10H14O2	Carvone oxide, trans-	Terpenoids	39903-97-4	-
YZMW0320*015	79	121	136.125	C10H16	Bicyclo[4.1.0]hept-2-ene, 3,7,7-trimethyl-, (1S-cis)-	Terpenoids	4497-92-1	-
D185*413	120	137	137.048	C7H7NO2	4-Aminobenzoic acid	Acid	150-13-0	-
D333*348	119	109	194.131	C12H18O2	(+)-cis-Verbenol, acetate	Ester	29135-27-1	-
KMW0098*186	67	82	100.089	C6H12O	3-Hexen-1-ol, (Z)-	Alcohol	928-96-1	ko00790,ko01100,ko01240
D193*131	68	79	152.12	C10H16O	p-Mentha-1,8-dien-7-ol	Terpenoids	536-59-4	-
KMW0095*005	98	42	98.073	C6H10O	2-Hexenal	Aldehyde	505-57-7	ko00592,ko01110
KMW0092*175	51	98	98.037	C5H6O2	2-Furanmethanol	Alcohol	98-00-0	-
KMW0088*005	98	42	98.073	C6H10O	2-Hexenal, (E)-	Aldehyde	6728-26-3	-
YZMW0102*239	43	87	130.136	C8H18O	3-Hexanol, 2,4-dimethyl-	Alcohol	13432-25-2	-
D26*145	70	85	172.146	C10H20O2	Pentanoic acid, 3-methylbutyl ester	Ester	2050-09-1	-
KMW0183*014	122	121	122.084	C7H10N2	Pyrazine, 2-ethyl-5-methyl-	Heterocyclic compound	13360-64-0	-
D353*059	204	189	204.188	C15H24	(S,1Z,6Z)-8-Isopropyl-1-methyl-5-methylenecyclodeca-1,6-diene	Terpenoids	317819-80-0	-
YZMW0204*305	109	149	164.12	C11H16O	Phenol, 2-(1,1-dimethylethyl)-4-methyl-	Phenol	2409-55-4	-
XMW2344*293	142	156	157.089	C11H11N	Quinoline, 2,4-dimethyl-	Heterocyclic compound	1198-37-4	-
YZMW0195*416	105	106	151.063	C8H9NO2	Benzoic acid, 2-amino-4-methyl-	Acid	2305-36-4	-
KMW0218*089	111	125	154.136	C10H18O	Eucalyptol	Terpenoids	470-82-6	-
D382*124	55	82	212.214	C14H28O	cis-11-Tetradecen-1-ol	Alcohol	34010-15-6	-
CY_077*289	156	141	156.094	C12H12	Naphthalene, 2,7-dimethyl-	Aromatics	582-16-1	ko00902,ko01110
D370*114	81	79	152.12	C10H16O	(Z)-2,2-Dimethyl-3-(3-methylpenta-2,4-dien-1-yl)oxirane	Terpenoids	33281-83-3	-
w45*353	83	97	196.219	C14H28	2-Tetradecene, (E)-	Hydrocarbons	35953-54-9	-
D293*137	93	119	204.188	C15H24	Cyclohexene, 4-[(1E)-1,5-dimethyl-1,4-hexadien-1-yl]-1-methyl-	Terpenoids	25532-79-0	-
D296*020	138	123	138.079	C7H10N2O	2-Ethyl-3-methoxypyrazine	Heterocyclic compound	25680-58-4	-
BPMW015*248	104	105	133.053	C8H7NO	1H-Indol-4-ol	Alcohol	2380-94-1	-
YZMW0226*327	107	163	178.136	C12H18O	Phenol, 2,4-bis(1-methylethyl)-	Phenol	2934-05-6	-
KMW0252*018	93	91	136.125	C10H16	1,3,7-Octatriene, 3,7-dimethyl-	Terpenoids	502-99-8	-
w39*349	176	136	194.167	C13H22O	2-Butanone, 4-(2,6,6-trimethyl-2-cyclohexen-1-yl)-	Ketone	31499-72-6	-
w38*056	161	105	204.188	C15H24	1H-3a,7-Methanoazulene, octahydro-3,8,8-trimethyl-6-methylene-, [3R-(3.alpha.,3a.beta.,7.beta.,8a.alpha.)]-	Terpenoids	546-28-1	-
D847*421	120	138	194.094	C11H14O3	Benzoic acid, 2-hydroxy-, butyl ester	Ester	2052-14-4	-
KMW0209*089	111	125	154.136	C10H18O	7-Oxabicyclo[2.2.1]heptane, 1-methyl-4-(1-methylethyl)-	Terpenoids	470-67-7	-
KMW0198*257	93	77	136.125	C10H16	.alpha.-Phellandrene	Terpenoids	99-83-2	-
D1346*198	69	56	112.089	C7H12O	Cyclohexanone, 2-methyl-	Ketone	583-60-8	-
XMW2429*059	204	189	204.188	C15H24	Patchoulene	Terpenoids	1405-16-9	-
XMW2423*234	69	74	128.084	C7H12O2	3-Hexenoic acid, methyl ester, (Z)-	Ester	13894-62-7	-
GMW0111*267	73	99	142.099	C8H14O2	2-Octenoic acid, (E)-	Acid	1871-67-6	-
XMW2490*445	99	69	142.099	C8H14O2	2-Hexenoic acid, ethyl ester	Ester	1552-67-6	-
XMW2562*209	56	71	116.12	C7H16O	1-Hexanol, 4-methyl-, (S)-	Alcohol	1767-46-0	-
KMW0210*362	161	204	204.188	C15H24	1H-Cyclopenta[1,3]cyclopropa[1,2]benzene, octahydro-7-methyl-3-methylene-4-(1-methylethyl)-, [3aS-(3a.alpha.,3b.beta.,4.beta.,7.alpha.,7aS*)]-	Terpenoids	13744-15-5	-
XMW0490	104	78	132.094	C10H12	1-Methyl-2-phenylcyclopropane	Aromatics	3145-76-4	-
XMW0492	84	56	127.063	C6H9NO2	2,5-Pyrrolidinedione, 1-ethyl-	Ketone	2314-78-5	-
XMW0494	53	123	138.068	C8H10O2	Benzene, 1,4-dimethoxy-	Ether	150-78-7	-
YZMW0312	62	59	117.079	C5H11NO2	tert-Butyl carbamate	Ester	4248-19-5	-
XMW0497	139	111	139.993	C6H4O2S	2,5-Thiophenedicarboxaldehyde	Aldehyde	932-95-6	-
XMW0503	154	98	154.063	C8H10O3	2-Acetyl-1,3-cyclohexanedione	Ketone	4056-73-9	-
XMW0462	164	79	164.12	C11H16O	2-Cyclopenten-1-one, 3-methyl-2-(2-pentenyl)-, (Z)-	Ketone	488-10-8	-
XMW0421	84	133	162.116	C10H14N2	Pyridine, 3-(1-methyl-2-pyrrolidinyl)-, (S)-	Heterocyclic compound	54-11-5	-
YZMW0345	65	66	110.073	C7H10O	2-Norbornanone	Ketone	497-38-1	-
XMW0455	138	123	138.068	C8H10O2	1,3-Benzenediol, 4,5-dimethyl-	Phenol	527-55-9	ko00760,ko00960,ko01100,ko01110
XMW0456	107	122	180.151	C12H20O	5,8-Decadien-2-one, 5,9-dimethyl-, (E)-	Ketone	130876-99-2	-
YZMW0301	55	39	118.063	C5H10O3	Butanoic acid, 2-hydroxy-3-methyl-	Acid	4026-18-0	-
YZMW0321	57	67	86.073	C5H10O	3-Buten-1-ol, 2-methyl-	Alcohol	4516-90-9	-
YZMW0347	63	87	132.042	C5H8O4	Butanedioic acid, methyl-	Acid	498-21-5	-
YZMW0314	39	45	116.084	C6H12O2	1,3-Dioxolane, 2-ethyl-4-methyl-	Heterocyclic compound	4359-46-0	-
XMW0476	91	193	193.074	C10H11NO3	Benzoic acid, 2-(acetylamino)-, methyl ester	Ester	2719-08-6	-
XMW0484	81	53	110.073	C7H10O	Furan, 2-propyl-	Heterocyclic compound	4229-91-8	-
XMW0440	80	107	108.069	C6H8N2	4-(Aminomethyl)pyridine	Heterocyclic compound	3731-53-1	-
XMW0473	123	105	206.131	C13H18O2	Benzoic acid, hexyl ester	Ester	6789-88-4	-
YZMW0348	55	84	130.027	C5H6O4	2-Butenedioic acid, 2-methyl-, (E)-	Acid	498-24-8	-
XMW0486	82	56	140.12	C9H16O	Cyclohexanone, 2,2,6-trimethyl-	Ketone	2408-37-9	-
XMW0472	105	77	166.063	C9H10O3	1,2-Ethanediol, monobenzoate	Ester	94-33-7	ko00630,ko00660,ko01100,ko01200
YZMW0349	71	43	132.079	C6H12O3	.alpha.-Hydroxyisocaproic acid	Acid	498-36-2	-
XMW0487	92	65	138.043	C6H6N2O2	2-Picoline, 6-nitro-	Heterocyclic compound	18368-61-1	-
XMW0430	98	70	98.084	C5H10N2	2-Piperidinimine	Heterocyclic compound	22780-54-7	-
XMW0471	82	123	204.115	C13H16O2	3-Hexen-1-ol, benzoate, (Z)-	Ester	25152-85-6	-
XMW0488	70	43	113.084	C6H11NO	2-Acetylpyrrolidine	Heterocyclic compound	60026-20-2	-
XMW0469	105	161	204.188	C15H24	(1R,3aS,8aS)-7-Isopropyl-1,4-dimethyl-1,2,3,3a,6,8a-hexahydroazulene	Terpenoids	36577-33-0	-
XMW0445	68	97	126.068	C7H10O2	6-Ethyl-5,6-dihydro-2H-pyran-2-one	Ketone	19895-35-3	-
XMW0450	122	137	137.084	C8H11NO	Ethanone, 1-(2,4-dimethyl-1H-pyrrol-3-yl)-	Ketone	2386-25-6	-
XMW0468	93	41	204.188	C15H24	Bicyclo[3.1.1]hept-2-ene, 2,6-dimethyl-6-(4-methyl-3-pentenyl)-	Terpenoids	17699-05-7	-
YZMW0330	68	100	101.084	C5H11NO	Piperidine, 1-hydroxy-	Heterocyclic compound	4801-58-5	-
XMW0483	95	94	95.037	C5H5NO	1H-Pyrrole-2-carboxaldehyde	Aldehyde	1003-29-8	-
XMW0452	136	121	136.125	C10H16	2,4,6-Octatriene, 3,4-dimethyl-	Hydrocarbons	57396-75-5	-
XMW0575	86	69	145.11	C7H15NO2	L-Norleucine, methyl ester	Ester	21754-55-2	-
YZMW0295	124	167	166.099	C10H14O2	(6R,7aR)-3,6-Dimethyl-5,6,7,7a-tetrahydrobenzofuran-2(4H)-one	Heterocyclic compound	38049-04-6	-
XMW0642	95	71	128.12	C8H16O	Cyclohexanol, 3,5-dimethyl-	Alcohol	5441-52-1	-
XMW0655	58	57	88.052	C4H8O2	2-Butene-1,4-diol, (Z)-	Alcohol	6117-80-2	-
XMW0651	107	106	107.073	C7H9N	Pyridine, 2,3-dimethyl-	Heterocyclic compound	583-61-9	-
XMW0646	109	165	224.141	C13H20O3	2-Benzofurancarboxylic acid, 2,4,5,6,7,7a-hexahydro-4,4,7a-trimethyl-, methyl ester, cis-	Ester	77383-92-7	-
XMW0644	110	82	110.084	C6H10N2	1H-Imidazole, 2-propyl-	Heterocyclic compound	50995-95-4	-
XMW0640	105	121	204.188	C15H24	Panaxene	Terpenoids	871660-95-6	-
XMW0627	149	177	222.089	C12H14O4	Diethyl Phthalate	Ester	84-66-2	-
XMW0639	79	91	202.172	C15H22	1,4-Methanobenzocyclodecene, 1,2,3,4,4a,5,8,9,12,12a-decahydro-	Terpenoids	74708-73-9	-
XMW0637	42	70	112.089	C7H12O	Cyclobutanone, 2,2,3-trimethyl-	Ketone	1449-49-6	-
XMW0636	85	57	268.069	C10H21I	Decane, 1-iodo-	Halogenated hydrocarbons	2050-77-3	-
XMW0635	57	97	128.12	C8H16O	Cyclopropanemethanol, 2,2,3,3-tetramethyl-	Alcohol	2415-96-5	-
XMW0634	79	91	152.12	C10H16O	1,5-Cyclohexadiene-1-methanol, 4-(1-methylethyl)-	Terpenoids	19876-45-0	-
XMW0632	93	77	136.125	C10H16	Bicyclo[3.1.1]hept-2-ene, 3,6,6-trimethyl-	Terpenoids	4889-83-2	-
YZMW0257	43	42	146.022	C5H6O5	2-Oxopentanedioic acid	Acid	328-50-7	-
YZMW0242	95	139	154.045	C8H10OS	Phenol, 3-methyl-4-(methylthio)-	Phenol	3120-74-9	-
XMW0659	105	92	134.11	C10H14	Benzene, n-butyl-	Aromatics	104-51-8	ko00020,ko00040,ko00053,ko00220,ko00250,ko00300,ko00310,ko00340,ko00430,ko00470,ko00630,ko00650,ko00660,ko00785,ko01100,ko01110,ko01200,ko01210,ko01230,ko01240
YZMW0232	115	116	144.115	C8H16O2	2-Ethyl-n-butyric acid ethyl ester	Ester	2983-38-2	-
XMW0665	159	97	220.183	C15H24O	Muurola-4,10(14)-dien-1.beta.-ol	Terpenoids	257293-90-6	-
XMW0670	94	68	95.048	C4H5N3	Acetonitrile, 2,2'-iminobis-	Nitrogen compounds	628-87-5	-
XMW0675	121	91	150.104	C10H14O	2,6,6-Trimethylcyclohexa-1,4-dienecarbaldehyde	Aldehyde	162376-82-1	-
YZMW0227	91	146	162.104	C11H14O	Benzaldehyde, 2,3,4,5-tetramethyl-	Aldehyde	29344-95-4	-
XMW0679	43	45	176.105	C8H16O4	Acetaldehyde, tetramer	Aldehyde	108-62-3	-
XMW0681	69	41	152.12	C10H16O	6-Octenal, 7-methyl-3-methylene-	Aldehyde	55050-40-3	-
XMW0682	77	121	176.12	C12H16O	Benzenemethanol, .alpha.-methyl-.alpha.-(1-methyl-2-propenyl)-	Alcohol	61967-11-1	-
XMW0685	122	107	192.151	C13H20O	(2S,6R,7S,8E)-(+)-2,7-Epoxy-4,8-megastigmadiene	Heterocyclic compound	108342-25-2	-
YZMW0225	105	77	162.104	C11H14O	4-n-Propylacetophenone	Ketone	2932-65-2	-
YZMW0222	50	51	80.037	C4H4N2	Pyridazine	Heterocyclic compound	289-80-5	-
XMW0695	89	71	200.178	C12H24O2	Propanoic acid, 2-methyl-, octyl ester	Ester	109-15-9	-
YZMW0259	53	63	184.012	C6H4N2O5	Phenol, 2,5-dinitro-	Phenol	329-71-5	-
XMW0620	163	77	194.058	C10H10O4	Dimethyl phthalate	Ester	131-11-3	-
XMW0529	93	95	172.102	C10H17Cl	Bicyclo[2.2.1]heptane, 2-chloro-1,7,7-trimethyl-, (1R-endo)-	Terpenoids	30462-53-4	-
XMW0570	116	42	116.131	C6H16N2	1,2-Ethanediamine, N,N,N',N'-tetramethyl-	Amine	110-18-9	-
XMW0555	160	145	160.052	C10H8O2	2-Acetylbenzofuran	Heterocyclic compound	1646-26-0	-
XMW0549	108	91	204.188	C15H24	(1S,4aR,7R)-1,4a-Dimethyl-7-(prop-1-en-2-yl)-1,2,3,4,4a,5,6,7-octahydronaphthalene	Terpenoids	52026-55-8	-
YZMW0289	56	39	112.032	C6H5FO	Phenol, 3-fluoro-	Phenol	372-20-3	-
XMW0544	81	161	204.188	C15H24	Azulene, 1,2,3,3a,4,5,6,7-octahydro-1,4-dimethyl-7-(1-methylethenyl)-, [1R-(1.alpha.,3a.beta.,4.alpha.,7.beta.)]-	Terpenoids	22567-17-5	-
XMW0542	41	109	152.12	C10H16O	1-Cyclohexene-1-carboxaldehyde, 4-(1-methylethyl)-	Terpenoids	21391-98-0	-
XMW0539	152	137	152.084	C9H12O2	3,4-Dimethoxytoluene	Ether	494-99-5	-
XMW0618	55	88	198.162	C12H22O2	Ethyl 9-decenoate	Ester	67233-91-4	-
XMW0537	134	133	134.073	C9H10O	1H-Inden-5-ol, 2,3-dihydro-	Phenol	1470-94-6	-
YZMW0294	40	41	114.032	C5H6O3	1,3-Dioxol-2-one,4,5-dimethyl-	Ketone	37830-90-3	-
XMW0533	147	148	148.035	C9H8S	3-Methylbenzothiophene	Heterocyclic compound	1455-18-1	-
XMW0531	67	152	152.12	C10H16O	Bicyclo[3.1.1]heptan-3-one, 2,6,6-trimethyl-, (1.alpha.,2.beta.,5.alpha.)-	Terpenoids	15358-88-0	-
XMW0530	77	119	152.12	C10H16O	p-Mentha-1,5-dien-8-ol	Terpenoids	1686-20-0	-
XMW0573	84	83	84.069	C4H8N2	1,5-Diazabicyclo[3.1.0]hexane	Heterocyclic compound	13090-31-8	-
XMW0574	68	57	142.099	C8H14O2	4-Penten-1-ol, propanoate	Ester	30563-30-5	-
XMW0576	92	121	121.089	C8H11N	Benzeneethanamine	Amine	64-04-0	-
XMW0581	123	95	138.068	C8H10O2	Benzene, 1,2-dimethoxy-	Ether	91-16-7	-
XMW0583	63	65	136.052	C8H8O2	Ethanone, 1-(3-hydroxyphenyl)-	Ketone	121-71-1	ko00360,ko01100
YZMW0269	51	163	178.136	C12H18O	Benzenemethanol, 4-(1,1-dimethylethyl)-.alpha.-methyl-	Alcohol	34386-42-0	-
XMW0584	141	85	214.157	C12H22O3	2,5-Dibutoxy-2,5-dihydrofuran	Heterocyclic compound	20295-23-2	-
XMW0585	84	42	143.058	C6H9NO3	5-Isoxazolecarboxylic acid, 4,5-dihydro-5-methyl-, methyl ester, (R)-	Heterocyclic compound	64018-42-4	-
XMW0588	155	42	155.106	C7H13N3O	1,3,5-Triazaadamantan-7-ol	Alcohol	130267-10-6	-
XMW0598	118	117	118.078	C9H10	.alpha.-Methylstyrene	Aromatics	98-83-9	-
XMW0599	84	69	142.063	C7H10O3	2,2,6-Trimethyl-4H-1,3-dioxin-4-one	Ketone	5394-63-8	-
XMW0604	113	57	156.188	C11H24	Octane, 2,3,3-trimethyl-	Hydrocarbons	62016-30-2	-
YZMW0268	179	180	177.959	C6H4Cl2O2	1,2-Benzenediol, 4,5-dichloro-	Alcohol	3428-24-8	-
XMW0617	71	56	216.173	C12H24O3	Propanoic acid, 2-methyl-, 3-hydroxy-2,2,4-trimethylpentyl ester	Ester	77-68-9	-
YZMW0351	115	104	158.11	C12H14	Benzene, 3-cyclohexen-1-yl-	Aromatics	4994-16-5	-
XMW0294	41	55	168.151	C11H20O	10-Undecenal	Aldehyde	112-45-8	-
XMW0417	93	79	136.125	C10H16	Cyclohexene, 4-methyl-1-(1-methylethenyl)-	Terpenoids	586-67-4	-
XMW0148	85	57	85.039	CH3N5	1H-Tetrazol-5-amine	Amine	4418-61-5	-
XMW0164	82	138	194.167	C13H22O	1-Oxaspiro[4.5]dec-6-ene, 2,6,10,10-tetramethyl-	Terpenoids	36431-72-8	-
XMW0163	81	82	152.12	C10H16O	Furan, 2-hexyl-	Heterocyclic compound	3777-70-6	-
YZMW0695	98	139	168.151	C11H20O	Cycloundecanone	Ketone	878-13-7	-
XMW0160	148	190	190.136	C13H18O	Megastigmatrienone	Ketone	38818-55-2	-
XMW0159	57	71	226.266	C16H34	2,6,10-Trimethyltridecane	Terpenoids	3891-99-4	-
YZMW0699	106	137	171.035	C7H9NO2S	Benzenesulfonamide, 2-methyl-	Amine	88-19-7	-
XMW0153	121	136	136.125	C10H16	1,3-Cyclopentadiene, 1,2,3,4,5-pentamethyl-	Hydrocarbons	4045-44-7	-
XMW0147	121	119	204.188	C15H24	1-Methyl-4-(6-methylhept-5-en-2-yl)cyclohexa-1,3-diene	Terpenoids	451-55-8	-
YZMW0689	41	72	101.084	C5H11NO	Formamide, N-butyl-	Amine	871-71-6	-
YZMW0710	79	39	152.047	C8H8O3	Mandelic acid	Acid	90-64-2	-
XMW0142	117	133	204.188	C15H24	3a,7-Methano-3aH-cyclopentacyclooctene, 1,4,5,6,7,8,9,9a-octahydro-1,1,7-trimethyl-, [3aR-(3a.alpha.,7.alpha.,9a.beta.)]-	Terpenoids	469-92-1	-
XMW0140	183	198	198.141	C15H18	Naphthalene, 1,6-dimethyl-4-(1-methylethyl)-	Terpenoids	483-78-3	-
XMW0139	198	183	198.141	C15H18	6-Isopropyl-1,4-dimethylnaphthalene	Aromatics	489-77-0	-
XMW0138	183	198	198.141	C15H18	Azulene, 1,4-dimethyl-7-(1-methylethyl)-	Terpenoids	489-84-9	-
YZMW0723	53	81	140.047	C7H8O3	2-Furanpropionic acid	Acid	935-13-7	-
YZMW0724	68	124	141.115	C8H15NO	1-Azacyclononan-2-one	Ketone	935-30-8	-
XMW0167	176	161	176.12	C12H16O	1-(2,3,4,5-Tetramethylphenyl)ethanone	Ketone	34764-71-1	-
YZMW0680	149	136	196.183	C13H24O	Cyclotridecanone	Ketone	832-10-0	-
YZMW0659	160	115	161.12	C11H15N	4-Phenylpiperidine	Heterocyclic compound	771-99-3	-
YZMW0579	92	93	137.048	C7H7NO2	Salicylamide	Amine	65-45-2	-
YZMW0592	70	112	198.162	C12H22O2	2-Ethylhexyl methacrylate	Ester	688-84-6	-
YZMW0594	44	87	102.079	C4H10N2O	Isopropylurea	Nitrogen compounds	691-60-1	-
YZMW0600	39	41	157.11	C8H15NO2	Cycloheptanecarboxylic acid, 1-amino-	Acid	6949-77-5	-
XMW0183	55	56	126.104	C8H14O	2-Heptenal, 2-methyl-	Aldehyde	30567-26-1	-
YZMW0603	39	135	136.089	C9H12O	Phenol, 2,3,5-trimethyl-	Phenol	697-82-5	-
XMW0182	91	133	204.188	C15H24	(3S,3aS,6R,8aS)-3,8,8-Trimethyl-7-methyleneoctahydro-1H-3a,6-methanoazulene	Terpenoids	31145-21-8	-
YZMW0672	45	43	90.032	C3H6O3	L-Lactic acid	Acid	79-33-4	-
XMW0177	79	109	124.089	C8H12O	Ethanone, 1-(2-methyl-1-cyclopenten-1-yl)-	Ketone	3168-90-9	-
YZMW0673	60	61	119.982	C2H4N2S2	Ethanedithioamide	Amine	79-40-3	ko00010,ko00051,ko00620,ko00640,ko01100,ko01110,ko04148
YZMW0675	46	45	120.006	C3H4O5	Tartronic acid	Acid	80-69-3	-
YZMW0677	39	45	130.063	C6H10O3	4-Methyl-2-oxovaleric acid	Acid	816-66-0	-
XMW0171	57	85	128.12	C8H16O	1-Butene, 4-butoxy-	Ether	34061-76-2	-
YZMW0734	53	107	108.069	C6H8N2	1,2-Benzenediamine	Amine	95-54-5	ko00280,ko00290,ko00785,ko00966,ko01100,ko01110,ko01210,ko01230
XMW0130	131	41	242.225	C15H30O2	Heptanoic acid, octyl ester	Ester	5132-75-2	-
YZMW0738	162	163	160.98	C6H5Cl2N	Benzenamine, 3,4-dichloro-	Amine	95-76-1	-
w37	123	81	152.12	C10H16O	2-Cyclohexene-1-carboxaldehyde, 2,6,6-trimethyl-	Aldehyde	432-24-6	-
w21	95	82	166.099	C10H14O2	2H-Pyran-2-one, 6-pentyl-	Ketone	27593-23-3	-
XMW0080	54	81	170.131	C10H18O2	3-Octen-1-ol, acetate, (Z)-	Ester	69668-83-3	-
w31	67	82	170.131	C10H18O2	Butanoic acid, 4-hexenyl ester, (Z)-	Ester	69727-41-9	-
XMW0072	81	59	154.136	C10H18O	Cyclohexanemethanol, .alpha.,.alpha.-dimethyl-4-methylene-	Alcohol	7299-42-5	-
XMW0068	97	69	166.136	C11H18O	2,7-Nonadien-5-one, 4,6-dimethyl-	Ketone	74630-80-1	-
XMW0065	81	82	82.053	C4H6N2	Fomepizole	Heterocyclic compound	7554-65-6	-
XMW0062	69	109	210.162	C13H22O2	2-Propenoic acid, 2-methyl-, 3,3,5-trimethylcyclohexyl ester	Ester	7779-31-9	-
XMW0054	119	93	220.183	C15H24O	Farnesene epoxide, E-	Terpenoids	83637-40-5	-
YZMW0741	74	45	146.058	C6H10O4	Ethanedioic acid, diethyl ester	Ester	95-92-1	-
w42	57	41	214.23	C14H30O	2-Ethyl-1-dodecanol	Alcohol	19780-33-7	-
XMW0051	107	51	107.037	C6H5NO	4-Pyridinecarboxaldehyde	Aldehyde	872-85-5	-
XMW0050	220	91	220.183	C15H24O	Isospathulenol	Terpenoids	88395-46-4	-
XMW0048	139	65	139.027	C6H5NO3	Phenol, 2-nitro-	Phenol	88-75-5	-
XMW0045	189	175	204.188	C15H24	(1R,4R,4aS,8aR)-4,7-Dimethyl-1-(prop-1-en-2-yl)-1,2,3,4,4a,5,6,8a-octahydronaphthalene	Terpenoids	92692-39-2	-
XMW0042	85	42	85.028	C2H3N3O	3H-1,2,4-Triazol-3-one, 1,2-dihydro-	Ketone	930-33-6	-
w19	71	99	142.099	C8H14O2	2H-Pyran-2-one, tetrahydro-6-propyl-	Ketone	698-76-0	-
XMW0085	69	41	98.073	C6H10O	1-Propanone, 1-cyclopropyl-	Ketone	6704-19-4	-
w15	81	68	142.136	C9H18O	2-Nonen-1-ol	Alcohol	22104-79-6	-
XMW0091	109	137	152.12	C10H16O	3-Isopropylidene-5-methyl-hex-4-en-2-one	Ketone	64149-32-2	-
XMW0128	141	154	183.108	C10H17NS	2-Butyl-5-propylthiazole	Heterocyclic compound	52414-86-5	-
YZMW0758	66	92	138.043	C6H6N2O2	m-Nitroaniline	Amine	99-09-2	-
YZMW0767	120	121	135.068	C8H9NO	Acetophenone, 4'-amino-	Ketone	99-92-3	-
XMW0124	117	89	117.058	C8H7N	m-Aminophenylacetylene	Amine	54060-30-9	-
XMW0122	83	55	154.136	C10H18O	Cyclohexanol, 2-methyl-3-(1-methylethenyl)-, (1.alpha.,2.alpha.,3.alpha.)-	Alcohol	54244-81-4	-
XMW0121	41	71	168.188	C12H24	1-Nonene, 4,6,8-trimethyl-	Hydrocarbons	54410-98-9	-
XMW0117	95	71	128.12	C8H16O	3,4-Dimethylcyclohexanol	Alcohol	5715-23-1	-
w02	77	55	154.136	C10H18O	2,4-Decadien-1-ol	Alcohol	14507-02-9	-
XMW0111	123	109	236.178	C15H24O2	Spiro[4.5]decan-7-one, 1,8-dimethyl-8,9-epoxy-4-isopropyl-	Terpenoids	61050-91-7	-
w06	112	57	170.203	C12H26	Heptane, 2,2,4,6,6-pentamethyl-	Hydrocarbons	13475-82-6	-
w10	109	71	198.198	C13H26O	2-Undecanone, 6,10-dimethyl-	Ketone	1604-34-8	-
XMW0107	120	91	138.068	C8H10O2	1,2-Benzenedimethanol	Alcohol	612-14-6	-
w11	109	81	192.151	C13H20O	3,5,9-Undecatrien-2-one, 6,10-dimethyl-, (E,Z)-	Ketone	13927-47-4	-
XMW0100	57	127	156.188	C11H24	Octane, 5-ethyl-2-methyl-	Hydrocarbons	62016-18-6	-
XMW0097	41	93	190.172	C14H22	1,5-Cycloundecadiene, 8,8-dimethyl-9-methylene-	Hydrocarbons	62338-54-9	-
YZMW0551	62	44	103.063	C4H9NO2	Propylcarbamate	Ester	627-12-3	-
XMW0189	94	79	152.12	C10H16O	3-Cyclohexene-1-acetaldehyde, .alpha.,4-dimethyl-	Aldehyde	29548-14-9	-
YZMW0456	43	44	75.043	CH5N3O	Hydrazinecarboxamide	Amine	57-56-7	-
YZMW0439	65	124	125.03	C6H7NS	Cyclopentathiazole	Heterocyclic compound	5661-10-9	-
XMW0364	83	55	172.183	C11H24O	6-Undecanol	Alcohol	23708-56-7	-
XMW0310	67	85	116.084	C6H12O2	2H-Pyran-2-methanol, tetrahydro-	Alcohol	100-72-1	-
XMW0306	74	87	144.115	C8H16O2	Heptanoic acid, methyl ester	Ester	106-73-0	-
XMW0303	54	117	198.162	C12H22O2	Hexanoic acid, 5-hexenyl ester	Ester	108058-81-7	-
YZMW0452	107	126	184.012	C6H4N2O5	Phenol, 2,6-dinitro-	Phenol	573-56-8	-
XMW0299	43	71	144.115	C8H16O2	Butanoic acid, butyl ester	Ester	109-21-7	-
YZMW0421	123	106	123.032	C6H5NO2	4-Pyridinecarboxylic acid	Acid	55-22-1	-
XMW0296	114	70	172.146	C10H20O2	Acetic acid, octyl ester	Ester	112-14-1	-
YZMW0220	57	70	114.116	C6H14N2	Piperazine, 2,5-dimethyl-, trans-	Heterocyclic compound	2815-34-1	-
XMW0293	119	175	218.167	C15H22O	(1aR,7R,7aR,7bS)-(+)-1a,2,3,5,6,7,7a,7b-Octahydro-1,1,7,7a-tetramethyl-1H-cyclopropa[a]naphthalen-3-one	Terpenoids	114339-93-4	-
XMW0289	109	124	124.052	C7H8O2	2-Acetyl-5-methylfuran	Heterocyclic compound	1193-79-9	-
YZMW0458	52	107	152.084	C9H12O2	Phenol, 4-(ethoxymethyl)-	Phenol	57726-26-8	-
XMW0288	135	164	220.183	C15H24O	Cyclopenta[c]pentalen-3(3aH)-one, octahydro-1,2,3a,6-tetramethyl-	Ketone	120052-69-9	-
XMW0369	154	112	184.219	C13H28	Undecane, 6-ethyl-	Hydrocarbons	17312-60-6	-
XMW0372	99	41	212.25	C15H32	Tridecane, 4,8-dimethyl-	Hydrocarbons	55030-62-1	-
YZMW0549	41	59	101.084	C5H11NO	Pentanamide	Amine	626-97-1	-
XMW0390	71	159	286.214	C16H30O4	2,2,4-Trimethyl-1,3-pentanediol diisobutyrate	Ester	6846-50-0	-
XMW0412	138	123	138.068	C8H10O2	3-Acetyl-2,5-dimethyl furan	Heterocyclic compound	10599-70-9	-
XMW0401	54	42	82.053	C4H6N2	1H-Imidazole, 1-methyl-	Heterocyclic compound	616-47-7	-
XMW0397	41	71	149.968	C4H7BrO	Oxirane, (2-bromoethyl)-	Halogenated hydrocarbons	13287-42-8	-
XMW0392	185	200	200.157	C15H20	.alpha.-Corocalene	Terpenoids	20129-39-9	-
XMW0391	121	173	202.172	C15H22	3,5,11-Eudesmatriene	Terpenoids	193615-07-5	-
YZMW0396	106	107	138.068	C8H10O2	Phenol, 4-(methoxymethyl)-	Phenol	5355-17-9	-
XMW0379	133	93	204.188	C15H24	Bicyclo[5.2.0]nonane, 2-methylene-4,8,8-trimethyl-4-vinyl-	Terpenoids	242794-76-9	-
XMW0388	161	122	204.188	C15H24	Selina-3,7(11)-diene	Terpenoids	6813-21-4	-
YZMW0398	78	107	137.048	C7H7NO2	Trigonelline	Nitrogen compounds	535-83-1	-
YZMW0413	107	41	153.043	C7H7NO3	2-Methyl-5-nitrophenol	Phenol	5428-54-6	-
XMW0385	161	204	222.198	C15H26O	Carotol	Terpenoids	465-28-1	ko00960
XMW0384	161	189	204.188	C15H24	4,7-Methanoazulene, 1,2,3,4,5,6,7,8-octahydro-1,4,9,9-tetramethyl-, [1S-(1.alpha.,4.alpha.,7.alpha.)]-	Terpenoids	514-51-2	-
YZMW0417	40	55	141.079	C7H11NO2	n-Butyl cyanoacetate	Ester	5459-58-5	-
XMW0284	41	59	116.084	C6H12O2	2-Pentanone, 4-hydroxy-4-methyl-	Ketone	123-42-2	-
XMW0280	94	77	180.079	C10H12O3	Carbonic acid, phenyl propyl ester	Ester	13183-16-9	-
XMW0276	112	55	112.089	C7H12O	4-Hexen-3-one, 5-methyl-	Ketone	13905-10-7	-
XMW0203	220	205	220.146	C14H20O2	2,5-di-tert-Butyl-1,4-benzoquinone	Ketone	2460-77-7	-
XMW0226	58	109	142.136	C9H18O	2-Heptanone, 4,6-dimethyl-	Ketone	19549-80-5	-
XMW0223	139	67	139.063	C7H9NO2	1H-Pyrrole-2,5-dione, 3-ethyl-4-methyl-	Ketone	20189-42-8	-
XMW0217	136	55	154.136	C10H18O	cis-7-Decen-1-al	Aldehyde	21661-97-2	-
YZMW0527	143	145	172.988	C6H4ClNO3	Phenol, 2-chloro-4-nitro-	Phenol	619-08-9	-
YZMW0530	107	121	136.089	C9H12O	Phenol, 3-propyl-	Phenol	621-27-2	-
XMW0212	95	151	151.063	C8H9NO2	1,4 Benzodioxan-6-amine	Amine	22013-33-8	-
XMW0209	79	91	152.12	C10H16O	1,4-Cyclohexadiene-1-methanol, 4-(1-methylethyl)-	Alcohol	22539-72-6	-
YZMW0531	77	108	152.047	C8H8O3	Benzeneacetic acid, 3-hydroxy-	Acid	621-37-4	-
XMW0275	69	41	192.151	C13H20O	3,5,9-Undecatrien-2-one, 6,10-dimethyl-	Ketone	141-10-6	-
YZMW0532	109	168	167.022	C7H5NO4	Benzoic acid, 4-nitro-	Acid	62-23-7	ko00350,ko00360,ko01100
XMW0199	71	57	240.282	C17H36	Hexadecane, 4-methyl-	Hydrocarbons	25117-26-4	-
XMW0198	138	95	194.167	C13H22O	3-Buten-2-ol, 4-(2,6,6-trimethyl-2-cyclohexen-1-yl)-, (3E)-	Alcohol	25312-34-9	-
YZMW0535	88	102	117.079	C5H11NO2	Carbamic acid, ethyl-, ethyl ester	Ester	623-78-9	-
XMW0195	107	67	206.203	C15H26	1H-Cycloprop[e]azulene, decahydro-1,1,4,7-tetramethyl-, [1aR-(1a.alpha.,4.beta.,4a.beta.,7.beta.,7a.beta.,7b.alpha.)]-	Terpenoids	28580-43-0	-
YZMW0525	70	97	160.11	C8H16O3	2-Hydroxyoctanoic acid	Acid	617-73-2	-
XMW0236	125	97	125.03	C6H7NS	Thiazole, 5-ethenyl-4-methyl-	Heterocyclic compound	1759-28-0	-
YZMW0512	79	104	165.079	C9H11NO2	dl-3-Amino-3-phenylpropionic acid	Acid	614-19-7	-
YZMW0511	55	71	128.12	C8H16O	3-Hexanone, 4-ethyl-	Ketone	6137-12-8	-
XMW0274	129	101	129.043	C5H7NO3	3-Acetyl-2-oxo-1,3-oxazolidine	Heterocyclic compound	1432-43-5	-
XMW0272	122	106	122.048	C6H6N2O	4-Pyridinecarboxamide	Heterocyclic compound	1453-82-3	-
XMW0271	77	187	202.172	C15H22	Cadina-1(10),6,8-triene	Terpenoids	1460-96-4	-
YZMW0471	39	62	117.079	C5H11NO2	Butyl carbamate	Ester	592-35-8	-
XMW0263	110	152	217.183	C15H23N	(1R,4S,9aS)-1-Methyl-4-((Z)-pent-2-en-4-yn-1-yl)octahydro-1H-quinolizine	Heterocyclic compound	151805-13-9	-
XMW0262	159	117	202.172	C15H22	1,1,7,7a-Tetramethyl-1a,2,6,7,7a,7b-hexahydro-1H-cyclopropa[a]naphthalene	Terpenoids	154098-14-3	-
YZMW0476	59	43	104.047	C4H8O3	Propanoic acid, 2-hydroxy-2-methyl-	Acid	594-61-6	-
YZMW0482	77	51	123.032	C6H5NO2	Niacin	Acid	59-67-6	-
XMW0250	134	119	176.12	C12H16O	1-Pentanone, 1-(4-methylphenyl)-	Ketone	1671-77-8	-
XMW0247	131	132	202.172	C15H22	Benzene, 1-methyl-4-(1,2,2-trimethylcyclopentyl)-, (R)-	Terpenoids	16982-00-6	ko00760,ko00960,ko01100,ko01110,ko01240
XMW0246	69	109	168.115	C10H16O2	Oxiranecarboxaldehyde, 3-methyl-3-(4-methyl-3-pentenyl)-	Aldehyde	16996-12-6	-
YZMW0490	85	112	113.059	C4H7N3O	Creatinine	Acid	60-27-5	-
XMW0245	44	41	87.032	C3H5NO2	trans-1-Nitro-1-propene	Nitrogen compounds	17082-05-2	-
YZMW0495	107	135	182.033	C7H6N2O4	Benzene, 2-methyl-1,3-dinitro-	Nitrogen compounds	606-20-2	ko00330,ko01100
XMW0698	105	41	204.188	C15H24	1,4-Methano-1H-indene, octahydro-4-methyl-8-methylene-7-(1-methylethyl)-, [1S-(1.alpha.,3a.beta.,4.alpha.,7.alpha.,7a.beta.)]-	Terpenoids	3650-28-0	-
YZMW0159	131	145	146.084	C9H10N2	1H-Benzimidazole, 2-ethyl-	Heterocyclic compound	1848-84-6	-
XMW0701	145	131	160.1	C10H12N2	1H-Pyrrolo[2,3-b]pyridine, 2-(1-methylethyl)-	Heterocyclic compound	27257-18-7	-
XMW0702	117	160	161.03	C9H7NS	2-(3-Thienyl)pyridine	Heterocyclic compound	21298-55-5	-
XMW1176	136	91	204.115	C13H16O2	Benzeneacetic acid, .alpha.-cyclopentyl-	Acid	3900-93-4	-
XMW1172	149	164	164.047	C9H8O3	3,6-Dimethyl-4H-furo[3,2-c]pyran-4-one	Ketone	36745-38-7	-
XMW1171	200	185	200.084	C13H12O2	Benzene, 1-methoxy-4-phenoxy-	Ether	1655-69-2	-
XMW1158	135	93	181.11	C10H15NO2	Tricyclo[3.3.1.1(3,7)]decane, 2-nitro-	Nitrogen compounds	54564-31-7	-
XMW1147	94	93	152.12	C10H16O	Tricyclo[2.2.1.0(2,6)]heptane-3-methanol, 2,3-dimethyl-	Terpenoids	29550-55-8	-
XMW1144	150	135	192.079	C11H12O3	4-Acetoxy-3-methoxystyrene	Ester	46316-15-8	-
XMW3195	55	113	186.162	C11H22O2	Heptanoic acid, butyl ester	Ester	5454-28-4	-
XMW1138	69	41	154.136	C10H18O	6-Octen-1-ol, 7-methyl-3-methylene-	Terpenoids	13066-51-8	-
XMW1136	93	111	170.131	C10H18O2	Lilac alcohol C	Alcohol	33081-36-6	-
XMW1133	137	152	152.12	C10H16O	5-Isopropyl-3,3-dimethyl-2-methylene-2,3-dihydrofuran	Heterocyclic compound	81250-44-4	-
XMW3235	55	83	204.115	C13H16O2	2-methyl-2-butenoic aci phenethyl ester	Ester	55719-85-2	-
XMW3282	147	119	189.043	C10H7NO3	1H-Indole-2,3-dione, 1-acetyl-	Ketone	574-17-4	-
XMW3294	77	51	136.052	C8H8O2	Ethanone, 2-hydroxy-1-phenyl-	Ketone	582-24-1	-
XMW1132	108	53	108.044	C4H4N4	3-Amino-4-pyrazolecarbonitrile	Heterocyclic compound	16617-46-2	ko00380
XMW1129	79	107	180.079	C10H12O3	Ethyl mandelate	Ester	774-40-3	-
XMW1179	55	93	198.058	C8H16Cl2O	Butane, 1,1'-oxybis[4-chloro-	Ether	6334-96-9	-
XMW3114	129	158	214.193	C13H26O2	Nonanoic acid, butyl ester	Ester	50623-57-9	-
XMW1227	69	41	154.099	C9H14O2	(E)-2-Methylbut-2-en-1-yl methacrylate	Ester	88142-95-4	-
XMW1242	55	99	214.157	C12H22O3	Hexanoic acid, anhydride	Acid	2051-49-2	-
XMW1241	45	68	143.058	C6H9NO3	Acetic acid, cyano-, 2-methoxyethyl ester	Ester	10258-54-5	-
XMW3083	64	120	148.052	C9H8O2	4H-1-Benzopyran-4-one, 2,3-dihydro-	Ketone	491-37-2	-
XMW3097	109	82	152.12	C10H16O	2-Cyclohexen-1-one, 2-methyl-5-(1-methylethyl)-, (S)-	Terpenoids	499-71-8	-
XMW1234	99	57	144.053	C5H8N2O3	Propanoic acid, 2-acetylhydrazono-	Acid	64096-81-7	-
XMW1233	110	82	128.12	C8H16O	3-Cyclopentyl-1-propanol	Alcohol	767-05-5	-
XMW1229	80	79	122.11	C9H14	Bicyclo(3.3.1)non-2-ene	Hydrocarbons	6671-66-5	-
XMW3099	122	149	164.084	C10H12O2	3-Allyl-6-methoxyphenol	Phenol	501-19-9	-
XMW1195	83	73	145.074	C6H11NO3	Butanoic acid, 3-methyl-3-nitroso-, methyl ester	Ester	49680-44-6	-
XMW3110	52	67	95.048	C4H5N3	Aminopyrazine	Amine	5049-61-6	-
XMW1222	101	103	207.969	C7H6Cl2O3	2,4-Dioxabicyclo[3.2.0]hept-6-en-3-one, 1,5-dichloro-6,7-dimethyl-	Ketone	35436-20-5	-
XMW1218	58	43	172.146	C10H20O2	2-Nonanone, 3-(hydroxymethyl)-	Ketone	67801-33-6	-
XMW1209	71	43	158.131	C9H18O2	Propanoic acid, 2-methyl-, 2-methylbutyl ester	Ester	2445-69-4	-
XMW1208	43	41	70.028	CH2N4	1H-Tetrazole	Heterocyclic compound	288-94-8	-
XMW1204	61	134	134.04	C5H10O2S	Ethyl (methylthio)acetate	Ester	4455-13-4	-
XMW1203	42	70	114.032	C5H6O3	2,5-Furandione, dihydro-3-methyl-	Ketone	4100-80-5	-
XMW1127	56	70	158.131	C9H18O2	Formic acid, octyl ester	Ester	112-32-3	-
XMW1083	68	71	172.146	C10H20O2	7-Octene-2,6-diol, 2,6-dimethyl-	Alcohol	29210-77-3	-
XMW1089	99	41	184.146	C11H20O2	Hexanoic acid, cyclopentyl ester	Ester	5413-59-2	-
XMW1086	71	89	186.162	C11H22O2	Butanoic acid, heptyl ester	Ester	5870-93-9	-
XMW3453	108	107	136.089	C9H12O	Phenol, 2-propyl-	Phenol	644-35-9	-
XMW1085	69	87	142.099	C8H14O2	2-Butenoic acid, butyl ester	Ester	7299-91-4	-
XMW1084	67	69	168.115	C10H16O2	2-Butenoic acid, 3-hexenyl ester, (E,Z)-	Ester	65405-80-3	-
XMW3471	42	55	117.079	C5H11NO2	5-Aminovaleric acid	Acid	660-88-8	-
XMW3443	65	93	136.064	C7H8N2O	Urea, phenyl-	Nitrogen compounds	64-10-8	-
XMW1081	54	79	119.004	C3H5NO2S	Methanesulfonylacetonitrile	Nitrogen compounds	2274-42-2	ko00310,ko00330,ko00470,ko01100
XMW3503	55	43	182.094	C10H14O3	Butanoic acid, 2-methyl-5-oxo-1-cyclopenten-1-yl ester	Ester	68227-51-0	-
XMW3510	43	82	184.146	C11H20O2	trans-2-Hexenyl isovalerate	Ester	68698-59-9	-
XMW3533	41	68	188.105	C9H16O4	1,5-Diacetoxypentane	Ester	6963-44-6	-
XMW3538	53	122	136.089	C9H12O	Phenol, 3-ethyl-5-methyl-	Phenol	698-71-5	-
XMW1072	136	93	154.136	C10H18O	trans-Ocimenol	Alcohol	7643-60-9	-
XMW3539	92	91	136.089	C9H12O	Benzeneethanol, .alpha.-methyl-	Alcohol	698-87-3	-
XMW1091	69	101	188.141	C10H20O3	1-Pentanol, 5-[(tetrahydro-2H-pyran-2-yl)oxy]-	Alcohol	76102-74-4	-
XMW3338	44	43	75.032	C2H5NO2	Carbamic acid, methyl ester	Ester	598-55-0	-
XMW3409	78	77	154.045	C8H10OS	4-Methoxy-.alpha.-toluenethiol	Alcohol	6258-60-2	-
XMW3388	120	106	121.089	C8H11N	Pyridine, 2-propyl-	Heterocyclic compound	622-39-9	-
XMW1118	94	55	112.089	C7H12O	Cyclohexanecarboxaldehyde	Aldehyde	2043-61-0	-
XMW1115	69	41	98.073	C6H10O	1-Penten-3-one, 2-methyl-	Ketone	25044-01-3	-
XMW1102	103	131	174.068	C11H10O2	Vinyl trans-cinnamate	Ester	17719-70-9	-
XMW1100	177	192	192.151	C13H20O	2-Buten-1-one, 1-(2,6,6-trimethyl-1-cyclohexen-1-yl)-	Ketone	35044-68-9	-
XMW1098	71	89	200.178	C12H24O2	Butanoic acid, octyl ester	Ester	110-39-4	-
XMW3436	42	39	144.079	C7H12O3	2-Furanmethanol, tetrahydro-, acetate	Ester	637-64-9	-
XMW1096	54	71	198.162	C12H22O2	Butanoic acid, 1-ethenylhexyl ester	Ester	16491-54-6	-
XMW1095	190	175	190.172	C14H22	Benzene, 1,2-diethyl-3,4,5,6-tetramethyl-	Aromatics	33884-69-4	-
XMW3410	50	101	128.037	C8H4N2	1,3-Dicyanobenzene	Nitrogen compounds	626-17-5	-
XMW3420	155	113	240.038	C8H17I	Octane, 1-iodo-	Halogenated hydrocarbons	629-27-6	-
XMW0040	164	149	206.094	C12H14O3	Phenol, 2-methoxy-4-(1-propenyl)-, acetate	Ester	93-29-8	-
XMW3422	67	94	150.116	C9H14N2	n-Pentylpyrazine	Heterocyclic compound	6303-75-9	-
XMW3081	148	222	222.198	C15H26O	(-)-Globulol	Terpenoids	489-41-8	-
XMW1243	112	140	171.009	C7H6ClNO2	Methyl 6-chloronicotinate	Ester	73781-91-6	-
XMW3064	109	110	152.12	C10H16O	Bicyclo[3.1.0]hexan-3-one, 4-methyl-1-(1-methylethyl)-, [1S-(1.alpha.,4.beta.,5.alpha.)]-	Terpenoids	471-15-8	-
XMW2368	57	71	130.063	C6H10O3	Propanoic acid, anhydride	Acid	123-62-6	-
XMW1448	109	137	152.12	C10H16O	3,6-Dimethyl-2,3,3a,4,5,7a-hexahydrobenzofuran	Heterocyclic compound	70786-44-6	-
XMW2348	107	151	151.1	C9H13NO	Phenol, 3-(ethylamino)-4-methyl-	Phenol	120-37-6	-
XMW1439	77	119	165.079	C9H11NO2	Benzene, (1-nitropropyl)-	Nitrogen compounds	5279-14-1	-
XMW1435	91	119	222.162	C14H22O2	Isobutyric acid, 2-pinen-10-yl ester	Ester	29021-37-2	-
XMW1432	79	81	96.094	C7H12	2,4-Dimethyl 1,4-pentadiene	Hydrocarbons	4161-65-3	-
XMW2363	135	107	166.063	C9H10O3	Benzoic acid, 4-methoxy-, methyl ester	Ester	121-98-2	-
XMW1413	192	64	191.832	S6	Hexathiane	Sulfur compounds	13798-23-7	-
XMW2374	69	83	140.084	C8H12O2	1,3-Cyclohexanedione, 5,5-dimethyl-	Ketone	126-81-8	-
XMW1460	103	131	146.073	C10H10O	3-Buten-2-one, 4-phenyl-	Ketone	122-57-6	-
XMW2376	121	191	206.167	C14H22O	1-Penten-3-one, 1-(2,6,6-trimethyl-1-cyclohexen-1-yl)-	Terpenoids	127-43-5	-
XMW1411	93	41	204.188	C15H24	1,3,6,10-Dodecatetraene, 3,7,11-trimethyl-, (Z,E)-	Terpenoids	26560-14-5	-
XMW1408	189	161	204.188	C15H24	1H-Cyclopropa[a]naphthalene, 1a,2,3,3a,4,5,6,7b-octahydro-1,1,3a,7-tetramethyl-, [1aR-(1a.alpha.,3a.alpha.,7b.alpha.)]-	Terpenoids	489-29-2	-
XMW1393	109	95	152.157	C11H20	1-Undecyne	Hydrocarbons	2243-98-3	-
XMW2412	95	82	112.052	C6H8O2	Furan, 2-(methoxymethyl)-	Heterocyclic compound	13679-46-4	-
XMW1386	69	152	152.084	C9H12O2	2-Acetyl-4,4-dimethyl-cyclopent-2-enone	Ketone	81979-96-6	-
XMW1457	135	107	136.052	C8H8O2	Benzaldehyde, 3-methoxy-	Aldehyde	591-31-1	-
XMW1461	126	168	168.07	C8H9FN2O	1-Amino-2-acetamino-3-fluorobenzene	Amine	18645-85-7	-
XMW2439	92	135	135.105	C9H13N	Pyridine, 3-(2-methylpropyl)-	Heterocyclic compound	14159-61-6	-
XMW1470	84	67	152.12	C10H16O	[1,1'-Bicyclopentyl]-2-one	Ketone	4884-24-6	-
XMW2239	56	114	146.058	C6H10O4	Butanedioic acid, dimethyl ester	Ester	106-65-0	-
XMW2233	68	92	210.162	C13H22O2	2,6-Octadien-1-ol, 3,7-dimethyl-, propanoate, (Z)-	Ester	105-91-9	-
XMW2189	91	126	126.024	C7H7Cl	Benzyl chloride	Halogenated hydrocarbons	100-44-7	-
XMW1492	77	119	190.136	C13H18O	Benzeneacetaldehyde, .alpha.-methyl-4-(2-methylpropyl)-	Aldehyde	51407-46-6	-
XMW1491	69	93	252.209	C16H28O2	Lavandulyl caproate	Ester	59550-36-6	-
XMW1476	135	77	164.084	C10H12O2	1-Propanone, 1-(4-methoxyphenyl)-	Ketone	121-97-1	-
XMW1472	125	55	154.172	C11H22	Cyclohexane, 1-ethyl-2-propyl-	Hydrocarbons	62238-33-9	-
XMW2257	78	117	194.131	C12H18O2	Myrtenyl acetate	Ester	1079-01-2	-
XMW2311	94	150	150.104	C10H14O	Benzene, butoxy-	Ether	1126-79-0	-
XMW2269	123	77	170.027	C6H12Cl2O	Bis(2-chloro-1-methylethyl) ether	Ether	108-60-1	-
XMW2271	68	83	126.065	C3H6N6	1,3,5-Triazine-2,4,6-triamine	Heterocyclic compound	108-78-1	-
XMW1467	110	109	110.084	C6H10N2	1H-Pyrazole, 1,3,5-trimethyl-	Heterocyclic compound	1072-91-9	-
XMW1463	108	126	212.141	C12H20O3	2-Oxabicyclo[2.2.2]octan-6-ol, 1,3,3-trimethyl-, acetate	Ester	57709-95-2	-
XMW2295	87	166	198.162	C12H22O2	10-Undecenoic acid, methyl ester	Ester	111-81-9	-
XMW1385	121	81	121.064	C6H7N3	3-Imidazol-1-ylpropanenitrile	Heterocyclic compound	23996-53-4	-
XMW1379	41	121	164.157	C12H20	Cyclooctane, 1,5-dimethyl-2,6-bis(methylene)-	Hydrocarbons	74301-13-6	-
XMW1244	70	99	186.162	C11H22O2	Hexanoic acid, pentyl ester	Ester	540-07-8	-
XMW1258	105	133	252.173	C15H24O3	Acetic acid, (4,6,8,9-tetramethyl-3-oxabicyclo[3.3.1]non-6-en-1-yl)methyl ester	Ester	309722-81-4	-
XMW1292	89	56	144.115	C8H16O2	Butanoic acid, 2-methylpropyl ester	Ester	539-90-2	-
XMW1291	59	87	144.115	C8H16O2	1,3-Dioxolane, 4-methyl-2-(2-methylpropyl)-	Heterocyclic compound	18433-93-7	-
XMW1289	42	81	108.069	C6H8N2	2,5-Dimethylpyrimidine	Heterocyclic compound	22868-76-4	-
XMW1286	98	97	98.048	C4H6N2O	1H-Imidazole-4-methanol	Alcohol	822-55-9	-
XMW1264	163	136	238.193	C15H26O2	Acetic acid, 1-methyl-3-(2,6,6-trimethylcyclohex-1-enyl)propyl ester	Ester	86756-12-9	-
XMW1260	123	93	196.183	C13H24O	1-Cyclohexene-1-propanol, .alpha.,2,6,6-tetramethyl-	Alcohol	3293-47-8	-
XMW2909	148	119	148.089	C10H12O	3-Isopropylbenzaldehyde	Aldehyde	34246-57-6	-
XMW1318	77	136	136.052	C8H8O2	2-Methyl-3(2-furyl)acrolein	Aldehyde	874-66-8	-
XMW1256	121	119	192.151	C13H20O	2-Butanone, 4-(2,6,6-trimethyl-1,3-cyclohexadien-1-yl)-	Ketone	20483-36-7	-
XMW1255	127	145	214.193	C13H26O2	Octanoic acid, 2-pentyl ester	Ester	55193-30-1	-
XMW1253	71	41	214.193	C13H26O2	Butanoic acid, 1-methyloctyl ester	Ester	69727-42-0	-
XMW2953	83	43	98.073	C6H10O	4-Penten-2-one, 4-methyl-	Ketone	3744-02-3	-
XMW2972	119	93	204.188	C15H24	1H-Benzocycloheptene, 2,4a,5,6,7,8,9,9a-octahydro-3,5,5-trimethyl-9-methylene-, (4aS-cis)-	Terpenoids	3853-83-6	-
XMW3003	71	67	170.131	C10H18O2	cis-3-Hexenyl iso-butyrate	Ester	41519-23-7	-
XMW1303	104	87	160.11	C8H16O3	Pentanoic acid, 2-hydroxy-4-methyl-, ethyl ester	Ester	10348-47-7	-
XMW1323	91	120	148.052	C9H8O2	2(3H)-Benzofuranone, 3-methyl-	Ketone	32267-71-3	-
XMW1375	41	98	98.073	C6H10O	2-Pentenal, 2-methyl-	Aldehyde	623-36-9	-
XMW1337	71	57	184.219	C13H28	Nonane, 3-methyl-5-propyl-	Hydrocarbons	31081-18-2	-
XMW2452	81	82	147.068	C9H9NO	1H-Pyrrole, 1-(2-furanylmethyl)-	Heterocyclic compound	1438-94-4	-
XMW2563	67	95	126.032	C6H6O3	Furyl hydroxymethyl ketone	Ketone	17678-19-2	-
XMW1348	58	43	198.198	C13H26O	2-Tridecanone	Ketone	593-08-8	-
XMW1345	145	127	214.193	C13H26O2	Octanoic acid, 3-methylbutyl ester	Ester	2035-99-6	-
XMW1341	160	115	160.035	C10H8S	Thiophene, 3-phenyl-	Heterocyclic compound	2404-87-7	-
XMW1340	153	154	153.991	C7H6S2	Thieno[2,3-b]thiophene,2-methyl-	Heterocyclic compound	13393-75-4	-
XMW1336	91	92	207.09	C11H13NO3	N-Benzyloxy-2-carbomethoxyaziridine	Heterocyclic compound	53084-33-6	-
XMW2826	135	108	136.1	C8H12N2	Pyrazine, 2-methyl-5-propyl-	Heterocyclic compound	29461-03-8	-
XMW1333	133	164	164.084	C10H12O2	Benzoic acid, 3,4-dimethyl-, methyl ester	Ester	38404-42-1	-
XMW2714	122	41	164.084	C10H12O2	n-Propyl benzoate	Ester	2315-68-6	-
XMW1327	85	127	156.163	C9H20N2	Propanal, dipropylhydrazone	Amine	34687-35-9	-
XMW2824	121	122	122.084	C7H10N2	2-Isopropylpyrazine	Heterocyclic compound	29460-90-0	-
XMW1067	71	43	156.115	C9H16O2	Butanoic acid, 2-pentenyl ester, (Z)-	Ester	42125-13-3	-
XMW1064	93	91	136.1	C8H12N2	1,4-Methano-1H-Cyclopropa[d]pyridazine, 4,4a,5,5a-tetrahydro-6,6-dimethyl-, (1.alpha.,4.alpha.,4a.alpha.,5a.alpha.)-	Heterocyclic compound	109746-10-3	-
XMW1063	136	54	136.05	C4H4N6	4,4'-Bitriazolyl	Heterocyclic compound	16227-15-9	-
XMW0802	148	147	148.064	C8H8N2O	2-Hydroxymethylbenzimidazole	Heterocyclic compound	22128-99-0	-
XMW0825	93	119	204.188	C15H24	Bicyclo[3.1.1]heptane, 6-methyl-2-methylene-6-(4-methyl-3-pentenyl)-, [1R-(1.alpha.,5.alpha.,6.beta.)]-	Terpenoids	55123-21-2	-
XMW0813	91	92	191.131	C12H17NO	Pentanal O-benzyloxime	Nitrogen compounds	72399-21-4	-
XMW0812	105	91	204.188	C15H24	Benzene, (1-methyl-1-propylpentyl)-	Aromatics	54932-91-1	-
XMW0809	147	69	204.115	C13H16O2	1,3-Pentanedione, 4,4-dimethyl-1-phenyl-	Ketone	13988-67-5	-
XMW0805	162	147	162.05	C10H10S	Benzo[b]thiophene, 2-ethyl-	Heterocyclic compound	1196-81-2	-
XMW0803	93	43	196.146	C12H20O2	(1R,3R,4R,5S)-1-Isopropyl-4-methylbicyclo[3.1.0]hexan-3-yl acetate-rel-	Ester	62181-90-2	-
XMW0801	108	93	162.141	C12H18	Cyclohexene, 3,4-diethenyl-1,6-dimethyl-	Hydrocarbons	61142-14-1	-
YZMW0127	97	81	154.099	C9H14O2	Ethyl 3-cyclohexenecarboxylate	Ester	15111-56-5	-
YZMW0128	79	149	182.058	C9H10O4	2,3-Dimethoxybenzoic acid	Acid	1521-38-6	-
YZMW0143	82	96	127.1	C7H13NO	3-Quinuclidinol	Alcohol	1619-34-7	-
XMW0795	162	147	162.079	C9H10N2O	3H-Indazol-3-one, 1-ethyl-1,2-dihydro-	Ketone	54385-62-5	-
XMW0794	93	79	162.141	C12H18	1,5-Cyclooctadiene, 3-(1-methyl-2-propenyl)-	Hydrocarbons	16538-88-8	-
YZMW0121	128	100	128.084	C7H12O2	Ethyl cyclobutanecarboxylate	Ester	14924-53-9	-
XMW0827	204	189	204.115	C13H16O2	Coumarin, 3,4-dihydro-4,4,6,8-tetramethyl-	Heterocyclic compound	249629-60-5	-
XMW0783	95	152	152.12	C10H16O	1-Adamantanol	Alcohol	768-95-6	-
XMW0894	84	57	128.157	C9H20	Hexane, 3-ethyl-2-methyl-	Hydrocarbons	16789-46-1	-
YZMW0080	137	165	180.115	C11H16O2	3-tert-Butyl-4-hydroxyanisole	Ether	121-00-6	-
XMW0889	91	92	134.11	C10H14	Bicyclo[3.1.0]hex-2-ene, 4-methylene-1-(1-methylethyl)-	Terpenoids	36262-09-6	-
XMW0888	103	85	144.115	C8H16O2	Butanoic acid, 3-methyl-, propyl ester	Ester	557-00-6	-
XMW0887	43	103	144.115	C8H16O2	Butanoic acid, 2-methyl-, propyl ester	Ester	37064-20-3	-
XMW0879	54	110	110.073	C7H10O	Norbornadieone	Ketone	10218-02-7	-
XMW0837	148	147	204.188	C15H24	1-(3-Methylbutyl)-2,3,5,6-tetramethylbenzene	Aromatics	116761-73-0	-
YZMW0094	142	192	189.994	C7H10S3	3,4-dimethyl-2-(methyldisulfanyl)thiophene	Heterocyclic compound	126876-26-4	-
XMW0850	198	183	198.068	C13H10O2	Dibenzofuran, 2-methoxy-	Heterocyclic compound	20357-70-4	-
YZMW0113	112	68	127.063	C6H9NO2	n-Propyl cyanoacetate	Ester	14447-15-5	-
YZMW0115	108	107	178.099	C11H14O2	Butanoic acid, 2-methylphenyl ester	Ester	14617-90-4	-
XMW0843	67	123	222.198	C15H26O	(2E,4S,7E)-4-Isopropyl-1,7-dimethylcyclodeca-2,7-dienol	Alcohol	198991-79-6	-
XMW0788	77	153	195.053	C9H9NO4	Phenol, 4-methyl-2-nitro-, acetate (ester)	Ester	54646-55-8	-
XMW0780	91	77	134.11	C10H14	2,6-Dimethyl-1,3,5,7-octatetraene, E,E-	Hydrocarbons	460-01-5	-
YZMW0061	41	44	143.167	C9H21N	1-Nonanamine	Amine	112-20-9	-
XMW0730	137	93	152.12	C10H16O	o-Mentha-1(7),8-dien-3-ol	Terpenoids	15358-81-3	-
XMW0728	93	91	176.12	C12H16O	Benzenemethanol, 4-methyl-.alpha.-(1-methyl-2-propenyl)-, (R*,R*)-	Alcohol	83173-76-6	-
YZMW0191	39	90	118.053	C7H6N2	Benzonitrile, m-amino-	Amine	2237-30-1	-
XMW0726	77	121	150.104	C10H14O	Benzene, (1-methoxypropyl)-	Ether	59588-12-4	-
YZMW0193	93	67	140.12	C9H16O	5-Nonenal, (E)-	Aldehyde	2277-18-1	-
XMW0724	79	95	162.141	C12H18	Albene	Hydrocarbons	38451-64-8	-
XMW0722	96	68	152.084	C9H12O2	1-Cyclohexene-1-carboxaldehyde, 5,5-dimethyl-3-oxo-	Aldehyde	56621-35-3	-
YZMW0214	80	136	153.043	C7H7NO3	Phenol, 3-methyl-4-nitro-	Phenol	2581-34-2	-
XMW0734	137	152	152.047	C8H8O3	Ethanone, 1-(2,4-dihydroxyphenyl)-	Ketone	89-84-9	-
XMW0715	108	137	137.084	C8H11NO	Benzenamine, 4-ethoxy-	Amine	156-43-4	-
XMW0714	109	94	109.053	C6H7NO	3-Acetyl-1H-pyrroline	Heterocyclic compound	1072-82-8	-
XMW0713	82	110	110.073	C7H10O	2-Cyclohexen-1-one, 3-methyl-	Ketone	1193-18-6	-
YZMW0216	107	135	136.089	C9H12O	Benzenemethanol, 3,5-dimethyl-	Alcohol	27129-87-9	-
XMW0709	136	79	136.125	C10H16	Cyclohexane, 1-methylene-4-(1-methylethenyl)-	Terpenoids	499-97-8	-
YZMW0219	81	41	143.095	C7H13NO2	Cyclohexanecarboxylic acid, 1-amino-	Acid	2756-85-6	-
XMW0732	110	95	152.095	C8H12N2O	1-Pentanone, 1-(1H-imidazol-4-yl)-	Heterocyclic compound	69393-15-3	-
XMW0735	79	77	148.089	C10H12O	Benzenemethanol, .alpha.-2-propenyl-	Alcohol	936-58-3	-
XMW0776	105	77	162.068	C10H10O2	Benzoic acid, 2-propenyl ester	Ester	583-04-0	-
XMW0766	67	81	152.12	C10H16O	Cyclohexanone, 5-methyl-2-(1-methylethylidene)-	Terpenoids	15932-80-6	-
XMW0774	89	59	158.131	C9H18O2	3-Hexene, 1-(1-methoxyethoxy)-, (Z)-	Ether	54340-96-4	-
YZMW0145	79	110	124.089	C8H12O	3,5-Heptadien-2-one, 6-methyl-, (E)-	Ketone	16647-04-4	-
XMW0770	118	117	118.078	C9H10	Indane	Aromatics	496-11-7	-
YZMW0162	83	101	130.136	C8H18O	3-Heptanol, 5-methyl-	Alcohol	18720-65-5	-
YZMW0175	108	136	153.043	C7H7NO3	4-Methyl-3-nitrophenol	Phenol	2042-14-0	-
YZMW0176	87	109	155.095	C8H13NO2	2-Amino-2-norbornanecarboxylic acid	Acid	20448-79-7	-
XMW0760	59	43	59.048	CH5N3	Guanidine	Nitrogen compounds	113-00-8	-
XMW0749	67	81	222.235	C16H30	8-Hexadecyne	Hydrocarbons	19781-86-3	-
YZMW0181	107	136	136.089	C9H12O	Furan, 2-(1-pentenyl)-, (Z)-	Heterocyclic compound	20992-60-3	-
XMW0745	97	142	184.146	C11H20O2	2(3H)-Furanone, 5-hexyldihydro-4-methyl-, trans-	Ketone	147254-33-9	-
XMW0740	132	133	133.064	C7H7N3	3-Methyl-pyrrolo(2,3-b)pyrazine	Heterocyclic compound	20321-99-7	-
XMW0738	120	151	151.063	C8H9NO2	Benzoic acid, 4-amino-, methyl ester	Ester	619-45-4	-
YZMW0071	71	55	102.104	C6H14O	1-Butanol, 2,2-dimethyl-	Alcohol	1185-33-7	-
YZMW0058	44	41	115.136	C7H17N	1-Heptanamine	Amine	111-68-2	-
XMW1061	97	98	168.097	C10H16S	Thiophene, 2-hexyl-	Heterocyclic compound	18794-77-9	-
XMW0979	121	91	204.188	C15H24	(4R,4aS,6S)-4,4a-Dimethyl-6-(prop-1-en-2-yl)-1,2,3,4,4a,5,6,7-octahydronaphthalene	Terpenoids	823810-22-6	-
XMW3775	108	89	134.019	C8H6S	Benzo[b]thiophene	Heterocyclic compound	95-15-8	-
XMW0974	94	41	204.188	C15H24	1,2,4-Methenoazulene, decahydro-1,5,5,8a-tetramethyl-, [1S-(1.alpha.,2.alpha.,3a.beta.,4.alpha.,8a.beta.,9R*)]-	Terpenoids	1137-12-8	-
XMW0973	67	136	151.1	C9H13NO	Ketone, methyl 2,4,5-trimethylpyrrol-3-yl	Ketone	19005-95-9	-
XMW0971	65	83	190.099	C12H14O2	Benzyl angelate	Ester	37526-87-7	-
XMW3755	78	136	137.048	C7H7NO2	Methyl nicotinate	Ester	93-60-7	-
YC_1236	72	87	130.122	C5H14N4	Guanidine, (4-aminobutyl)-	Amine	306-60-5	-
YC_1252	83	95	156.151	C10H20O	Cyclohexanol, 2-(1,1-dimethylethyl)-	Alcohol	13491-79-7	-
XMW0966	123	95	206.167	C14H22O	1-((1S,3aR,4S,7R,7aR)-3a,7a-Dimethyloctahydro-1H-4,7-methanoinden-1-yl)ethanone	Ketone	66748-84-3	ko00330,ko00999,ko01100,ko01110
YC_1805	41	43	102.104	C6H14O	1-Butanol, 3,3-dimethyl-	Alcohol	624-95-3	-
XMW3771	149	165	166.027	C8H6O4	1,3-Benzodioxole-5-carboxylic acid	Acid	94-53-1	-
XMW0982	105	77	218.167	C15H22O	Benzene, [1-[[1-(1-methylethyl)-3-butenyl]oxy]ethyl]-, [S-(R*,R*)]-	Ether	98088-51-8	-
YC_715	111	83	140.12	C9H16O	Cyclononanone	Ketone	3350-30-9	-
XMW1017	220	82	220.219	C16H28	1,E-11,Z-13-Hexadecatriene	Hydrocarbons	80634-97-5	-
XMW3548	91	92	164.12	C11H16O	Benzeneethanol, .alpha.-propyl-	Alcohol	705-73-7	-
XMW1058	70	68	128.084	C7H12O2	Cyclopentanol, acetate	Ester	933-05-1	-
XMW1038	95	109	220.183	C15H24O	Longifolenaldehyde	Terpenoids	19890-84-7	-
XMW1022	107	135	218.167	C15H22O	3,7-Cyclodecadien-1-one, 3,7-dimethyl-10-(1-methylethylidene)-, (E,E)-	Terpenoids	6902-91-6	-
XMW1020	55	92	242.031	C11H15BrO	(3-Bromo-1-methylpropoxymethyl)benzene	Halogenated hydrocarbons	51666-29-6	-
XMW3734	122	121	122.037	C7H6O2	Benzaldehyde, 2-hydroxy-	Aldehyde	90-02-8	-
XMW1016	147	105	206.131	C13H18O2	(4,4-Dimethyl-2,4,5,6-tetrahydro-1H-inden-2-yl)acetic acid	Acid	113522-67-1	-
XMW1002	143	157	200.157	C15H20	Isolongifolene, 4,5,9,10-dehydro-	Hydrocarbons	156747-45-4	ko01100
XMW1000	93	121	218.167	C15H22O	(E)-5-((1R,3R,6S)-2,3-Dimethyltricyclo[2.2.1.02,6]heptan-3-yl)-2-methylpent-2-enal	Terpenoids	19903-70-9	-
XMW0992	134	161	202.172	C15H22	(2R,8R,8aS)-8,8a-Dimethyl-2-(prop-1-en-2-yl)-1,2,3,7,8,8a-hexahydronaphthalene	Terpenoids	5090-61-9	-
XMW0987	119	131	202.172	C15H22	Eudesma-2,4,11-triene	Terpenoids	82462-31-5	-
XMW0954	93	107	168.115	C10H16O2	Cyclopropanecarboxylic acid, 2,2-dimethyl-3-(2-methyl-1-propenyl)-, (1R-trans)-	Terpenoids	4638-92-0	-
XMW0896	71	111	154.136	C10H18O	5-Nonen-4-one, 6-methyl-	Ketone	7036-98-8	-
XMW0918	137	152	152.12	C10H16O	Isocyclocitral	Aldehyde	1335-66-6	-
XMW0933	134	119	194.131	C12H18O2	Bicyclo[3.1.1]hept-2-en-6-ol, 2,7,7-trimethyl-, acetate, [1S-(1.alpha.,5.alpha.,6.beta.)]-	Ester	50764-55-1	-
YZMW0055	63	44	141.995	C4H8Cl2O	Bis(2-chloroethyl) ether	Ether	111-44-4	-
XMW0927	96	68	152.084	C9H12O2	2,6,6-Trimethyl-2-cyclohexene-1,4-dione	Ketone	1125-21-9	-
YZMW0056	99	70	99.105	C6H13N	Hexamethylenimine	Amine	111-49-9	-
XMW0923	79	107	122.11	C9H14	3,3-Dimethyl-6-methylenecyclohexene	Hydrocarbons	20185-16-4	-
XMW0921	111	126	168.061	C9H12OS	1-Pentanone, 1-(2-thienyl)-	Ketone	53119-25-8	-
XMW0916	91	92	226.036	C11H15Br	Benzene, (5-bromopentyl)-	Halogenated hydrocarbons	14469-83-1	-
YZMW0054	43	73	104.095	C4H12N2O	Ethanol, 2-[(2-aminoethyl)amino]-	Alcohol	111-41-1	-
XMW0913	152	81	152.12	C10H16O	cis-Chrysanthenol	Terpenoids	55722-60-6	-
XMW0911	99	128	170.131	C10H18O2	1-Octen-1-ol, acetate	Ester	77149-68-9	-
XMW0909	107	79	150.104	C10H14O	2,6,6-Trimethylbicyclo[3.2.0]hept-2-en-7-one	Ketone	4613-37-0	-
XMW0907	108	81	168.079	C9H12O3	2-(2-Acetoxy-1-propyl)furan, (S)	Heterocyclic compound	60830-70-8	-
XMW0906	120	79	134.11	C10H14	Benzene, tert-butyl-	Aromatics	98-06-6	-
XMW0903	70	68	114.116	C6H14N2	2-Pyrrolidinemethanamine, N-methyl-, (S)-	Heterocyclic compound	66411-54-9	-
XMW0953	92	91	178.099	C11H14O2	Phenylacetic acid propyl ester	Ester	4606-15-9	-
YZMW0010	45	84	186.198	C12H26O	2-Dodecanol	Alcohol	10203-28-8	-
XMW0952	70	57	200.178	C12H24O2	4-Methylhexyl 3-methylbutanoate	Ester	1215127-80-2	-
YC_926	55	82	111.08	C5H9N3	Histamine	Amine	51-45-6	-
YC_949	107	122	123.068	C7H9NO	Phenol, 2-amino-4-methyl-	Phenol	95-84-1	-
YZMW0001	123	65	139.027	C6H5NO3	Phenol, 4-nitro-	Phenol	100-02-7	ko00340,ko01100,ko01110
YZMW0006	65	79	110.073	C7H10O	3-Cyclohexene-1-carboxaldehyde	Aldehyde	100-50-5	-
YZMW0007	92	93	150.079	C8H10N2O	Urea, N-methyl-N'-phenyl-	Nitrogen compounds	1007-36-9	-
YZMW0011	97	59	186.198	C12H26O	3-Dodecanol	Alcohol	10203-30-2	-
YZMW0044	83	60	116.041	C4H8N2S	Allylthiourea	Nitrogen compounds	109-57-9	-
YZMW0019	68	59	99.032	C4H5NO2	Acetic acid, cyano-, methyl ester	Ester	105-34-0	-
YZMW0028	44	43	134.058	C5H10O4	1,2,3-Propanetriol, 1-acetate	Ester	106-61-6	-
XMW0940	79	107	188.12	C13H16O	Benzenemethanol, .alpha.-2-cyclohexen-1-yl-	Alcohol	5723-89-7	-
XMW0939	69	93	196.146	C12H20O2	4-Hexen-1-ol, 5-methyl-2-(1-methylethenyl)-, acetate	Ester	25905-14-0	-
YZMW0040	91	53	108.069	C6H8N2	1,3-Phenylenediamine	Amine	108-45-2	-
YZMW0042	42	52	95.048	C4H5N3	2-Pyrimidinamine	Amine	109-12-6	-
BPMW007	79	105	150.068	C9H10O2	m-Tolylacetic acid	Acid	621-36-3	-
WAMW0663	72	57	184.183	C12H24O	3-Dodecanone	Ketone	1534-27-6	-
XMW0034	83	42	138.116	C8H14N2	2-Dimethylamino-4-methyl-pent-4-enenitrile	Amine	94492-10-1	-
KMW0213	102	41	148.056	C6H12O2S	3-Mercapto-3-methylbutyl formate (ester)	Ester	50746-10-6	-
KMW0251	67	82	140.12	C9H16O	5-Heptenal, 2,6-dimethyl-	Aldehyde	106-72-9	-
KMW0250	41	59	156.151	C10H20O	7-Octen-2-ol, 2,6-dimethyl-	Terpenoids	18479-58-8	-
KMW0249	123	109	156.151	C10H20O	7,8-DIHYDROLINALOOL	Terpenoids	18479-49-7	-
KMW0244	121	136	136.1	C8H12N2	Pyrazine, 2-methyl-5-(1-methylethyl)-	Heterocyclic compound	13925-05-8	-
KMW0236	58	99	141.061	C7H11NS	2-Isobutylthiazole	Heterocyclic compound	18640-74-9	-
KMW0224	122	91	122.073	C8H10O	Benzene, (methoxymethyl)-	Ether	538-86-3	-
KMW0219	41	57	130.136	C8H18O	1-Hexanol, 2-ethyl-	Alcohol	104-76-7	-
KMW0214	79	52	122.048	C6H6N2O	Acetylpyrazine	Heterocyclic compound	22047-25-2	-
KMW0212	92	91	120.058	C8H8O	Benzeneacetaldehyde	Aldehyde	122-78-1	-
KMW0187	58	71	128.12	C8H16O	2-Octanone	Ketone	111-13-7	-
KMW0211	127	99	127.009	C5H5NOS	2-Acetylthiazole	Heterocyclic compound	24295-03-2	ko00360,ko01100
KMW0208	57	43	142.172	C10H22	Decane	Hydrocarbons	124-18-5	-
KMW0207	95	96	128.03	C6H8OS	2-Furanmethanethiol, 5-methyl-	Alcohol	59303-05-8	-
KMW0205	112	84	112.089	C7H12O	Cyclohexene, 1-methoxy-	Ether	931-57-7	-
KMW0203	106	78	121.053	C7H7NO	Ethanone, 1-(2-pyridinyl)-	Ketone	1122-62-9	-
KMW0202	58	59	130.136	C8H18O	3-Octanol	Alcohol	589-98-0	-
KMW0192	91	107	122.073	C8H10O	Benzene, 1-methoxy-2-methyl-	Ether	578-58-5	-
KMW0190	81	42	122.084	C7H10N2	Pyrazine, trimethyl-	Heterocyclic compound	14667-55-1	-
KMW0259	119	121	136.125	C10H16	.gamma.-Terpinene	Terpenoids	99-85-4	-
KMW0262	55	70	140.12	C9H16O	1-Nonen-3-one	Ketone	24415-26-7	-
KMW0277	97	98	154.082	C9H14S	Thiophene, 2-pentyl-	Heterocyclic compound	4861-58-9	-
KMW0370	95	107	168.151	C11H20O	2-Methylisoborneol	Terpenoids	2371-42-8	-
KMW0363	124	138	166.111	C9H14N2O	Pyrazine, 2-methoxy-3-(1-methylpropyl)-	Heterocyclic compound	24168-70-5	-
KMW0362	95	110	154.136	C10H18O	Isoborneol	Terpenoids	124-76-5	-
KMW0356	110	121	152.12	C10H16O	Isoneral	Aldehyde	72203-97-5	-
KMW0334	154	139	154.136	C10H18O	Cyclohexanone, 5-methyl-2-(1-methylethyl)-	Terpenoids	10458-14-7	-
KMW0305	150	135	150.104	C10H14O	3-Methyl-2-(2-methyl-2-butenyl)-furan	Heterocyclic compound	15186-51-3	-
KMW0304	119	91	134.11	C10H14	1,3,8-p-Menthatriene	Terpenoids	18368-95-1	-
KMW0296	93	121	136.125	C10H16	Cyclohexene, 1-methyl-4-(1-methylethylidene)-	Terpenoids	586-62-9	-
KMW0293	39	81	124.089	C8H12O	2,4-Octadienal, (E,E)-	Aldehyde	30361-28-5	-
KMW0287	110	67	138.104	C9H14O	(Z,Z)-3,6-Nonadienal	Aldehyde	21944-83-2	-
KMW0284	91	92	122.073	C8H10O	Phenylethyl Alcohol	Alcohol	60-12-8	-
KMW0283	99	117	158.131	C9H18O2	Hexanoic acid, propyl ester	Ester	626-77-7	-
KMW0278	111	126	126.014	C6H6OS	Ethanone, 1-(2-thienyl)-	Ketone	88-15-3	ko00360
KMW0188	120	105	120.007	C4H8S2	2-Methyl-1,3-dithiacyclopentane	Heterocyclic compound	5616-51-3	-
KMW0722	65	91	120.058	C8H8O	4-Vinylphenol	Phenol	2628-17-3	-
GMW0288	77	119	134.04	C5H10O2S	3-(Methylthio)propanoic acid methyl ester	Ester	13532-18-8	-
GMW0369	204	93	204.188	C15H24	Spiro[5.5]undec-2-ene, 3,7,7-trimethyl-11-methylene-, (-)-	Terpenoids	18431-82-8	ko00940,ko01110
GMW0341	55	95	138.141	C10H18	Bicyclo[3.1.1]heptane, 2,6,6-trimethyl-, (1.alpha.,2.beta.,5.alpha.)-	Terpenoids	6876-13-7	-
GMW0315	103	85	144.115	C8H16O2	Pentanoic acid, propyl ester	Ester	141-06-0	-
GMW0310	175	189	204.188	C15H24	Bicyclo[7.2.0]undec-4-ene, 4,11,11-trimethyl-8-methylene-	Hydrocarbons	13877-93-5	-
GMW0303	45	41	146.094	C7H14O3	Butyl lactate	Ester	138-22-7	-
GMW0278	59	69	144.151	C9H20O	2-Heptanol, 2,6-dimethyl-	Alcohol	13254-34-7	-
KMW0182	138	82	138.104	C9H14O	Furan, 2-pentyl-	Heterocyclic compound	3777-69-3	-
GMW0273	83	84	168.151	C11H20O	2-n-Hexylcyclopentanone	Ketone	13074-65-2	-
GMW0272	53	95	184.146	C11H20O2	Acetic acid, non-3-enyl ester, cis-	Ester	13049-88-2	-
GMW0267	105	93	166.136	C11H18O	Bicyclo[3.1.1]hept-2-ene-2-ethanol, 6,6-dimethyl-	Alcohol	128-50-7	-
GMW0266	107	206	206.167	C14H22O	.alpha. Isomethyl ionone	Terpenoids	127-51-5	-
GMW0254	91	118	192.115	C12H16O2	Benzenepropanol, propanoate	Ester	122-74-7	-
GMW0252	57	77	178.099	C11H14O2	Propanoic acid, 2-phenylethyl ester	Ester	122-70-3	-
GMW0249	39	132	204.115	C13H16O2	2-Propenoic acid, 3-phenyl-, 2-methylpropyl ester	Ester	122-67-8	-
GMW0393	108	109	204.188	C15H24	(1R,3aS,5aS,8aR)-1,3a,5a-Trimethyl-4-methylenedecahydrocyclopenta[c]pentalene	Terpenoids	71596-72-0	-
GMW0400	97	100	198.162	C12H22O2	Allyl nonanoate	Ester	7493-72-3	-
GMW0406	175	69	208.146	C13H20O2	4-Hydroxy-β-damascone	Ketone	102488-09-5	-
KMW0062	53	43	86.073	C5H10O	Prenol	Alcohol	556-82-1	-
KMW0181	109	79	152.12	C10H16O	2,3-Dehydro-1,8-cineole	Terpenoids	92760-25-3	-
KMW0178	91	69	136.125	C10H16	Bicyclo[3.1.0]hexane, 4-methylene-1-(1-methylethyl)-	Terpenoids	3387-41-5	ko00740
KMW0175	66	94	94.042	C6H6O	Phenol	Phenol	108-95-2	-
KMW0172	136	93	136.125	C10H16	Camphene	Terpenoids	79-92-5	-
KMW0167	116	60	116.03	C5H8OS	3(2H)-Thiophenone, dihydro-2-methyl-	Ketone	13679-85-1	ko00350,ko01100
KMW0160	106	61	106.045	C4H10OS	1-Propanol, 3-(methylthio)-	Alcohol	505-10-2	-
KMW0151	117	45	132.079	C6H12O3	Butanoic acid, 3-hydroxy-, ethyl ester	Ester	5405-41-4	-
KMW0150	105	120	120.094	C9H12	Benzene, 1,2,4-trimethyl-	Aromatics	95-63-6	-
KMW0147	106	107	107.073	C7H9N	Pyridine, 2-ethyl-	Heterocyclic compound	100-71-0	-
KMW0144	87	74	130.099	C7H14O2	Hexanoic acid, methyl ester	Ester	106-70-7	-
KMW0142	118	56	118.082	C6H14S	1-Hexanethiol	Alcohol	111-31-9	-
KMW0141	79	94	94.009	C2H6O2S	Dimethyl sulfone	Sulfur compounds	67-71-0	-
KMW0134	53	81	114.014	C5H6OS	2-Furfurylthiol	Alcohol	98-02-2	-
KMW0132	67	108	108.069	C6H8N2	Pyrazine, 2,3-dimethyl-	Heterocyclic compound	5910-89-4	ko00920,ko01100
KMW0127	80	108	108.069	C6H8N2	Pyrazine, ethyl-	Heterocyclic compound	13925-00-3	-
KMW0122	70	41	114.104	C7H14O	Heptanal	Aldehyde	111-71-7	-
KMW0066	56	44	100.089	C6H12O	Hexanal	Aldehyde	66-25-1	-
KMW0373	77	105	150.068	C9H10O2	Benzoic acid, ethyl ester	Ester	93-89-0	-
KMW0379	120	106	149.12	C10H15N	Pyridine, 2-pentyl-	Heterocyclic compound	2294-76-0	-
KMW0380	94	124	166.111	C9H14N2O	Pyrazine, 2-methoxy-3-(2-methylpropyl)-	Heterocyclic compound	24683-00-9	-
KMW0619	71	69	224.178	C14H24O2	Butanoic acid, 3,7-dimethyl-2,6-octadienyl ester, (E)-	Ester	106-29-6	-
KMW0613	41	93	204.188	C15H24	.alpha.-Farnesene	Terpenoids	502-61-4	-
KMW0609	95	123	226.193	C14H26O2	Citronellyl butyrate	Ester	141-16-2	-
KMW0605	80	93	238.193	C15H26O2	Pentanoic acid, 1-ethenyl-1,5-dimethyl-4-hexenyl ester	Ester	10471-96-2	ko00909,ko01110
KMW0602	57	43	212.25	C15H32	Pentadecane	Hydrocarbons	629-62-9	-
KMW0601	164	107	164.084	C10H12O2	2-Butanone, 4-(4-hydroxyphenyl)-	Ketone	5471-51-2	-
KMW0599	74	87	214.193	C13H26O2	Dodecanoic acid, methyl ester	Ester	111-82-0	-
KMW0589	147	121	204.188	C15H24	Humulene	Terpenoids	6753-98-6	-
KMW0585	81	95	226.193	C14H26O2	Citronellyl isobutyrate	Ester	97-89-2	-
KMW0399	112	82	156.151	C10H20O	Decanal	Aldehyde	112-31-2	ko00909
KMW0580	97	125	196.146	C12H20O2	2,4-Decadienoic acid, ethyl ester, (E,Z)-	Ester	3025-30-7	-
KMW0578	93	80	238.193	C15H26O2	Butanoic acid, 3-methyl-, 1-ethenyl-1,5-dimethyl-4-hexenyl ester	Ester	1118-27-0	-
KMW0577	97	68	168.115	C10H16O2	2H-Pyran-2-one, 5,6-dihydro-6-pentyl-	Ketone	54814-64-1	-
KMW0571	56	41	228.209	C14H28O2	Butyl caprate	Ester	30673-36-0	-
KMW0564	147	162	204.188	C15H24	.alpha.-Guaiene	Terpenoids	3691-12-1	-
KMW0561	128	85	170.131	C10H18O2	2(3H)-Furanone, 5-hexyldihydro-	Ester	706-14-9	-
KMW0560	146	118	146.037	C9H6O2	Coumarin	Heterocyclic compound	91-64-5	-
KMW0559	93	41	204.188	C15H24	Bicyclo[7.2.0]undec-4-ene, 4,11,11-trimethyl-8-methylene-,[1R-(1R*,4Z,9S*)]-	Terpenoids	118-65-0	-
KMW0620	132	119	202.172	C15H22	Benzene, 1-(1,5-dimethyl-4-hexenyl)-4-methyl-	Terpenoids	644-30-4	ko00999,ko01110
KMW0622	69	41	204.188	C15H24	Cyclohexene, 3-(1,5-dimethyl-4-hexenyl)-6-methylene-, [S-(R*,S*)]-	Terpenoids	20307-83-9	-
KMW0623	204	93	204.188	C15H24	1,5-Cyclodecadiene, 1,5-dimethyl-8-(1-methylethylidene)-, (E,E)-	Terpenoids	15423-57-1	-
KMW0625	145	84	228.209	C14H28O2	Octanoic acid, hexyl ester	Ester	1117-55-1	-
KMW0708	161	122	222.198	C15H26O	7-epi-a-Eudesmol	Terpenoids	123123-38-6	ko00909
KMW0687	222	109	222.198	C15H26O	1H-Cycloprop[e]azulen-4-ol, decahydro-1,1,4,7-tetramethyl-, [1aR-(1a.alpha.,4.beta.,4a.beta.,7.alpha.,7a.beta.,7b.alpha.)]-	Terpenoids	552-02-3	-
KMW0681	93	55	218.167	C15H22O	2,6,11-Dodecatrienal, 2,6-dimethyl-10-methylene-	Terpenoids	60066-88-8	-
KMW0678	109	135	222.198	C15H26O	4,8-Methanoazulen-9-ol, decahydro-2,2,4,8-tetramethyl-, stereoisomer	Terpenoids	4586-22-5	-
KMW0674	57	41	184.183	C12H24O	trans-2-Dodecen-1-ol	Alcohol	69064-37-5	-
KMW0671	119	69	222.198	C15H26O	(1R,4R)-1-methyl-4-(6-Methylhept-5-en-2-yl)cyclohex-2-enol	Terpenoids	58334-55-7	-
KMW0667	95	121	222.198	C15H26O	.tau.-Muurolol	Terpenoids	19912-62-0	-
KMW0662	163	206	206.131	C13H18O2	4-Oxo-β-ionone	Terpenoids	29790-29-2	-
KMW0660	96	85	196.146	C12H20O2	2(3H)-Furanone, dihydro-5-(2-octenyl)-, (Z)-	Ester	18679-18-0	-
KMW0640	96	82	212.214	C14H28O	Tetradecanal	Aldehyde	124-25-4	-
KMW0639	123	41	208.146	C13H20O2	3-Buten-2-one, 4-(2,2,6-trimethyl-7-oxabicyclo[4.1.0]hept-1-yl)-	Terpenoids	23267-57-4	-
KMW0636	95	41	220.183	C15H24O	1H-3a,7-Methanoazulen-5-ol, octahydro-3,8,8-trimethyl-6-methylene-	Terpenoids	28231-03-0	-
KMW0635	222	177	222.089	C12H14O4	1,3-Benzodioxole, 4,5-dimethoxy-6-(2-propenyl)-	Heterocyclic compound	484-31-1	-
KMW0634	133	118	208.11	C12H16O3	Benzene, 1,2,3-trimethoxy-5-(1-propenyl)-, (E)-	Ether	5273-85-8	-
KMW0631	59	161	222.198	C15H26O	Guaiol	Terpenoids	489-86-1	-
KMW0627	77	105	164.084	C10H12O2	Benzoic acid, 1-methylethyl ester	Ester	939-48-0	-
KMW0558	81	41	224.178	C14H24O2	1,5-Dimethyl-1-vinyl-4-hexenyl butyrate	Ester	78-36-4	-
KMW0557	120	92	166.063	C9H10O3	Benzoic acid, 2-hydroxy-, ethyl ester	Ester	118-61-6	-
KMW0553	53	121	204.188	C15H24	.gamma.-Elemene	Terpenoids	29873-99-2	-
KMW0483	82	96	170.167	C11H22O	Undecanal	Aldehyde	112-44-7	-
KMW0473	79	107	150.104	C10H14O	4-Isopropylcyclohexa-1,3-dienecarbaldehyde	Aldehyde	1197-15-5	-
KMW0472	117	90	117.058	C8H7N	Indole	Heterocyclic compound	120-72-9	-
KMW0469	137	152	152.084	C9H12O2	Phenol, 4-ethyl-2-methoxy-	Phenol	2785-89-9	-
KMW0466	121	136	170.113	C10H18S	3-Cyclohexene-1-methanethiol, .alpha.,.alpha.,4-trimethyl-	Alcohol	71159-90-5	ko00380,ko00400,ko00402,ko00999,ko01100,ko01110
KMW0462	122	105	122.037	C7H6O2	Benzoic acid	Acid	65-85-0	-
KMW0456	55	70	158.167	C10H22O	1-Decanol	Alcohol	112-30-1	-
KMW0454	68	79	150.104	C10H14O	1-Cyclohexene-1-carboxaldehyde, 4-(1-methylethenyl)-	Aldehyde	2111-75-3	ko00996,ko01100,ko01110
KMW0453	80	93	196.146	C12H20O2	Linalyl acetate	Terpenoids	115-95-7	-
KMW0451	113	112	143.04	C6H9NOS	5-Thiazoleethanol, 4-methyl-	Heterocyclic compound	137-00-8	-
KMW0432	84	69	152.12	C10H16O	Neral	Terpenoids	106-26-3	-
KMW0431	119	134	134.084	C8H10N2	5H-5-Methyl-6,7-dihydrocyclopentapyrazine	Heterocyclic compound	23747-48-0	ko00730,ko01100,ko01240
KMW0426	103	76	103.042	C7H5N	Benzonitrile	Nitrogen compounds	100-47-0	ko01110
KMW0418	135	107	150.104	C10H14O	(1R)-(-)-Myrtenal	Aldehyde	18486-69-6	-
KMW0411	55	41	182.131	C11H18O2	1,6-Octadien-3-ol, 3,7-dimethyl-, formate	Ester	115-99-1	-
KMW0406	43	57	170.203	C12H26	Dodecane	Hydrocarbons	112-40-3	-
KMW0403	97	93	154.136	C10H18O	ISO-DIHYDROCARVEOL	Terpenoids	18675-35-9	-
KMW0485	88	101	214.193	C13H26O2	Undecanoic acid, ethyl ester	Ester	627-90-7	-
KMW0490	99	41	156.115	C9H16O2	trans-3-Methyl-4-octanolide	Ester	39638-67-0	-
KMW0552	123	204	204.188	C15H24	(-)-.beta.-Bourbonene	Terpenoids	5208-59-3	-
KMW0491	104	91	150.068	C9H10O2	Hydrocinnamic acid	Acid	501-52-0	-
KMW0551	70	43	198.235	C14H30	Tetradecane	Hydrocarbons	629-59-4	-
KMW0550	69	123	192.151	C13H20O	Damascone, .beta.-	Terpenoids	23726-91-2	ko00360,ko01100
KMW0546	57	97	200.178	C12H24O2	Acetic acid, decyl ester	Ester	112-17-4	-
KMW0545	140	96	184.183	C12H24O	Dodecanal	Aldehyde	112-54-9	-
KMW0538	69	136	210.162	C13H22O2	Isobornyl propionate	Ester	2756-56-1	-
KMW0534	56	57	200.178	C12H24O2	Butyl caprylate	Ester	589-75-3	-
KMW0532	117	99	200.178	C12H24O2	Hexanoic acid, hexyl ester	Ester	6378-65-0	-
KMW0531	93	67	140.12	C9H16O	3,6-Nonadien-1-ol, (E,Z)-	Alcohol	56805-23-3	-
KMW0526	121	69	190.136	C13H18O	2-Buten-1-one, 1-(2,6,6-trimethyl-1,3-cyclohexadien-1-yl)-, (E)-	Terpenoids	23726-93-4	-
KMW0523	55	69	172.183	C11H24O	1-Undecanol	Alcohol	112-42-5	-
KMW0514	104	91	178.099	C11H14O2	Benzenepropanoic acid, ethyl ester	Ester	2021-28-5	-
KMW0512	81	161	204.188	C15H24	.alpha.-Cubebene	Terpenoids	17699-14-8	-
KMW0509	93	121	204.188	C15H24	Cyclohexene, 4-ethenyl-4-methyl-3-(1-methylethenyl)-1-(1-methylethyl)-, (3R-trans)-	Terpenoids	20307-84-0	-
KMW0508	79	119	150.104	C10H14O	p-Cymen-7-ol	Alcohol	536-60-7	-
KMW0504	65	91	134.073	C9H10O	Benzene, 1-ethenyl-4-methoxy-	Ether	637-69-4	-
KMW0500	91	108	178.099	C11H14O2	Butanoic acid, phenylmethyl ester	Ester	103-37-7	ko01100
GMW0246	91	136	192.115	C12H16O2	Benzeneacetic acid, butyl ester	Ester	122-43-0	-
GMW0245	90	118	192.079	C11H12O3	Oxiranecarboxylic acid, 3-phenyl-, ethyl ester	Ester	121-39-1	-
D226	58	43	184.183	C12H24O	2-Dodecanone	Ketone	6175-49-1	-
D253	136	108	136.064	C7H8N2O	2-Acetyl-3-methylpyrazine	Heterocyclic compound	23787-80-6	-
D248	98	89	186.162	C11H22O2	Propanoic acid, 2-methyl-, heptyl ester	Ester	2349-13-5	-
D245	91	117	150.104	C10H14O	4-Phenyl-2-butanol	Alcohol	2344-70-9	-
D241	204	135	222.198	C15H26O	3-Cyclohexene-1-methanol, .alpha.,4-dimethyl-.alpha.-(4-methyl-3-pentenyl)-, [R-(R*,R*)]-	Terpenoids	23178-88-3	-
D240	103	41	172.146	C10H20O2	Propanoic acid, 2,2-dimethyl-, pentyl ester	Ester	2313-68-0	-
D24	141	93	157.02	C6H7NO2S	Benzenesulfonamide	Amine	98-10-2	-
D227	65	165	180.115	C11H16O2	Phenol, (1,1-dimethylethyl)-4-methoxy- (CAS)	Phenol	25013-16-5	-
D319	93	119	222.198	C15H26O	.beta.-Acorenol	Terpenoids	28400-11-5	-
D216	121	93	206.167	C14H22O	.alpha.-Irone	Terpenoids	79-69-6	-
D210	77	123	123.032	C6H5NO2	Benzene, nitro-	Nitrogen compounds	98-95-3	-
D204	145	70	214.193	C13H26O2	Pentyl octanoate	Ester	638-25-5	-
D202	55	82	156.115	C9H16O2	3-Hexen-1-ol, propanoate, (Z)-	Ester	33467-74-2	-
D200	95	124	124.052	C7H8O2	Benzenemethanol, 3-hydroxy-	Alcohol	620-24-6	-
D191	110	95	166.099	C10H14O2	2-Hexanoylfuran	Heterocyclic compound	14360-50-0	-
D187	110	82	110.037	C6H6O2	Resorcinol	Phenol	108-46-3	-
D254	177	41	220.183	C15H24O	2H-2,4a-Methanonaphthalen-8(5H)-one, 1,3,4,6,7,8a-hexahydro-1,1,5,5-tetramethyl-	Terpenoids	23787-90-8	-
D255	117	158	158.084	C10H10N2	Quinoxaline, 2,3-dimethyl-	Heterocyclic compound	2379-55-7	-
D264	41	81	138.141	C10H18	1,6-Octadiene, 3,7-dimethyl-	Terpenoids	2436-90-0	-
D265	97	43	181.183	C12H23N	Dodecanenitrile	Nitrogen compounds	2437-25-4	-
D317	108	121	208.183	C14H24O	2-Buten-1-ol, 2-ethyl-4-(2,2,3-trimethyl-3-cyclopenten-1-yl)-	Alcohol	28219-61-6	-
D316	79	136	136.125	C10H16	Adamantane	Hydrocarbons	281-23-2	-
D315	205	105	220.183	C15H24O	(R)-2-((4aS,8aR)-4a-Methyl-8-methylene-1,4,4a,5,6,7,8,8a-octahydronaphthalen-2-yl)propan-1-ol	Terpenoids	28102-68-3	-
D313	82	73	172.146	C10H20O2	3-Hexene, 1-(1-ethoxyethoxy)-, (Z)-	Aldehyde	28069-74-1	-
D311	81	109	152.12	C10H16O	3-p-Menthen-7-al	Aldehyde	27841-22-1	-
D307	121	84	154.136	C10H18O	Bicyclo[3.1.1]heptan-3-ol, 2,6,6-trimethyl-, (1.alpha.,2.beta.,3.alpha.,5.alpha.)-	Terpenoids	27779-29-9	-
D301	174	103	174.104	C12H14O	Benzeneacetaldehyde, .alpha.-(2-methylpropylidene)-	Aldehyde	26643-91-4	-
D30	67	99	170.131	C10H18O2	1-Octen-3-yl-acetate	Ester	2442-10-6	-
D299	121	41	154.136	C10H18O	Ethanol, 2-(3,3-dimethylcyclohexylidene)-, (Z)-	Alcohol	26532-23-0	-
D292	122	94	204.188	C15H24	Bicyclo[2.2.1]heptane, 2-methyl-3-methylene-2-(4-methyl-3-pentenyl)-, (1S-endo)-	Terpenoids	25532-78-9	-
D286	138	55	138.104	C9H14O	Bicyclo[3.1.1]heptan-2-one, 6,6-dimethyl-	Ketone	24903-95-5	-
D282	81	83	238.193	C15H26O2	Citronellyl tiglate	Terpenoids	24717-85-9	-
D276	135	107	150.104	C10H14O	Bicyclo[3.1.0]hex-3-en-2-one, 4-methyl-1-(1-methylethyl)-	Terpenoids	24545-81-1	-
D274	131	160	160.052	C10H8O2	2H-1-Benzopyran-2-one, 3-methyl-	Ketone	2445-82-1	-
D27	77	91	163.046	C9H9NS	Benzene, (2-isothiocyanatoethyl)-	Ester	2257-09-2	-
D184	55	81	110.037	C6H6O2	Hydroquinone	Phenol	123-31-9	-
D181	61	43	92.047	C3H8O3	Glycerin	Alcohol	56-81-5	-
D18	115	116	158.073	C11H10O	Naphthalene, 2-methoxy-	Ether	93-04-9	ko00350,ko01100
D1396	115	97	144.151	C9H20O	3-Nonanol	Alcohol	624-51-1	ko00040,ko00052,ko00561,ko01100,ko02010
D1386	71	45	130.099	C7H14O2	Propanoic acid, 2-methyl-, 1-methylethyl ester	Ester	617-50-5	-
D138	145	103	218.079	C9H14O6	Triacetin	Ester	102-76-1	-
D1352	77	81	152.047	C8H8O3	Benzoic acid, 3-methoxy-	Acid	586-38-9	-
D131	54	84	84.058	C5H8O	3-Pentyn-1-ol	Alcohol	10229-10-4	-
D125	136	91	192.115	C12H16O2	Benzeneacetic acid, 2-methylpropyl ester	Ester	102-13-6	-
D1241	61	62	92.03	C3H8OS	Ethanol, 2-(methylthio)-	Alcohol	5271-38-5	-
D103	71	132	220.146	C14H20O2	Butanoic acid, 1,1-dimethyl-2-phenylethyl ester	Ester	10094-34-5	-
CY_234	104	105	166.027	C8H6O4	1,2-Benzenedicarboxylic acid	Acid	88-99-3	-
CY_146	82	123	138.104	C9H14O	2-Cyclohexen-1-one, 4,4,6-trimethyl-	Ketone	13395-73-8	-
CY_111	39	89	116.063	C9H8	Indene	Aromatics	95-13-6	ko01100,ko02010
CY_073	83	101	130.136	C8H18O	3-Heptanol, 3-methyl-	Alcohol	5582-82-1	-
CY_023	39	63	168.058	C12H8O	Dibenzofuran	Heterocyclic compound	132-64-9	-
BPMW012	63	64	135.032	C7H5NO2	2(3H)-Benzoxazolone	Ester	59-49-4	-
BPMW009	106	107	136.064	C7H8N2O	3-Pyridinecarboxamide, N-methyl-	Heterocyclic compound	114-33-0	ko01100
D1403	97	71	130.099	C7H14O2	5-Methylhexanoic acid	Acid	628-46-6	-
D178	205	105	220.183	C15H24O	(1R,3aR,5aR,9aS)-1,4,4,7-Tetramethyl-1,2,3,3a,4,5a,8,9-octahydrocyclopenta[c]benzofuran	Terpenoids	104188-25-2	-
D1404	82	67	110.11	C8H14	1-Octyne	Hydrocarbons	629-05-0	-
D176	123	55	138.104	C9H14O	2-Methyl-2,5-divinyltetrahydrofuran	Heterocyclic compound	104188-15-0	-
D1745	121	93	180.079	C10H12O3	Propylparaben	Ester	94-13-3	-
D1732	107	136	196.146	C12H20O2	Acetic acid, 1,7,7-trimethyl-bicyclo[2.2.1]hept-2-yl ester	Ester	92618-89-8	-
D171	133	190	190.136	C13H18O	3-(4-Isopropylphenyl)-2-methylpropionaldehyde	Aldehyde	103-95-7	-
D1666	41	125	182.167	C12H22O	Cyclododecanone	Ketone	830-13-7	-
D1612	132	149	206.094	C12H14O3	Oxiranecarboxylic acid, 3-methyl-3-phenyl-, ethyl ester	Aldehyde	77-83-8	-
D158	115	71	208.11	C12H16O3	2-Phenoxyethyl isobutyrate	Ester	103-60-6	-
D157	117	71	204.115	C13H16O2	Propanoic acid, 2-methyl-, 3-phenyl-2-propenyl ester	Ester	103-59-3	-
D156	118	117	206.131	C13H18O2	Propanoic acid, 2-methyl-, 3-phenylpropyl ester	Ester	103-58-2	-
D152	104	105	192.115	C12H16O2	Propanoic acid, 2-methyl-, 2-phenylethyl ester	Ester	103-48-0	-
D143	104	77	164.084	C10H12O2	Benzenepropanoic acid, methyl ester	Ester	103-25-3	-
D318	177	107	220.183	C15H24O	.beta.-Oplopenone	Terpenoids	28305-60-4	-
D320	82	83	222.198	C15H26O	(3E,7E)-1,5,5,8-Tetramethylcycloundeca-3,7-dienol	Terpenoids	28446-26-6	-
GMW0235	103	105	138.05	C8H10S	2,6-Dimethylthiophenol	Phenol	118-72-9	-
GGMW0037	87	69	144.151	C9H20O	5-Nonanol	Alcohol	623-93-8	-
GMW0075	60	89	90.032	C3H6O3	Propanoic acid, 3-hydroxy-	Acid	503-66-2	-
GMW0066	135	123	152.047	C8H8O3	Benzoic acid, 2-methoxy-	Acid	579-75-9	-
GGMW0193	74	43	132.042	C5H8O4	Propanedioic acid, dimethyl ester	Ester	108-59-8	ko00240,ko00410,ko00640,ko01100,ko01200
GGMW0149	67	97	112.052	C6H8O2	2(5H)-Furanone, 5,5-dimethyl-	Ketone	20019-64-1	-
GGMW0074	80	93	150.141	C11H18	(3E,5Z)-1,3,5-Undecatriene	Hydrocarbons	51447-08-6	-
GGMW0059	41	56	102.104	C6H14O	2-Pentanol, 3-methyl-	Alcohol	565-60-6	-
GGMW0050	55	83	112.089	C7H12O	Cyclohexanone, 4-methyl-	Ketone	589-92-4	-
D98	109	124	124.035	C7H8S	Benzene, (methylthio)-	Ether	100-68-5	-
D321	106	109	124.064	C6H8N2O	Pyrazine, 2-methoxy-3-methyl-	Heterocyclic compound	2847-30-5	-
D82	137	67	182.131	C11H18O2	2-Nonynoic acid, ethyl ester	Ester	10031-92-2	-
D81	81	94	168.079	C9H12O3	2-Furanpropanoic acid, ethyl ester	Ester	10031-90-0	-
D767	91	131	190.136	C13H18O	Benzenepropanal, 4-(1,1-dimethylethyl)-	Aldehyde	18127-01-0	-
D62	89	87	134.04	C5H10O2S	Propanoic acid, 3-mercapto-, ethyl ester	Ester	5466-06-8	-
D60	135	93	222.089	C12H14O4	Piperonyl isobutyrate	Ester	5461-08-5	-
GMW0078	161	93	204.188	C15H24	.beta.-Bisabolene	Terpenoids	495-61-4	-
GMW0094	66	94	136.038	C5H12S2	Ethyl n-propyl disulfide	Sulfur compounds	30453-31-7	-
GMW0096	81	95	125.981	C2H6O2S2	S-Methyl methanethiosulphonate	Ester	2949-92-0	ko00909
GMW0105	72	41	170.167	C11H22O	3-Undecanone	Ketone	2216-87-7	-
GMW0221	125	168	228.209	C14H28O2	Lauryl acetate	Ester	112-66-3	-
GMW0220	77	91	152.084	C9H12O2	Benzaldehyde dimethyl acetal	Ether	1125-88-8	-
GMW0217	91	103	136.089	C9H12O	Benzeneethanol, .beta.-methyl-	Alcohol	1123-85-9	-
GMW0211	97	55	112.089	C7H12O	3-Hepten-2-one	Ketone	1119-44-4	-
GMW0200	70	97	112.052	C6H8O2	Sorbic Acid	Acid	110-44-1	-
GMW0166	68	91	210.162	C13H22O2	Geranyl propionate	Ester	105-90-8	-
GMW0163	71	39	144.115	C8H16O2	1-Butanol, 3-methyl-, propanoate	Ester	105-68-0	-
GMW0159	104	118	164.12	C11H16O	Benzenepentanol	Alcohol	10521-91-2	-
GMW0157	124	139	168.115	C10H16O2	Ethyl 2-octynoate	Ester	10519-20-7	-
GMW0155	107	106	121.089	C8H11N	Pyridine, 5-ethyl-2-methyl-	Heterocyclic compound	104-90-5	-
GMW0153	116	115	162.068	C10H10O2	2-Propen-1-ol, 3-phenyl-, formate	Ester	104-65-4	-
GMW0131	120	91	138.104	C9H14O	2,4-Dimethylcyclohex-3-ene-1-carbaldehyde	Aldehyde	68039-49-6	-
GMW0118	44	45	89.995	C2H2O4	Oxalic acid	Acid	144-62-7	-
D58	65	117	220.146	C14H20O2	Butanoic acid, 3-methyl-, 3-phenylpropyl ester	Ester	5452-07-3	-
D56	68	105	190.099	C12H14O2	2-Buten-1-ol, 3-methyl-, benzoate	Ester	5205-11-8	ko00230,ko00630,ko01100
D371	82	41	128.084	C7H12O2	3-Hexen-1-ol, formate, (Z)-	Ester	33467-73-1	-
D358	43	57	198.162	C12H22O2	4-tert-Butylcyclohexyl acetate	Ester	32210-23-4	-
D357	58	43	145.11	C7H15NO2	2-Propanol, 1-(dimethylamino)-, acetate (ester)	Ester	32188-28-6	-
D355	134	41	149.12	C10H15N	2,6-Octadienenitrile, 3,7-dimethyl-, (Z)-	Nitrogen compounds	31983-27-4	-
D354	79	136	210.162	C13H22O2	3-Cyclohexene-1-carboxaldehyde, 4-(4-hydroxy-4-methylpentyl)-	Aldehyde	31906-04-4	-
D352	107	123	206.167	C14H22O	2-Butenal, 2-methyl-4-(2,6,6-trimethyl-1-cyclohexen-1-yl)-	Aldehyde	3155-71-3	-
D35	106	78	152.084	C9H12O2	2-Ethoxy-4-methylphenol	Phenol	2563-07-7	-
D348	68	121	154.136	C10H18O	Cyclobutaneethanol, 1-methyl-2-(1-methylethenyl)-, cis-	Alcohol	30820-22-5	-
D347	56	57	228.209	C14H28O2	n-Capric acid isobutyl ester	Ester	30673-38-2	-
D346	105	77	180.115	C11H16O2	Methyl 6,6-dimethylbicyclo[3.1.1]hept-2-ene-2-carboxylate	Ester	30649-97-9	-
D340	71	105	176.12	C12H16O	3-Hexanone, 1-phenyl-	Ketone	29898-25-7	-
D337	205	220	220.183	C15H24O	2H-2a,7-Methanoazuleno[5,6-b]oxirene, octahydro-3,6,6,7a-tetramethyl-	Terpenoids	29597-36-2	-
D335	94	41	136.1	C8H12N2	Pyrazine, (2-methylpropyl)-	Heterocyclic compound	29460-92-2	-
D33	154	69	154.045	C8H10OS	3-Acetyl-2,5-dimethylthiophene	Heterocyclic compound	2530-10-1	-
D328	134	91	202.172	C15H22	(5R,10R)-10-Methyl-6-methylene-2-(propan-2-ylidene)spiro[4.5]dec-7-ene	Terpenoids	28908-27-2	-
D325	93	121	218.167	C15H22O	(3R,3aR,7S,8aS)-3,6,8,8-Tetramethyl-4,7,8,8a-tetrahydro-1H-3a,7-methanoazulen-2(3H)-one	Terpenoids	288249-25-2	-
D322	94	79	218.167	C15H22O	(3S,3aR,6R,8aS)-3,7,7-Trimethyl-8-methylenehexahydro-1H-3a,6-methanoazulen-2(3H)-one	Terpenoids	28624-27-3	-
D364	82	81	138.079	C7H10N2O	2-Ethoxy-3-methylpyrazine	Heterocyclic compound	32737-14-7	-
D457	97	69	200.178	C12H24O2	1-Hexanol, 5-methyl-2-(1-methylethyl)-, acetate	Ester	40853-55-2	-
D387	57	41	144.151	C9H20O	1-Hexanol, 3,5,5-trimethyl-	Alcohol	3452-97-9	-
D456	55	67	184.183	C12H24O	8-Dodecen-1-ol, (Z)-	Alcohol	40642-40-8	-
D447	102	74	144.115	C8H16O2	Pentanoic acid, 2-methyl-, ethyl ester	Ester	39255-32-8	-
D432	110	67	226.193	C14H26O2	8-Dodecen-1-ol, acetate, (E)-	Ester	38363-29-0	-
D429	120	119	218.167	C15H22O	2-Methyl-6-(p-tolyl)hept-2-en-4-ol	Terpenoids	38142-57-3	-
D428	187	202	220.183	C15H24O	6-Methyl-2-(4-methylcyclohex-3-en-1-yl)hepta-1,5-dien-4-ol	Terpenoids	38142-56-2	-
D425	69	41	192.151	C13H20O	3-Cyclohexene-1-carboxaldehyde, 4-(4-methyl-3-pentenyl)-	Aldehyde	37677-14-8	-
D423	83	91	190.099	C12H14O2	Benzyl tiglate	Ester	37526-88-8	-
D413	57	85	156.151	C10H20O	4-Methyl-5-nonanone	Ketone	35900-26-6	-
D41	65	107	206.094	C12H14O3	4-(p-Acetoxyphenyl)-2-butanone	Ketone	3572-06-3	-
D409	96	59	154.136	C10H18O	(S)-2,5-Dimethyl-3-vinylhex-4-en-2-ol	Alcohol	35671-15-9	-
D407	68	69	154.136	C10H18O	7-Octen-4-ol, 2-methyl-6-methylene-, (S)-	Terpenoids	35628-05-8	-
D405	91	45	136.089	C9H12O	Benzene, (2-methoxyethyl)-	Ether	3558-60-9	-
D390	84	41	166.136	C11H18O	Cyclopentanone, 2-(2-hexenyl)-	Ketone	34687-46-2	-
KMW0717	76	104	206.079	C8H14O6	(+)-Diethyl L-tartrate	Ester	87-91-2	-
KMW0736	52	166	166.063	C9H10O3	Apocynin	Ketone	498-02-2	-
XMW0031	85	95	222.198	C15H26O	1,4-Methanoazulen-3-ol, decahydro-1,5,5,8a-tetramethyl-, [1S-(1.alpha.,3.beta.,3a.beta.,4.alpha.,8a.beta.)]-	Terpenoids	99481-30-8	-
WAMW0286	92	91	176.157	C13H20	Benzene, heptyl-	Aromatics	1078-71-3	-
WAMW0438	108	107	165.079	C9H11NO2	Carbamic acid, methyl-, 3-methylphenyl ester	Ester	1129-41-5	-
WAMW0426	202	111	202.176	C12H26S	1-Dodecanethiol	Alcohol	112-55-0	-
WAMW0409	55	83	129.079	C6H11NO2	Cyclohexane, nitro-	Nitrogen compounds	1122-60-7	-
WAMW0407	70	56	144.115	C8H16O2	Formic acid, heptyl ester	Ester	112-23-2	-
WAMW0396	45	43	158.167	C10H22O	2-Decanol	Alcohol	1120-06-5	-
WAMW0375	124	60	160.074	C7H12O4	Heptanedioic acid	Acid	111-16-0	-
WAMW0352	58	43	184.183	C12H24O	Undecanal, 2-methyl-	Aldehyde	110-41-8	-
WAMW0288	45	42	88.052	C4H8O2	Butanal, 3-hydroxy-	Aldehyde	107-89-1	ko00780,ko01100,ko01240
WAMW0273	98	111	126.068	C7H10O2	2(3H)-Furanone, 5-ethenyldihydro-5-methyl-	Ketone	1073-11-6	-
QWMW1267	91	119	206.131	C13H18O2	Acetic acid, phenyl-, isopentyl ester	Ester	102-19-2	-
WAMW0192	120	91	120.094	C9H12	Benzene, propyl-	Aromatics	103-65-1	-
QWMW1320	51	105	192.115	C12H16O2	1-Butanol, 3-methyl-, benzoate	Ester	94-46-2	-
QWMW1300	83	85	216.209	C13H28O2	Nonane, 1,1-diethoxy-	Ether	54815-13-3	-
QWMW1290	71	55	146.077	C7H14OS	Hexanethioic acid, S-methyl ester	Ester	2432-77-1	-
QWMW1287	94	67	140.12	C9H16O	Non-8-enal	Aldehyde	39770-04-2	-
QWMW1279	41	55	156.151	C10H20O	Cyclohexanemethanol, .alpha.,.alpha.,4-trimethyl-	Alcohol	498-81-7	-
WAMW0465	42	69	70.042	C4H6O	Furan, 2,3-dihydro-	Heterocyclic compound	1191-99-7	-
WAMW0468	108	109	109.053	C6H7NO	1H-Pyrrole-2-carboxaldehyde, 1-methyl-	Aldehyde	1192-58-1	-
WAMW0483	131	175	190.136	C13H18O	4-(2,6,6-Trimethylcyclohexa-1,3-dienyl)but-3-en-2-one	Ketone	1203-08-3	-
WAMW1065	91	93	136.125	C10H16	Bicyclo[3.1.0]hex-2-ene, 2-methyl-5-(1-methylethyl)-	Terpenoids	2867-05-2	-
WAMW1042	81	96	96.058	C6H8O	2-Cyclopenten-1-one, 3-methyl-	Ketone	2758-18-1	-
WAMW0917	80	122	122.022	C4H10S2	Disulfide, methyl propyl	Sulfur compounds	2179-60-4	-
WAMW0913	41	81	180.151	C12H20O	2,4-Dodecadienal, (E,E)-	Aldehyde	21662-16-8	-
WAMW0909	87	55	130.136	C8H18O	4-Heptanol, 2-methyl-	Alcohol	21570-35-4	-
WAMW0847	65	93	152.047	C8H8O3	Benzoic acid, 3-hydroxy-, methyl ester	Ester	19438-10-9	-
WAMW0841	70	43	114.104	C7H14O	Hexanal, 3-methyl-	Aldehyde	19269-28-4	-
WAMW0737	83	55	126.141	C9H18	Cyclohexane, propyl-	Hydrocarbons	1678-92-8	-
WAMW0676	115	73	144.151	C9H20O	3-Heptanol, 3,6-dimethyl-	Alcohol	1573-28-0	-
WAMW0654	109	78	138.068	C8H10O2	Benzene, 1,3-dimethoxy-	Ether	151-10-0	-
WAMW0651	109	124	124.052	C7H8O2	Mequinol	Alcohol	150-76-5	-
WAMW0624	55	69	170.131	C10H18O2	9-Decenoic acid	Acid	14436-32-9	-
WAMW0591	52	120	120.069	C7H8N2	Pyrazine, 2-ethenyl-6-methyl-	Heterocyclic compound	13925-09-2	-
WAMW0577	111	154	154.009	C7H6O2S	1,2-Propanedione, 1-(2-thienyl)-	Ketone	13678-69-8	-
WAMW0576	113	85	128.03	C6H8OS	Furan, 2-methyl-5-(methylthio)-	Heterocyclic compound	13678-59-6	-
WAMW0570	119	91	191.131	C12H17NO	Diethyltoluamide	Amine	134-62-3	-
QWMW1274	56	99	184.146	C11H20O2	5-Hexyl-5-methyloxolan-2-one	Ester	7011-83-8	-
QWMW1265	101	100	147.018	C5H9NS2	Propane, 1-isothiocyanato-3-(methylthio)-	Ester	505-79-3	-
KMW0737	108	109	208.146	C13H20O2	2-Cyclohexen-1-one, 4-(3-hydroxy-1-butenyl)-3,5,5-trimethyl-	Ketone	34318-21-3	-
QWMW1068	132	117	206.131	C13H18O2	Benzeneethanol, .alpha.,.alpha.-dimethyl-, propanoate	Ester	67785-77-7	-
QWMW1117	83	41	172.146	C10H20O2	3-Octanol, acetate	Ester	4864-61-3	-
QWMW1114	79	69	224.178	C14H24O2	Neryl butyrate	Ester	999-40-6	-
QWMW1109	83	59	158.094	C8H14O3	Carbonic acid, 3-hexenyl methyl ester, (Z)-	Ester	67633-96-9	-
QWMW1103	83	69	184.146	C11H20O2	Hexyl tiglate	Ester	16930-96-4	-
QWMW1099	79	69	128.12	C8H16O	5-Octen-1-ol, (Z)-	Alcohol	64275-73-6	-
QWMW1094	43	129	230.225	C14H30O2	Hexane, 1,1'-[ethylidenebis(oxy)]bis-	Ether	5405-58-3	-
QWMW1093	95	96	168.079	C9H12O3	2-Furancarboxylic acid, 2-methylpropyl ester	Ester	20279-53-2	-
QWMW1080	135	150	206.167	C14H22O	1-Penten-3-one, 1-(2,6,6-trimethyl-2-cyclohexen-1-yl)-	Terpenoids	7779-30-8	-
QWMW1070	53	110	138.068	C8H10O2	Phenol, 4-ethoxy-	Phenol	622-62-8	-
QWMW1067	129	131	188.084	C12H12O2	Allyl cinnamate	Ester	1866-31-5	-
QWMW1258	131	161	162.068	C10H10O2	2-Propenal, 3-(2-methoxyphenyl)-	Aldehyde	1504-74-1	-
QWMW1063	79	98	140.084	C8H12O2	trans,trans-Hexa-2,4-dienyl acetate	Ester	57006-69-6	-
QWMW1049	128	111	156.025	C7H8O2S	Thiophene-2-carboxylic acid ethyl ester	Ester	2810-04-0	-
QWMW1043	131	104	190.136	C13H18O	Furan, tetrahydro-2-(3-phenylpropyl)-	Heterocyclic compound	3208-40-0	-
QWMW1041	128	43	156.115	C9H16O2	Allyl 2-ethyl butyrate	Ester	7493-69-8	-
QWMW1014	70	67	154.136	C10H18O	2-Sec-Butylcyclohexanone	Ketone	14765-30-1	-
QWMW1001	51	104	132.058	C9H8O	(Z)-3-Phenylacrylaldehyde	Aldehyde	57194-69-1	-
QWMW0998	84	43	112.052	C6H8O2	2-Cyclopenten-1-one, 2-hydroxy-3-methyl-	Ketone	80-71-7	-
QWMW1126	120	138	206.094	C12H14O3	Benzoic acid, 2-hydroxy-, 3-methyl-2-butenyl ester	Ester	68555-58-8	-
QWMW1128	60	82	142.099	C8H14O2	Cyclohexaneacetic acid	Acid	5292-21-7	-
QWMW1138	77	63	106.045	C4H10OS	Ethanol, 2-(ethylthio)-	Alcohol	110-77-0	-
QWMW1144	42	43	180.028	C6H12O2S2	2,5-Dimethyl-1,4-dithiane-2,5-diol	Alcohol	55704-78-4	-
QWMW1256	94	93	136.052	C8H8O2	3-Buten-2-one, 4-(2-furanyl)-	Ketone	623-15-4	-
QWMW1253	43	56	142.099	C8H14O2	2-Butenoic acid, 2-methylpropyl ester	Ester	589-66-2	-
QWMW1245	51	116	204.115	C13H16O2	Butanoic acid, 3-phenyl-2-propenyl ester	Ester	103-61-7	-
QWMW1228	106	105	134.037	C8H6O2	1(3H)-Isobenzofuranone	Ester	87-41-2	-
QWMW1227	132	77	160.052	C10H8O2	2H-1-Benzopyran-2-one, 6-methyl-	Ester	92-48-8	-
QWMW1220	65	91	170.022	C8H10S2	Benzyl methyl disulfide	Ether	699-10-5	-
QWMW1208	103	91	136.089	C9H12O	Phenol, 2-(1-methylethyl)-	Phenol	88-69-7	-
QWMW1190	77	136	150.068	C9H10O2	ortho-Methoxyacetophenone	Ketone	579-74-8	-
QWMW1187	139	111	154.099	C9H14O2	2-Hydroxy-3,5,5-trimethyl-cyclohex-2-enone	Ketone	4883-60-7	-
QWMW1186	108	192	192.115	C12H16O2	p-Cresyl isovalerate	Acid	55066-56-3	-
QWMW1185	139	112	154.136	C10H18O	Cyclohexanone, 5-methyl-2-(1-methylethyl)-, (2R-trans)-	Ketone	3391-87-5	-
QWMW1171	65	51	142.045	C7H10OS	2-methyl-5-[(methylthio)methyl]furan	Heterocyclic compound	13679-60-2	-
QWMW1162	119	165	208.146	C13H20O2	2-Cyclohexen-1-ol, 2-methyl-5-(1-methylethenyl)-, propanoate	Ester	97-45-0	-
QWMW1159	55	111	154.136	C10H18O	Tetrahydrocarvone	Terpenoids	499-70-7	-
QWMW1158	43	76	118.045	C5H10OS	3-(Methylthio)-2-butanone	Ketone	53475-15-3	-
WAMW1098	89	60	104.047	C4H8O3	Butanoic acid, 3-hydroxy-	Acid	300-85-6	-
WAMW1265	106	52	106.053	C6H6N2	Pyrazine, ethenyl-	Heterocyclic compound	4177-16-6	-
WAMW1308	71	142	142.136	C9H18O	4-Nonanone	Ketone	4485-09-0	-
WMW0104	69	55	142.136	C9H18O	Cyclooctanemethanol	Alcohol	3637-63-6	-
WMW0158	121	152	152.047	C8H8O3	Methylparaben	Ester	99-76-3	-
WMW0127	95	81	128.12	C8H16O	3-Octen-1-ol, (Z)-	Alcohol	20125-84-2	-
WMW0126	95	67	124.125	C9H16	1,3-Hexadiene, 3-ethyl-2-methyl-	Hydrocarbons	61142-36-7	-
WMW0122	69	111	168.151	C11H20O	1-Undecyn-4-ol	Alcohol	22127-86-2	-
WMW0110	74	87	200.178	C12H24O2	Undecanoic acid, methyl ester	Ester	1731-86-8	-
WMW0106	82	67	184.146	C11H20O2	6-Nonen-1-ol, acetate, (Z)-	Ester	76238-22-7	-
WMW0105	69	41	152.157	C11H20	1,7-Nonadiene, 4,8-dimethyl-	Hydrocarbons	62108-28-5	-
WMW0103	68	55	114.104	C7H14O	2-Cyclopentylethanol	Alcohol	766-00-7	-
WAMW1333	56	85	102.116	C5H14N2	1,5-Pentanediamine	Amine	462-94-2	-
WMW0086	136	94	136.038	C5H12S2	Disulfide, ethyl 1-methylethyl	Sulfur compounds	53966-36-2	-
WMW0085	122	66	122.022	C4H10S2	Diethyl disulfide	Sulfur compounds	110-81-6	ko00310,ko00470,ko00480,ko00960,ko01100,ko01110
WMW0082	95	55	152.157	C11H20	1,10-Undecadiene	Hydrocarbons	13688-67-0	-
WMW0078	57	191	206.167	C14H22O	2,4-Di-tert-butylphenol	Phenol	96-76-4	-
WMW0161	134	135	154.136	C10H18O	Menthen-4-ol	Terpenoids	2438-10-0	-
WMW0170	137	109	152.12	C10H16O	cis-1,2-Limonene oxide	Terpenoids	4680-24-4	-
WMW0176	70	42	114.068	C6H10O2	2H-Pyran-2-one, tetrahydro-6-methyl-	Ketone	823-22-3	-
XMW0028	97	96	125.12	C8H15N	Pyridine, 2,3,4,5-tetrahydro-6-propyl-	Heterocyclic compound	1604-01-9	-
XMW0025	93	119	150.068	C9H10O2	Paroxypropione	Ketone	70-70-2	-
XMW0023	77	93	136.125	C10H16	Bicyclo[3.1.0]hex-2-ene, 4-methyl-1-(1-methylethyl)-	Terpenoids	28634-89-1	-
XMW0019	136	121	136.052	C8H8O2	Acetophenone, 4'-hydroxy-	Ketone	99-93-4	-
XMW0013	66	91	136.125	C10H16	Tricyclo[2.2.1.0(2,6)]heptane, 1,7,7-trimethyl-	Terpenoids	508-32-7	-
XMW0008	82	138	138.104	C9H14O	Isophorone	Ketone	78-59-1	ko01100
WMW0230	161	59	222.198	C15H26O	Hinesol	Terpenoids	23811-08-7	-
WMW0228	78	108	108.058	C7H8O	Anisole	Ether	100-66-3	-
WMW0226	96	69	96.021	C5H4O2	4H-Pyran-4-one	Ketone	108-97-4	-
WMW0220	65	148	204.188	C15H24	2H-2,4a-Methanonaphthalene, 1,3,4,5,6,7-hexahydro-1,1,5,5-tetramethyl-, (2S)-	Terpenoids	1135-66-6	-
WMW0218	205	57	220.183	C15H24O	Butylated Hydroxytoluene	Phenol	128-37-0	-
WMW0216	136	43	196.146	C12H20O2	Fenchyl acetate	Ester	13851-11-1	-
WMW0212	149	121	194.094	C11H14O3	Benzoic acid, 4-ethoxy-, ethyl ester	Ester	23676-09-7	-
WMW0207	97	96	210.235	C15H30	Cyclohexane, 1-(1,5-dimethylhexyl)-4-methyl-	Terpenoids	29799-19-7	-
WMW0201	93	79	136.125	C10H16	Bicyclo[2.2.1]heptane, 7,7-dimethyl-2-methylene-	Terpenoids	471-84-1	-
WMW0180	88	110	198.162	C12H22O2	Ethyl trans-4-decenoate	Ester	76649-16-6	-
WMW0075	69	41	222.198	C15H26O	1,6,10-Dodecatrien-3-ol, 3,7,11-trimethyl-	Terpenoids	7212-44-4	-
WMW0059	77	55	204.115	C13H16O2	E-2-Hexenyl benzoate	Ester	76841-70-8	-
WAMW1761	40	59	116.12	C7H16O	3-Hexanol, 5-methyl-	Alcohol	623-55-2	ko00909,ko01100
WAMW1724	84	42	85.053	C4H7NO	2-Pyrrolidinone	Heterocyclic compound	616-45-5	-
WAMW1675	90	57	90.025	C2H6N2S	Thiourea, methyl-	Nitrogen compounds	598-52-7	-
WAMW1635	56	103	158.131	C9H18O2	Pentanoic acid, butyl ester	Ester	591-68-4	-
WAMW1615	128	85	128.12	C8H16O	4-Octanone	Ketone	589-63-9	-
WAMW1577	43	44	60.032	CH4N2O	Urea	Nitrogen compounds	57-13-6	-
WAMW1560	59	73	102.104	C6H14O	3-Pentanol, 2-methyl-	Alcohol	565-67-3	-
WAMW1474	44	57	101.084	C5H11NO	Butanamide, 3-methyl-	Amine	541-46-8	ko00220,ko00230,ko00240,ko00330,ko00780,ko01100,ko02010
WAMW1462	92	107	107.073	C7H9N	Pyridine, 3-ethyl-	Heterocyclic compound	536-78-7	-
WAMW1381	96	95	138.104	C9H14O	2-Cyclohexen-1-one, 4-(1-methylethyl)-	Ketone	500-02-7	-
WAMW1374	120	91	120.058	C8H8O	Benzofuran, 2,3-dihydro-	Heterocyclic compound	496-16-2	-
WAMW1364	134	119	134.11	C10H14	Benzene, 1,2,3,4-tetramethyl-	Aromatics	488-23-3	-
WAMW1769	57	70	144.115	C8H16O2	Propanoic acid, pentyl ester	Ester	624-54-4	-
WMW0052	107	93	204.188	C15H24	(E)-1-Methyl-4-(6-methylhept-5-en-2-ylidene)cyclohex-1-ene	Terpenoids	53585-13-0	-
WAMW1825	83	97	224.25	C16H32	Cetene	Hydrocarbons	629-73-2	-
WMW0041	84	119	152.12	C10H16O	Isopinocarveol	Terpenoids	6712-79-4	-
WMW0028	127	85	142.136	C9H18O	4-Heptanone, 2,6-dimethyl-	Ketone	108-83-8	-
WMW0022	81	123	220.183	C15H24O	Salvial-4(14)-en-1-one	Terpenoids	73809-82-2	-
WMW0017	107	121	136.125	C10H16	Bicyclo[2.2.1]heptane, 2,2-dimethyl-3-methylene-, (1S)-	Terpenoids	5794-04-7	-
WMW0011	152	67	152.12	C10H16O	Cyclohexanone, 5-methyl-2-(1-methylethenyl)-	Terpenoids	529-00-0	-
WMW0007	107	93	204.188	C15H24	Azulene, 1,2,3,5,6,7,8,8a-octahydro-1,4-dimethyl-7-(1-methylethenyl)-, [1S-(1.alpha.,7.alpha.,8a.beta.)]-	Terpenoids	3691-11-0	-
WAMW2234	105	77	134.073	C9H10O	1-Propanone, 1-phenyl-	Ketone	93-55-0	-
WAMW2202	143	142	143.073	C10H9N	Quinoline, 6-methyl-	Heterocyclic compound	91-62-3	-
WAMW2198	43	107	265.967	C10H9Cl3O2	Benzenemethanol, .alpha.-(trichloromethyl)-, acetate	Ester	90-17-5	-
WAMW2147	154	55	154.172	C11H22	1-Undecene	Hydrocarbons	821-95-4	-
WAMW2139	147	189	204.151	C14H20O	Lilial	Aldehyde	80-54-6	-
WAMW2132	83	85	165.891	C2H2Cl4	Ethane, 1,1,2,2-tetrachloro-	Halogenated hydrocarbons	79-34-5	-
WAMW2125	73	55	72.021	C3H4O2	2-Propenoic acid	Acid	79-10-7	-
WAMW1869	147	43	162.104	C11H14O	Ethanone, 1-[4-(1-methylethyl)phenyl]-	Ketone	645-13-6	-
WAMW1854	70	42	116.084	C6H12O2	Formic acid, pentyl ester	Ester	638-49-3	ko00640,ko01100
WAMW1843	80	81	81.058	C5H7N	1H-Pyrrole, 2-methyl-	Heterocyclic compound	636-41-9	-
QWMW0987	72	115	144.058	C10H8O	Benzofuran, 2-ethenyl-	Heterocyclic compound	7522-79-4	-
NMW0183	123	77	124.052	C7H8O2	Benzenemethanol, 4-hydroxy-	Alcohol	623-05-2	-
NMW0212	133	104	133.053	C8H7NO	2H-Indol-2-one, 1,3-dihydro-	Ketone	59-48-3	-
NMW0210	165	136	165.043	C8H7NO3	Furo[3,4-c]pyridin-1(3H)-one, 7-hydroxy-6-methyl-	Ketone	4753-19-9	-
NMW0208	73	55	172.11	C9H16O3	9-Oxononanoic acid	Acid	2553-17-5	-
NMW0205	175	190	190.099	C12H14O2	Precocene I	Heterocyclic compound	17598-02-6	ko00750
NMW0201	42	56	177.115	C11H15NO	Phenmetrazine	Heterocyclic compound	134-49-6	ko00592,ko01110
NMW0197	135	152	152.047	C8H8O3	Benzoic acid, 4-methoxy-	Acid	100-09-4	-
NMW0187	70	119	148.1	C9H12N2	Nicotine, 1'-demethyl-, (.+/-.)-	Heterocyclic compound	5746-86-1	-
NMW0185	146	118	146.084	C9H10N2	Pyridine, 3-(3,4-dihydro-2H-pyrrol-5-yl)-	Heterocyclic compound	532-12-7	-
NMW0180	122	78	122.048	C6H6N2O	Niacinamide	Amine	98-92-0	-
NMW0311	108	109	179.095	C10H13NO2	Phenacetin	Amine	62-44-2	-
NMW0177	106	91	135.068	C8H9NO	N-Benzylformamide	Amine	6343-54-0	ko00760,ko01100,ko01240
NMW0176	92	63	135.068	C8H9NO	Benzeneacetamide	Amine	103-81-1	-
NMW0175	135	107	164.12	C11H16O	Phenol, 4-(1,1-dimethylpropyl)-	Phenol	80-46-6	-
NMW0174	77	58	179.131	C11H17NO	Mexiletine	Amine	31828-71-4	ko00360,ko01100
NMW0170	148	120	148.052	C9H8O2	Hydrocoumarin	Heterocyclic compound	119-84-6	-
NMW0166	154	153	154.078	C12H10	Biphenyl	Aromatics	92-52-4	-
NMW0164	162	104	162.068	C10H10O2	Benzene, 1,2-(methylenedioxy)-4-propenyl-, (E)-	Ether	4043-71-4	ko00999
NMW0217	80	111	155.095	C8H13NO2	1H-Pyrrolizine-7-methanol, 2,3,5,7a-tetrahydro-1-hydroxy-, (1S-cis)-	Alcohol	520-63-8	ko01100
NMW0221	153	152	154.078	C12H10	Hexa-2,4-diyn-1-ylbenzene	Aromatics	520-74-1	-
NMW0225	104	163	163.1	C10H13NO	Acetamide, N-(2-phenylethyl)-	Amine	877-95-2	-
NMW0287	67	79	232.219	C17H28	1,8,11,14-Heptadecatetraene, (Z,Z,Z)-	Hydrocarbons	10482-53-8	-
NMW0281	133	105	190.099	C12H14O2	3-Butylisobenzofuran-1(3H)-one	Ketone	6066-49-5	-
NMW0279	107	166	166.063	C9H10O3	Benzenepropanoic acid, 4-hydroxy-	Acid	501-97-3	-
NMW0273	150	107	150.068	C9H10O2	Phenol, 4-(3-hydroxy-1-propenyl)-	Phenol	3690-05-9	-
NMW0270	105	77	182.073	C13H10O	Benzophenone	Ketone	119-61-9	ko01100
NMW0269	92	91	196.125	C15H16	Benzene, 1,1'-(1,3-propanediyl)bis-	Aromatics	1081-75-0	ko00940,ko01100,ko01110
NMW0259	69	126	126.032	C6H6O3	1,3,5-Benzenetriol	Phenol	108-73-6	-
NMW0258	121	150	207.126	C12H17NO2	Fenobucarb	Ester	3766-81-2	-
NMW0256	135	136	206.167	C14H22O	Phenol, 4-(1,1,3,3-tetramethylbutyl)-	Phenol	140-66-9	ko01100
NMW0254	137	138	138.032	C7H6O3	Benzaldehyde, 3,4-dihydroxy-	Aldehyde	139-85-5	-
NMW0252	122	94	230.131	C15H18O2	(5R,6R)-3,6-Dimethyl-5-(prop-1-en-2-yl)-6-vinyl-6,7-dihydrobenzofuran-4(5H)-one	Terpenoids	20493-56-5	-
NMW0249	81	69	218.203	C16H26	(3E,7E)-4,8,12-Trimethyltrideca-1,3,7,11-tetraene	Terpenoids	62235-06-7	ko00950
NMW0247	69	81	218.167	C15H22O	Furan, 3-(4,8-dimethyl-3,7-nonadienyl)-, (E)-	Terpenoids	23262-34-2	-
NMW0242	121	137	165.079	C9H11NO2	Benzocaine	Ester	94-09-7	ko00904,ko01110
NMW0240	138	121	138.032	C7H6O3	Benzoic acid, 4-hydroxy-	Acid	99-96-7	-
NMW0235	127	156	156.058	C11H8O	1-Naphthalenecarboxaldehyde	Aldehyde	66-77-3	-
NMW0231	164	149	206.094	C12H14O3	Phenol, 2-methoxy-4-(2-propenyl)-, acetate	Ester	93-28-7	ko00130,ko00790,ko01100,ko01110,ko01240
NMW0230	42	128	128.059	C5H8N2O2	5,6-Dihydro-5-methyluracil	Heterocyclic compound	696-04-8	-
NMW0228	164	121	164.084	C10H12O2	2,4,6-Cycloheptatrien-1-one, 2-hydroxy-4-(1-methylethyl)-	Terpenoids	499-44-5	-
NMW0163	95	123	138.068	C8H10O2	p-Hydroxyphenyl methyl carbinol	Alcohol	2380-91-8	-
NMW0161	118	117	178.099	C11H14O2	3-Phenyl-1-propanol, acetate	Ester	122-72-5	-
NMW0061	120	65	137.048	C7H7NO2	Benzene, 1-methyl-2-nitro-	Nitrogen compounds	88-72-2	-
NMW0052	83	55	150.104	C10H14O	2-Methyl-6-methyleneocta-2,7-dien-4-one	Terpenoids	539-70-8	-
NMW0043	107	91	150.104	C10H14O	Bicyclo[3.1.1]hept-2-en-6-one, 2,7,7-trimethyl-	Terpenoids	473-06-3	-
NMW0041	150	41	150.141	C11H18	(E)-4,8-Dimethylnona-1,3,7-triene	Terpenoids	19945-61-0	-
NMW0033	67	95	95.037	C5H5NO	2(1H)-Pyridinone	Ketone	142-08-5	-
NMW0025	94	43	136.052	C8H8O2	Acetic acid, phenyl ester	Ester	122-79-2	-
NMW0021	80	108	108.069	C6H8N2	2-Pyridinemethanamine	Heterocyclic compound	3731-51-9	-
NMW0016	67	82	142.099	C8H14O2	Acetic acid, cyclohexyl ester	Ester	622-45-7	-
NMW0013	106	107	107.073	C7H9N	Benzylamine	Amine	100-46-9	-
NMW0012	65	120	120.094	C9H12	Benzene, 1,2,3-trimethyl-	Aromatics	526-73-8	-
NMW0011	118	90	118.042	C8H6O	Benzofuran	Heterocyclic compound	271-89-6	-
NMW0010	132	66	132.094	C10H12	Dicyclopentadiene	Hydrocarbons	77-73-6	-
NMW0004	71	67	170.131	C10H18O2	1,2-Cyclohexanediol, 1-methyl-4-(1-methylethenyl)-	Terpenoids	1946-00-5	-
NMW0059	94	67	94.053	C5H6N2	4-Aminopyridine	Heterocyclic compound	504-24-5	-
NMW0064	150	108	150.104	C10H14O	Benzofuran, 4,5,6,7-tetrahydro-3,6-dimethyl-	Terpenoids	494-90-6	-
NMW0156	91	149	149.03	C8H7NS	Benzene, (isothiocyanatomethyl)-	Ester	622-78-6	-
NMW0070	77	105	148.052	C9H8O2	1,2-Propanedione, 1-phenyl-	Ketone	579-07-7	-
NMW0153	150	107	150.104	C10H14O	Phenol, 4-butyl-	Phenol	1638-22-8	-
NMW0151	123	79	166.099	C10H14O2	Bicyclo[3.1.1]hept-2-ene-2-carboxylic acid, 6,6-dimethyl-	Terpenoids	19250-17-0	ko00996,ko01100,ko01110
NMW0145	77	105	121.053	C7H7NO	Benzamide	Amine	55-21-0	-
NMW0135	65	91	149.03	C8H7NS	Thiocyanic acid, phenylmethyl ester	Sulfur compounds	3012-37-1	-
NMW0130	137	138	138.032	C7H6O3	1,3-Benzodioxol-5-ol	Alcohol	533-31-3	-
NMW0129	93	68	196.146	C12H20O2	Cyclohexanol, 1-methyl-4-(1-methylethenyl)-, acetate	Ester	10198-23-9	-
NMW0117	139	140	140.063	C11H8	Benzene, 2,4-pentadiynyl-	Aromatics	41268-41-1	-
NMW0116	122	108	179.167	C12H21N	Memantine	Amine	19982-08-2	-
NMW0101	121	136	168.115	C10H16O2	Ascaridole	Terpenoids	512-85-6	-
NMW0086	82	91	159.105	C11H13N	Pargyline	Amine	555-57-7	-
NMW0084	91	79	152.12	C10H16O	(-)-Myrtenol	Terpenoids	19894-97-4	-
NMW0081	110	64	110.037	C6H6O2	Catechol	Phenol	120-80-9	-
NMW0308	55	93	218.167	C15H22O	2,6,9,11-Dodecatetraenal, 2,6,10-trimethyl-	Terpenoids	4955-32-2	-
NMW0318	133	105	234.162	C15H22O2	Curcumenol	Terpenoids	19431-84-6	ko01100
QWMW0972	77	105	183.068	C12H9NO	Phenyl 4-pyridyl ketone	Ketone	14548-46-0	-
QWMW0741	132	151	207.126	C12H17NO2	Benzoic acid, 2-(methylamino)-, 2-methylpropyl ester	Ester	65505-24-0	-
QWMW0733	81	82	182.131	C11H18O2	(Z)-Hex-3-enyl (E)-2-methylbut-2-enoate	Ester	67883-79-8	-
QWMW0729	82	67	170.094	C9H14O3	cis-3-Hexenylpyruvate	Ester	68133-76-6	-
QWMW0722	43	68	182.131	C11H18O2	trans,cis-2,6-Nonadienyl acetate	Ester	68555-65-7	-
QWMW0712	133	134	180.079	C10H12O3	Benzoic acid, 2-methoxy-, ethyl ester	Ester	7335-26-4	-
QWMW0701	65	93	182.131	C11H18O2	3-6-Nonadien-1-yl-acetate	Ester	76649-26-8	-
QWMW0666	77	105	192.079	C11H12O3	Ethyl benzoylacetate	Ester	94-02-0	-
NMW0325	84	91	233.142	C14H19NO2	Methylphenidate	Heterocyclic compound	113-45-1	-
QWMW0662	135	152	180.079	C10H12O3	Benzoic acid, 4-methoxy-, ethyl ester	Ester	94-30-4	-
QWMW0598	80	86	113.03	C5H7NS	Isothiazole, 4,5-dimethyl-	Heterocyclic compound	27330-47-8	-
QWMW0581	91	92	137.963	C3H6S3	1,3,5-Trithiane	Heterocyclic compound	291-21-4	-
QWMW0545	78	105	105.991	C3H6S2	1,3-Dithiolane	Heterocyclic compound	4829-04-3	-
QWMW0544	109	123	152.095	C8H12N2O	2-Ethoxy-3-ethylpyrazine	Heterocyclic compound	35243-43-7	-
QWMW0536	108	123	123.068	C7H9NO	Pyridine, 2-ethoxy-	Ether	14529-53-4	-
QWMW0752	127	83	226.193	C14H26O2	3-Hexene, 1,1'-[ethylidenebis(oxy)]bis-, (Z,Z)-	Ether	63449-64-9	-
QWMW0754	96	129	129.061	C6H11NS	n-Pentyl isothiocyanate	Ester	629-12-9	-
QWMW0763	177	220	220.11	C13H16O3	Ethyl 2-benzylacetoacetate	Ester	620-79-1	-
QWMW0764	68	67	172.11	C9H16O3	cis-3-Hexenyllactate	Acid	61931-81-5	-
QWMW0952	51	71	208.11	C12H16O3	Butanoic acid, 2-phenoxyethyl ester	Ester	23511-70-8	-
QWMW0901	41	84	198.162	C12H22O2	2-Oxepanone, 7-hexyl-	Ketone	16429-21-3	-
QWMW0879	173	188	188.12	C13H16O	5-Methyl-2-phenyl-2-hexenal	Aldehyde	21834-92-4	-
QWMW0860	67	41	140.12	C9H16O	5-Nonen-2-one	Ketone	27039-84-5	-
QWMW0846	97	100	170.131	C10H18O2	trans-2-Decenoic acid	Acid	334-49-6	-
QWMW0842	58	94	154.136	C10H18O	9-Decen-2-one	Ketone	35194-30-0	-
QWMW0822	41	82	218.131	C14H18O2	cis-3-Hexenyl phenyl acetate	Ester	42436-07-7	-
QWMW0808	94	161	204.188	C15H24	Tricyclo[2.2.1.0(2,6)]heptane, 1,7-dimethyl-7-(4-methyl-3-pentenyl)-, (-)-	Terpenoids	512-61-8	-
QWMW0790	98	74	205.096	C9H19NS2	5,6-Dihydro-2,4,6-triethyl-4H-1,3,5-dithiazine	Heterocyclic compound	54717-17-8	-
QWMW0781	77	131	164.084	C10H12O2	Phenol, 2-methoxy-6-(2-propenyl)-	Phenol	579-60-2	ko00909
QWMW0775	45	73	115.046	C5H9NS	Isobutyl isothiocyanate	Ester	591-82-2	-
QWMW0774	51	77	152.03	C8H8OS	Benzenecarbothioic acid, S-methyl ester	Ester	5925-68-8	-
QWMW0513	68	80	124.064	C6H8N2O	Pyrazine, ethoxy-	Heterocyclic compound	38028-67-0	-
QWMW0252	85	70	113.084	C6H11NO	Pyrrolidine, 1-acetyl-	Heterocyclic compound	4030-18-6	-
QWMW0214	115	89	158.131	C9H18O2	Butanoic acid, 1-methylbutyl ester	Ester	60415-61-4	-
QWMW0191	109	120	138.032	C7H6O3	2,3-Dihydroxybenzaldehyde	Aldehyde	24677-78-9	-
QWMW0189	39	78	107.037	C6H5NO	2-Pyridinecarboxaldehyde	Aldehyde	1121-60-4	-
QWMW0148	138	119	220.183	C15H24O	Humulene epoxide I	Terpenoids	19888-33-6	-
QWMW0098	111	136	154.136	C10H18O	2-Cyclohexen-1-ol, 3-methyl-6-(1-methylethyl)-	Terpenoids	491-04-3	-
QWMW0092	137	109	152.12	C10H16O	Dill ether	Terpenoids	74410-10-9	-
QWMW0001	44	70	113.084	C6H11NO	2-Piperidinone, 6-methyl-	Ketone	4775-98-8	-
QWM0004	157	142	172.125	C13H16	Naphthalene, 1,2-dihydro-1,1,6-trimethyl-	Aromatics	30364-38-6	-
QMW0530	43	57	248.114	C12H25Br	2-Bromo dodecane	Halogenated hydrocarbons	13187-99-0	-
NMW0792	104	77	104.037	C6H4N2	4-Pyridinecarbonitrile	Heterocyclic compound	100-48-1	-
NMW0788	121	107	136.125	C10H16	Bicyclo[2.2.1]heptane, 2,2-dimethyl-3-methylene-, (1R)-	Terpenoids	5794-03-6	-
NMW0781	86	56	104.047	C4H8O3	Butanoic acid, 4-hydroxy-	Acid	591-81-1	-
NMW0779	75	45	106.063	C4H10O3	Ethanol, 2,2'-oxybis-	Alcohol	111-46-6	ko00902,ko01100,ko01110
NMW0778	105	120	120.094	C9H12	Benzene, (1-methylethyl)-	Aromatics	98-82-8	ko00650,ko01100,ko01200
NMW0767	114	99	114.05	C6H10S	Diallyl sulfide	Sulfur compounds	592-88-1	-
NMW0754	85	100	100.052	C5H8O2	Acetylacetone	Ketone	123-54-6	-
QWMW0245	71	84	162.017	C6H10OS2	1,3-Dithiolo[4,5-b]furan, tetrahydro-3a-methyl-	Heterocyclic compound	67411-25-0	-
QWMW0254	55	120	138.079	C7H10N2O	2-Methoxy-3,5-dimethylpyrazine	Heterocyclic compound	92508-08-2	-
QWMW0511	93	66	108.069	C6H8N2	Pyrimidine, 4,6-dimethyl-	Heterocyclic compound	1558-17-4	-
QWMW0261	86	101	129.025	C5H7NOS	Thiazole, 2-ethoxy-	Ether	15679-19-3	-
QWMW0459	100	39	127.046	C6H9NS	4-Methyl-5-ethylthiazole	Heterocyclic compound	31883-01-9	-
QWMW0454	120	134	135.105	C9H13N	Pyridine, 2-(2-methylpropyl)-	Heterocyclic compound	6304-24-1	-
QWMW0444	65	106	107.073	C7H9N	Pyridine, 3,4-dimethyl-	Heterocyclic compound	583-58-4	-
QWMW0439	53	57	114.104	C7H14O	Pentanal, 2,3-dimethyl-	Aldehyde	32749-94-3	-
QWMW0437	94	121	122.084	C7H10N2	Pyrazine, 2-(n-propyl)-	Heterocyclic compound	18138-03-9	-
QWMW0436	120	93	121.089	C8H11N	Pyridine, 2-(1-methylethyl)-	Heterocyclic compound	644-98-4	-
QWMW0406	39	60	120.007	C4H8S2	1,2-Dithiane	Heterocyclic compound	505-20-4	-
QWMW0397	105	39	120.007	C4H8S2	1,3-Dithiane	Heterocyclic compound	505-23-7	-
QWMW0371	71	72	114.116	C6H14N2	Piperazine, 2,6-dimethyl-	Heterocyclic compound	108-49-6	-
QWMW0356	122	123	164.131	C10H16N2	Pyrazine, 5-butyl-2,3-dimethyl-	Heterocyclic compound	15834-78-3	-
QWMW0350	128	77	160.035	C10H8S	2-Naphthalenethiol	Alcohol	91-60-1	-
QWMW0337	70	69	118.045	C5H10OS	3-Methylthiobutyraldehyde	Aldehyde	16630-52-7	-
QWMW0325	82	81	128.03	C6H8OS	Furan, 2-[(methylthio)methyl]-	Heterocyclic compound	1438-91-1	-
QWMW0294	113	85	142.027	C6H6O4	4H-Pyran-4-one, 3,5-dihydroxy-2-methyl-	Ketone	1073-96-7	-
QWMW0262	69	84	112.052	C6H8O2	1,2-Cyclopentanedione, 3-methyl-	Ketone	765-70-8	-
w49	68	41	83.073	C5H9N	Butanenitrile, 3-methyl-	Nitrogen compounds	625-28-5	-
WMW0018*380	119	41	222.198	C15H26O	.tau.-Cadinol	Terpenoids	5937-11-1	-
XMW2462*380	119	41	222.198	C15H26O	Agarospirol	Terpenoids	1460-73-7	-
XMW0820*221	106	121	121.089	C8H11N	Benzenamine, 2-ethyl-	Amine	578-54-1	-
KMW0644*118	159	177	220.183	C15H24O	1H-Cycloprop[e]azulen-7-ol, decahydro-1,1,7-trimethyl-4-methylene-, [1ar-(1a.alpha.,4a.alpha.,7.beta.,7a.beta.,7b.alpha.)]-	Terpenoids	6750-60-3	-
KMW0226*017	68	93	136.125	C10H16	Limonene	Terpenoids	138-86-3	-
KMW0217*017	68	93	136.125	C10H16	D-Limonene	Terpenoids	5989-27-5	-
NMW0027*217	91	119	120.058	C8H8O	Benzaldehyde, 3-methyl-	Aldehyde	620-23-5	-
WMW0179*400	80	69	152.12	C10H16O	L-Fenchone	Terpenoids	7787-20-4	ko00902,ko01100,ko01110
QWMW1013*400	80	69	152.12	C10H16O	D-Fenchone	Terpenoids	4695-62-9	ko01100
D305*023	103	70	172.146	C10H20O2	Butanoic acid, 2-methyl-, 3-methylbutyl ester	Ester	27625-35-0	-
D273*023	103	70	172.146	C10H20O2	Butanoic acid, 2-methyl-, 2-methylbutyl ester	Ester	2445-78-5	-
D284*126	104	57	206.131	C13H18O2	Butanoic acid, 2-methyl-, 2-phenylethyl ester	Ester	24817-51-4	-
XMW0965*143	119	93	204.188	C15H24	(1S,5S)-2-Methyl-5-((R)-6-methylhept-5-en-2-yl)bicyclo[3.1.0]hex-2-ene	Hydrocarbons	159407-35-9	-
XMW0131*143	119	93	204.188	C15H24	Di-epi-.alpha.-cedrene	Terpenoids	50894-66-1	-
XMW0033*143	119	93	204.188	C15H24	(1R,3aS,4aS,8aS)-1,4,4,6-Tetramethyl-1,2,3,3a,4,4a,7,8-octahydrocyclopenta[1,4]cyclobuta[1,2]benzene	Terpenoids	94535-52-1	-
GMW0162*149	107	122	122.073	C8H10O	Phenol, 2,4-dimethyl-	Phenol	105-67-9	-
WMW0015*120	111	71	154.136	C10H18O	Terpinen-4-ol	Terpenoids	562-74-3	-
NMW0227*137	93	119	204.188	C15H24	(Z)-1-Methyl-4-(6-methylhept-5-en-2-ylidene)cyclohex-1-ene	Terpenoids	13062-00-5	-
KMW0389*092	95	110	154.136	C10H18O	endo-Borneol	Terpenoids	507-70-0	-
XMW1142*040	107	135	150.104	C10H14O	.alpha.-Thujenal	Aldehyde	57129-54-1	-
XMW0534*040	107	135	150.104	C10H14O	Bicyclo[3.1.1]hept-3-en-2-one, 4,6,6-trimethyl-, (1S)-	Terpenoids	1196-01-6	-
NMW0083*258	91	137	137.048	C7H7NO2	Benzene, 1-methyl-4-nitro-	Nitrogen compounds	99-99-0	-
D147*110	91	108	192.115	C12H16O2	Butanoic acid, 3-methyl-, phenylmethyl ester	Ester	103-38-8	-
XMW0463*110	91	108	192.115	C12H16O2	Pentanoic acid, phenylmethyl ester	Ester	10361-39-4	-
KMW0366*313	67	82	170.131	C10H18O2	Butanoic acid, 3-hexenyl ester, (Z)-	Ester	16491-36-4	-
XMW0951*347	119	84	194.131	C12H18O2	2-Cyclohexen-1-ol, 2-methyl-5-(1-methylethenyl)-, acetate, (1R-cis)-	Ester	7111-29-7	-
XMW0836*378	59	93	222.198	C15H26O	3,7-Cyclodecadiene-1-methanol, .alpha.,.alpha.,4,8-tetramethyl-, [s-(Z,Z)]	Terpenoids	21657-90-9	-
XMW0009*064	189	161	204.188	C15H24	Naphthalene, 1,2,4a,5,8,8a-hexahydro-4,7-dimethyl-1-(1-methylethyl)-, [1S-(1.alpha.,4a.beta.,8a.alpha.)]-	Terpenoids	523-47-7	-
WMW0043*381	93	123	222.198	C15H26O	Nerolidol	Terpenoids	142-50-7	-
WMW0021*065	159	129	202.172	C15H22	trans-Calamenene	Terpenoids	73209-42-4	-
XMW1170*142	136	121	238.193	C15H26O2	Butanoic acid, 2-methyl-, 3,7-dimethyl-2,6-octadienyl ester, (Z)-	Ester	51117-19-2	-
XMW0853*379	135	81	222.198	C15H26O	Neointermedeol	Terpenoids	5945-72-2	-
XMW0705*403	59	149	222.198	C15H26O	2-Naphthalenemethanol, 1,2,3,4,4a,5,6,8a-octahydro-.alpha.,.alpha.,4a,8-tetramethyl-, [2R-(2.alpha.,4a.alpha.,8a.beta.)]-	Terpenoids	473-16-5	-
KMW0574*322	131	103	176.084	C11H12O2	2-Propenoic acid, 3-phenyl-, ethyl ester	Ester	103-36-6	-
WMW0219*044	95	93	196.146	C12H20O2	Isobornyl acetate	Ester	125-12-2	-
WMW0016*044	95	93	196.146	C12H20O2	Bicyclo[2.2.1]heptan-2-ol, 1,7,7-trimethyl-, acetate, (1S-endo)-	Terpenoids	5655-61-8	-
KMW0261*194	108	107	108.058	C7H8O	p-Cresol	Phenol	106-44-5	-
KMW0573*147	69	41	204.188	C15H24	(E)-.beta.-Farnesene	Terpenoids	18794-84-8	-
D290*080	133	105	148.089	C10H12O	2-Butanone, 4-phenyl-	Ketone	2550-26-7	ko01100
KMW0452*080	133	105	148.089	C10H12O	Benzaldehyde, 4-(1-methylethyl)-	Terpenoids	122-03-2	ko00909,ko01110
w09*261	69	41	138.141	C10H18	2,6-Octadiene, 2,6-dimethyl-	Terpenoids	2792-39-4	-
XMW0202*261	69	41	138.141	C10H18	cis-2,6-Dimethyl-2,6-octadiene	Hydrocarbons	2492-22-0	ko01100
NMW0195*057	115	134	176.084	C11H12O2	2-Propen-1-ol, 3-phenyl-, acetate, (E)-	Ester	21040-45-9	-
XMW1342*431	141	156	156.094	C12H12	Naphthalene, 1,4-dimethyl-	Aromatics	571-58-4	-
WMW0202*009	93	121	136.125	C10H16	Bicyclo[2.2.1]hept-2-ene, 1,7,7-trimethyl-	Terpenoids	464-17-5	-
XMW0847*129	177	206	206.167	C14H22O	Phenol, 2,5-bis(1-methylpropyl)-	Phenol	54932-77-3	-
XMW0027*458	161	122	222.198	C15H26O	Ledol	Terpenoids	577-27-5	-
XMW0938*028	93	79	150.141	C11H18	3-Nonen-5-yne, 4-ethyl-, (E)-	Hydrocarbons	74744-60-8	-
NMW0097*117	96	82	141.115	C8H15NO	8-Azabicyclo[3.2.1]octan-3-ol, 8-methyl-, exo-	Alcohol	135-97-7	-
XMW0615*045	135	150	150.104	C10H14O	Phenol, m-tert-butyl-	Phenol	585-34-2	-
NMW0121*045	135	150	150.104	C10H14O	Phenol, 2-methyl-5-(1-methylethyl)-	Terpenoids	499-75-2	ko00960,ko01110
KMW0460*285	93	69	154.136	C10H18O	Geraniol	Terpenoids	106-24-1	-
KMW0450*259	138	109	138.068	C8H10O2	Benzenemethanol, 4-methoxy-	Phenol	105-13-5	-
XMW0602*425	71	57	184.219	C13H28	Undecane, 5,7-dimethyl-	Hydrocarbons	17312-83-3	ko00902,ko01100,ko01110
WMW0145*425	71	57	184.219	C13H28	Undecane, 4,6-dimethyl-	Hydrocarbons	17312-82-2	-
XMW0415*425	71	57	184.219	C13H28	Undecane, 6,6-dimethyl-	Hydrocarbons	17312-76-4	-
XMW0612*425	71	57	184.219	C13H28	Undecane, 4,7-dimethyl-	Hydrocarbons	17301-32-5	-
XMW0367*425	71	57	184.219	C13H28	Undecane, 2,4-dimethyl-	Hydrocarbons	17312-80-0	-
D874*338	67	69	182.131	C11H18O2	2,6-Octadien-1-ol, 3,7-dimethyl-, formate, (Z)-	Ester	2142-94-1	-
D408*420	96	81	172.146	C10H20O2	(1Alpha,3beta,4beta)-p-menthane-3,8-diol	Terpenoids	3564-95-2	-
KMW0487*047	92	91	134.073	C9H10O	2-Propen-1-ol, 3-phenyl-	Alcohol	104-54-1	-
XMW1392*433	91	105	148.125	C11H16	2-Methyl-7-exo-vinylbicyclo[4.2.0]oct-1(2)-ene	Hydrocarbons	107914-89-6	-
XMW0285*222	121	122	122.037	C7H6O2	Benzaldehyde, 4-hydroxy-	Aldehyde	123-08-0	ko01110
NMW0152*052	71	67	170.131	C10H18O2	2,7-Octadiene-1,6-diol, 2,6-dimethyl-	Terpenoids	64142-78-5	-
w18*052	71	67	170.131	C10H18O2	2,7-Octadiene-1,6-diol, 2,6-dimethyl-, (Z)-	Terpenoids	103619-06-3	ko01100
KMW0516*081	121	136	196.146	C12H20O2	.alpha.-Terpinyl acetate	Ester	80-26-2	-
XMW0264*152	204	161	204.188	C15H24	Bicyclo[4.4.0]dec-1-ene, 2-isopropyl-5-methyl-9-methylene-	Terpenoids	150320-52-8	-
KMW0597*061	161	105	204.188	C15H24	.gamma.-Muurolene	Terpenoids	30021-74-0	-
WMW0012*061	161	105	204.188	C15H24	(+)-epi-Bicyclosesquiphellandrene	Terpenoids	54274-73-6	-
XMW0176*061	161	105	204.188	C15H24	Naphthalene, 1,2,4a,5,6,8a-hexahydro-4,7-dimethyl-1-(1-methylethyl)-, (1.alpha.,4a.alpha.,8a.alpha.)-	Terpenoids	31983-22-9	-
WAMW1895*260	81	41	138.104	C9H14O	2,4-Nonadienal	Aldehyde	6750-03-4	-
XMW0676*036	119	91	134.073	C9H10O	Ethanone, 1-(3-methylphenyl)-	Ketone	585-74-0	-
WAMW1520*281	120	135	152.12	C10H16O	(+)-Dihydrocarvone	Terpenoids	5524-05-0	-
NMW0082*282	83	152	152.12	C10H16O	(-)-trans-Isopiperitenol	Terpenoids	74410-00-7	-
D186*282	83	152	152.12	C10H16O	trans-Carveol	Terpenoids	1197-07-5	-
XMW0725*282	83	152	152.12	C10H16O	(-)-cis-Isopiperitenol	Terpenoids	96555-02-1	-
D1049*095	71	81	156.151	C10H20O	Cyclohexanol, 5-methyl-2-(1-methylethyl)-, (1.alpha.,2.alpha.,5.beta.)-	Terpenoids	3623-51-6	-
WAMW2190*095	71	81	156.151	C10H20O	dl-Menthol	Terpenoids	89-78-1	-
GMW0404*095	71	81	156.151	C10H20O	Cyclohexanol, 5-methyl-2-(1-methylethyl)-, [1S-(1.alpha.,2.alpha.,5.beta.)]-	Terpenoids	2216-52-6	-
GGMW0105*095	71	81	156.151	C10H20O	Cyclohexanol, 5-methyl-2-(1-methylethyl)-, (1.alpha.,2.beta.,5.beta.)-	Terpenoids	3623-52-7	-
XMW0089*454	84	98	154.136	C10H18O	4-Decenal, (E)-	Aldehyde	65405-70-1	ko00902,ko01110
D85*342	103	57	186.162	C11H22O2	Butanoic acid, 3-methyl-, hexyl ester	Ester	10032-13-0	-
GMW0087*455	83	70	154.136	C10H18O	2-Decenal, (E)-	Aldehyde	3913-81-3	-
KMW0459*283	69	84	152.12	C10H16O	2,6-Octadienal, 3,7-dimethyl-, (E)-	Terpenoids	141-27-5	-
KMW0428*107	95	110	152.12	C10H16O	2-Cyclohexen-1-one, 3-methyl-6-(1-methylethyl)-	Terpenoids	89-81-6	-
KMW0297*088	59	94	170.131	C10H18O2	trans-Linalool oxide (furanoid)	Heterocyclic compound	34995-77-2	-
NMW0024*193	106	107	107.073	C7H9N	Aniline, N-methyl-	Amine	100-61-8	-
WAMW2242*193	106	107	107.073	C7H9N	o-Toluidine	Amine	95-53-4	-
KMW0302*025	139	69	154.136	C10H18O	(2S,4R)-4-Methyl-2-(2-methylprop-1-en-1-yl)tetrahydro-2H-pyran	Terpenoids	3033-23-6	-
w48*025	139	69	154.136	C10H18O	2H-Pyran, tetrahydro-4-methyl-2-(2-methyl-1-propenyl)-	Terpenoids	16409-43-1	-
KMW0257*155	136	93	154.136	C10H18O	Bicyclo[3.1.0]hexan-2-ol, 2-methyl-5-(1-methylethyl)-, (1.alpha.,2.beta.,5.alpha.)-	Terpenoids	15537-55-0	-
XMW0295*246	117	92	132.094	C10H12	Benzene, 1-methyl-3-(1-methylethenyl)-	Aromatics	1124-20-5	-
QWMW0546*225	97	125	126.014	C6H6OS	3-Methyl-2-thiophenecarboxaldehyde	Aldehyde	5834-16-2	ko00902,ko01100,ko01110
KMW0343*263	55	70	140.12	C9H16O	2-Nonenal	Aldehyde	2463-53-8	-
KMW0319*031	137	109	152.12	C10H16O	7-Oxabicyclo[4.1.0]heptane, 1-methyl-4-(1-methylethenyl)-	Terpenoids	1195-92-2	-
KMW0324*031	137	109	152.12	C10H16O	Limonene oxide, cis-	Terpenoids	13837-75-7	-
KMW0328*031	137	109	152.12	C10H16O	(+)-(E)-Limonene oxide	Terpenoids	6909-30-4	-
D192*453	93	80	154.136	C10H18O	Fenchol	Terpenoids	1632-73-1	-
WMW0094*032	70	41	138.104	C9H14O	2,6-Nonadienal, (E,E)-	Aldehyde	17587-33-6	-
QWMW0670*284	111	69	154.136	C10H18O	Isopulegol	Terpenoids	89-79-2	-
KMW0429*337	95	121	182.131	C11H18O2	Isobornyl formate	Ester	1200-67-5	-
NMW0184*055	136	93	192.151	C13H20O	Ionone	Terpenoids	8013-90-9	-
D300*369	204	105	204.188	C15H24	Aristolochene	Terpenoids	26620-71-3	-
XMW0112*060	189	133	204.188	C15H24	Naphthalene, 1,2,4a,5,8,8a-hexahydro-4,7-dimethyl-1-(1-methylethyl)-, (1.alpha.,4a.beta.,8a.alpha.)-(.+/-.)-	Terpenoids	5951-61-1	-
WMW0004*054	119	93	204.188	C15H24	Ylangene	Terpenoids	14912-44-8	-
XMW0382*054	119	93	204.188	C15H24	isoledene	Terpenoids	95910-36-4	-
XMW1412*054	119	93	204.188	C15H24	2-Epi-.alpha.-funebrene	Terpenoids	65354-33-8	-
XMW2699*312	155	169	170.11	C13H14	Naphthalene, 1,6,7-trimethyl-	Aromatics	2245-38-7	-
WMW0013*151	91	105	204.188	C15H24	Bicyclosesquiphellandrene	Terpenoids	54324-03-7	-
WMW0051*150	177	192	192.151	C13H20O	3-Buten-2-one, 4-(2,6,6-trimethyl-1-cyclohexen-1-yl)-	Terpenoids	14901-07-6	-
XMW0797*083	105	161	204.188	C15H24	Naphthalene, 1,2,4a,5,6,8a-hexahydro-4,7-dimethyl-1-(1-methylethyl)-,[1R-(1.alpha.,4a.alpha.,8a.alpha.)]-	Terpenoids	17627-24-6	-
XMW0143*108	204	189	204.188	C15H24	1H-3a,7-Methanoazulene, 2,3,4,7,8,8a-hexahydro-3,6,8,8-tetramethyl-, [3R-(3.alpha.,3a.beta.,7.beta.,8a.alpha.)]-	Terpenoids	469-61-4	-
KMW0058*035	68	59	170.131	C10H18O2	2H-Pyran-3-ol, 6-ethenyltetrahydro-2,2,6-trimethyl-	Alcohol	14049-11-7	-
XMW0454*035	68	59	170.131	C10H18O2	(3R,6S)-2,2,6-Trimethyl-6-vinyltetrahydro-2H-pyran-3-ol	Heterocyclic compound	39028-58-5	-
XMW0109*397	71	85	184.219	C13H28	Dodecane, 4-methyl-	Hydrocarbons	6117-97-1	-
XMW0693*050	69	41	182.131	C11H18O2	2,6-Octadienoic acid, 3,7-dimethyl-, methyl ester	Ester	2349-14-6	-
KMW0475*049	152	81	152.12	C10H16O	2,4-Decadienal, (E,Z)-	Aldehyde	25152-83-4	-
XMW0691*049	152	81	152.12	C10H16O	2,4-Decadienal	Aldehyde	2363-88-4	-
KMW0517*053	70	41	168.151	C11H20O	2-Undecenal, E-	Aldehyde	53448-07-0	-
KMW0530*352	93	69	196.146	C12H20O2	Geranyl acetate	Terpenoids	105-87-3	-
XMW2700*146	93	161	204.188	C15H24	1,2,4-Metheno-1H-indene, octahydro-1,7a-dimethyl-5-(1-methylethyl)-, [1S-(1.alpha.,2.alpha.,3a.beta.,4.alpha.,5.alpha.,7a.beta.,8S*)]-	Terpenoids	22469-52-9	-
XMW1097*355	67	82	198.162	C12H22O2	Hexanoic acid, 3-hexenyl ester	Ester	84434-19-5	-
YZMW0375*324	133	161	176.157	C13H20	Megastigma-4,6(E),8(E)-triene	Hydrocarbons	51468-86-1	-
WAMW2239*241	130	131	131.073	C9H9N	1H-Indole, 2-methyl-	Heterocyclic compound	95-20-5	-
NMW0246*391	131	162	162.068	C10H10O2	trans-4-Methoxycinnamaldehyde	Aldehyde	24680-50-0	-
BPMW016*294	129	158	158.073	C11H10O	2-Naphthalenemethanol	Alcohol	1592-38-7	-
XMW0006*015	79	121	136.125	C10H16	(+)-3-Carene	Terpenoids	498-15-7	-
KMW0220*015	79	121	136.125	C10H16	3-Carene	Terpenoids	13466-78-9	-
KMW0123*199	41	68	112.089	C7H12O	4-Heptenal, (Z)-	Aldehyde	6728-31-0	ko00902,ko01100,ko01110
XMW1430*174	96	95	96.021	C5H4O2	3-Furaldehyde	Aldehyde	498-60-2	-
WAMW0914*364	107	161	204.188	C15H24	1H-Cycloprop[e]azulene, 1a,2,3,5,6,7,7a,7b-octahydro-1,1,4,7-tetramethyl-, [1aR-(1a.alpha.,7.alpha.,7a.beta.,7b.alpha.)]-	Terpenoids	21747-46-6	-
XMW0157*063	150	177	220.183	C15H24O	(2R,3R,6S)-6-Isopropyl-3-methyl-2-(prop-1-en-2-yl)-3-vinylcyclohexanone	Terpenoids	39020-72-9	-
KMW0280*139	95	43	124.089	C8H12O	3,5-Octadien-2-one	Ketone	38284-27-4	-
NMW0791*218	105	120	120.094	C9H12	Benzene, 1-ethyl-2-methyl-	Aromatics	611-14-3	-
YZMW0309*245	57	85	132.061	C6H12OS	S-Methyl pentanethioate	Ester	42075-43-4	-
GMW0160*189	56	41	102.104	C6H14O	1-Pentanol, 2-methyl-	Alcohol	105-30-6	-
WAMW1796*189	56	41	102.104	C6H14O	1-Pentanol, 4-methyl-	Alcohol	626-89-1	-
XMW0414*041	57	71	184.219	C13H28	Undecane, 2,6-dimethyl-	Hydrocarbons	17301-23-4	-
XMW0609*041	57	71	184.219	C13H28	Undecane, 3,6-dimethyl-	Hydrocarbons	17301-28-9	-
XMW0241*041	57	71	184.219	C13H28	Undecane, 4,8-dimethyl-	Hydrocarbons	17301-33-6	-
XMW0502*426	99	85	184.219	C13H28	Undecane, 3,8-dimethyl-	Hydrocarbons	17301-30-3	-
XMW0420*426	99	85	184.219	C13H28	Undecane, 2,9-dimethyl-	Hydrocarbons	17301-26-7	-
GMW0270*235	85	128	128.12	C8H16O	3-Heptanone, 2-methyl-	Ketone	13019-20-0	-
KMW0148*011	93	91	136.125	C10H16	.alpha.-Pinene	Terpenoids	80-56-8	-
NMW0783*011	93	91	136.125	C10H16	(1S)-2,6,6-Trimethylbicyclo[3.1.1]hept-2-ene	Terpenoids	7785-26-4	-
XMW0569*393	69	54	102.104	C6H14O	2-Hexanol, (R)-	Alcohol	26549-24-6	-
XMW1056*004	69	99	114.068	C6H10O2	2-Butenoic acid, ethyl ester, (Z)-	Ester	6776-19-8	ko00902,ko01100,ko01110
WMW0197*086	153	55	168.115	C10H16O2	Lilac aldehyde D	Aldehyde	53447-47-5	-
KMW0235*018	93	91	136.125	C10H16	1,3,6-Octatriene, 3,7-dimethyl-, (Z)-	Terpenoids	3338-55-4	-
XMW0453*030	121	136	136.125	C10H16	2,4,6-Octatriene, 2,6-dimethyl-, (E,Z)-	Terpenoids	7216-56-0	-
WAMW0572*440	119	134	134.11	C10H14	Benzene, 1,2-diethyl-	Aromatics	135-01-3	-
XMW0127*016	119	134	134.11	C10H14	o-Cymene	Terpenoids	527-84-4	-
KMW0234*016	119	134	134.11	C10H14	p-Cymene	Terpenoids	99-87-6	-
WMW0089*085	69	151	194.167	C13H22O	5,9-Undecadien-2-one, 6,10-dimethyl-	Terpenoids	689-67-8	-
KMW0563*085	69	151	194.167	C13H22O	5,9-Undecadien-2-one, 6,10-dimethyl-, (E)-	Ketone	3796-70-1	ko01100
WMW0048*264	112	41	140.12	C9H16O	6-Nonenal, (E)-	Aldehyde	2277-20-5	-
XMW0438*013	107	136	136.089	C9H12O	Furan, 2-(1-pentenyl)-, (E)-	Heterocyclic compound	20992-69-2	-
KMW0329*280	108	79	152.12	C10H16O	Camphor	Terpenoids	76-22-2	-
NMW0049*280	108	79	152.12	C10H16O	Bicyclo[2.2.1]heptan-2-one, 1,7,7-trimethyl-, (1S)-	Terpenoids	464-48-2	-
XMW0403*291	156	99	156.188	C11H24	Nonane, 2,5-dimethyl-	Hydrocarbons	17302-27-1	-
YZMW0599*162	55	80	83.073	C5H9N	1,2,3,6-Tetrahydropyridine	Heterocyclic compound	694-05-3	-
WAMW0403*178	42	69	98.073	C6H10O	Cyclopentanone, 2-methyl-	Ketone	1120-72-5	-
XMW0661*252	39	77	136.052	C8H8O2	4-Hydroxy-2-methylbenzaldehyde	Aldehyde	41438-18-0	-
GMW0395*056	161	105	204.188	C15H24	(3R,3aR,7R,8aS)-3,8,8-Trimethyl-6-methyleneoctahydro-1H-3a,7-methanoazulene	Terpenoids	79120-98-2	-
XMW0380*056	161	105	204.188	C15H24	1H-Cyclopropa[a]naphthalene, 1a,2,3,5,6,7,7a,7b-octahydro-1,1,7,7a-tetramethyl-, [1aR-(1a.alpha.,7.alpha.,7a.alpha.,7b.alpha.)]-	Terpenoids	17334-55-3	-
WAMW1251*306	123	122	164.131	C10H16N2	Pyrazine, 3-butyl-2,5-dimethyl-	Heterocyclic compound	40790-29-2	-
WAMW0579*442	125	140	140.03	C7H8OS	2-Acetyl-5-methylthiophene	Heterocyclic compound	13679-74-8	-
XMW2340*401	77	65	138.068	C8H10O2	2-Methoxy-5-methylphenol	Phenol	1195-09-1	-
YZMW0123*398	59	83	130.136	C8H18O	3-Heptanol, 4-methyl-	Alcohol	14979-39-6	-
NMW0782*402	55	83	128.084	C7H12O2	2-Butenoic acid, 2-methyl-, ethyl ester	Ester	55514-48-2	-
NMW0294*343	159	146	188.084	C12H12O2	Z-Butylidenephthalide	Ester	72917-31-8	-
NMW0310*459	69	107	222.198	C15H26O	2,6,10-Dodecatrien-1-ol, 3,7,11-trimethyl-	Terpenoids	4602-84-0	-
GMW0062*216	73	120	120.007	C4H8S2	Disulfide, methyl 1-propenyl	Sulfur compounds	5905-47-5	-
XMW3171*250	91	134	134.11	C10H14	Benzene, (2-methylpropyl)-	Aromatics	538-93-2	-
XMW0548*368	120	69	204.188	C15H24	Bicyclo[7.2.0]undecane, 10,10-dimethyl-2,6-bis(methylene)-, [1S-(1R*,9S*)]-	Terpenoids	136296-38-3	-
XMW2392*441	121	135	136.1	C8H12N2	Pyrazine, 2,5-diethyl-	Heterocyclic compound	13238-84-1	-
XMW0577*037	126	85	184.219	C13H28	Nonane, 5-(2-methylpropyl)-	Hydrocarbons	62185-53-9	-
XMW0371*037	126	85	184.219	C13H28	Nonane, 5-methyl-5-propyl-	Hydrocarbons	17312-75-3	-
w17*038	55	85	170.131	C10H18O2	3,7-Octadiene-2,6-diol, 2,6-dimethyl-	Alcohol	13741-21-4	-
YZMW0362*203	59	99	114.068	C6H10O2	3-Pentenoic acid, 4-methyl-	Acid	504-85-8	-
XMW0108*356	85	71	198.235	C14H30	2,4-Dimethyldodecane	Hydrocarbons	6117-99-3	-
XMW0110*356	85	71	198.235	C14H30	Dodecane, 4,6-dimethyl-	Hydrocarbons	61141-72-8	-
YZMW0025*231	65	129	127.019	C6H6ClN	p-Chloroaniline	Amine	106-47-8	-
WAMW2199*418	111	139	154.063	C8H10O3	Phenol, 2,6-dimethoxy-	Phenol	91-10-1	-
KMW0650*382	111	123	222.198	C15H26O	β-CARYOPHYLLENE ALCOHOL	Terpenoids	472-97-9	-
KMW0264*022	135	136	136.1	C8H12N2	Pyrazine, 3-ethyl-2,5-dimethyl-	Heterocyclic compound	13360-65-1	-
KMW0268*022	135	136	136.1	C8H12N2	Pyrazine, 2-ethyl-3,5-dimethyl-	Heterocyclic compound	13925-07-0	-
D344*309	81	41	166.136	C11H18O	2,4-Undecadienal, (E,E)-	Aldehyde	30361-29-6	-
KMW0241*014	122	121	122.084	C7H10N2	Pyrazine, 2-ethyl-3-methyl-	Heterocyclic compound	15707-23-0	-
XMW2255*456	149	119	164.12	C11H16O	Benzene, 2-methoxy-4-methyl-1-(1-methylethyl)-	Terpenoids	1076-56-8	-
WAMW2177*395	112	97	112.035	C6H8S	Thiophene, 2-ethyl-	Heterocyclic compound	872-55-9	-
GMW0401*437	81	82	100.089	C6H12O	3-Hexen-1-ol	Alcohol	544-12-7	-
D1660*437	81	82	100.089	C6H12O	5-Hexen-1-ol	Alcohol	821-41-0	-
KMW0359*429	122	107	122.073	C8H10O	Phenol, 3-ethyl-	Phenol	620-17-7	-
XMW0300*429	122	107	122.073	C8H10O	Phenol, 3,5-dimethyl-	Phenol	108-68-9	-
WAMW1443*429	122	107	122.073	C8H10O	Phenol, 2,3-dimethyl-	Phenol	526-75-0	-
D372*407	96	114	114.104	C7H14O	2-Hepten-1-ol, (E)-	Alcohol	33467-76-4	-
XMW0366*027	134	119	134.11	C10H14	Benzene, 1,2,3,5-tetramethyl-	Aromatics	527-53-7	-
YZMW0215*190	54	43	103.063	C4H9NO2	Butanoic acid, 2-amino-, (R)-	Acid	2623-91-8	-
XMW2803*190	54	43	103.063	C4H9NO2	dl-2-Aminobutyric acid	Acid	2835-81-6	-
YZMW0662*206	69	115	115.975	C4H4S2	2-Thiophenethiol	Alcohol	7774-74-5	-
KMW0156*012	41	83	112.089	C7H12O	2-Heptenal, (Z)-	Aldehyde	57266-86-1	-
YZMW0739*299	163	164	161.964	C6H4Cl2O	Phenol, 3,4-dichloro-	Phenol	95-77-2	-
KMW0068*177	80	69	98.073	C6H10O	3-Hexenal, (Z)-	Aldehyde	6789-80-6	-
WMW0044*177	80	69	98.073	C6H10O	3-Hexenal	Aldehyde	4440-65-7	-
YZMW0358*344	175	173	189.959	C7H4Cl2O2	Benzoic acid, 2,6-dichloro-	Acid	50-30-6	-
D439*290	98	71	156.151	C10H20O	Cyclohexanol, 1-methyl-4-(1-methylethyl)-, trans-	Terpenoids	3901-93-7	-
D397*067	109	82	226.193	C14H26O2	11-Dodecen-1-yl acetate	Ester	35153-10-7	-
YZMW0343*254	51	93	136.089	C9H12O	Phenol, 2,4,5-trimethyl-	Phenol	496-78-6	-
YC_160*253	66	93	136.064	C7H8N2O	1-(6-Methyl-2-pyrazinyl)-1-ethanone	Ketone	22047-26-3	-
KMW0196*079	82	67	142.099	C8H14O2	3-Hexen-1-ol, acetate, (Z)-	Ester	3681-71-8	-
KMW0125*010	108	42	108.069	C6H8N2	Pyrazine, 2,5-dimethyl-	Heterocyclic compound	123-32-0	-
KMW0133*209	56	71	116.12	C7H16O	1-Hexanol, 4-methyl-	Alcohol	818-49-5	ko00592,ko01110
KMW0036*185	100	57	100.089	C6H12O	3-Hexanone	Ketone	589-38-8	-
WMW0181*340	110	152	184.146	C11H20O2	4-Decenoic acid, methyl ester, Z-	Ester	7367-83-1	-
YZMW0397*288	139	141	155.998	C7H5ClO2	Benzoic acid, 3-chloro-	Acid	535-80-8	-
YZMW0307*409	115	88	130.136	C8H18O	3-Hexanol, 2,3-dimethyl-	Alcohol	4166-46-5	-
NMW0299*099	94	122	220.183	C15H24O	Santalol, E-cis,epi-.beta.-	Terpenoids	14490-17-6	-
NMW0306*099	94	122	220.183	C15H24O	(Z)-epi-.beta.-Santalol	Terpenoids	79081-90-6	-
GMW0286*412	135	136	136.052	C8H8O2	Benzaldehyde, 2-methoxy-	Aldehyde	135-02-4	-
XMW2607*435	57	45	90.068	C4H10O2	2,3-Butanediol, [S-(R*,R*)]-	Alcohol	19132-06-0	-
YC_1798*435	57	45	90.068	C4H10O2	2,3-Butanediol, [R-(R*,R*)]-	Alcohol	24347-58-8	-
QWMW1238*308	67	55	166.099	C10H14O2	Carvone oxide, cis-	Terpenoids	18383-49-8	ko00650,ko01110
XMW3798*413	120	137	137.048	C7H7NO2	Benzoic acid, 3-amino-	Acid	99-05-8	ko00650,ko01110
KMW0225*186	67	82	100.089	C6H12O	3-Hexen-1-ol, (E)-	Alcohol	928-97-2	-
D272*145	70	85	172.146	C10H20O2	Butanoic acid, 3-methyl-, 2-methylbutyl ester	Ester	2445-77-4	-
D289*145	70	85	172.146	C10H20O2	n-Amyl isovalerate	Ester	25415-62-7	-
YZMW0229*416	105	106	151.063	C8H9NO2	2-Amino-5-methylbenzoic acid	Acid	2941-78-8	-
D399*124	55	82	212.214	C14H28O	cis-9-Tetradecen-1-ol	Alcohol	35153-15-2	-
D400*124	55	82	212.214	C14H28O	11-Tetradecen-1-ol, (E)-	Alcohol	35153-18-5	-
KMW0672*289	156	141	156.094	C12H12	Naphthalene, 2,6-dimethyl-	Aromatics	581-42-0	-
YC_1381*289	156	141	156.094	C12H12	Naphthalene, 1,3-dimethyl-	Aromatics	575-41-7	-
NMW0181*289	156	141	156.094	C12H12	Naphthalene, 1,6-dimethyl-	Aromatics	575-43-9	-
KMW0255*020	138	123	138.079	C7H10N2O	3-Methoxy-2,5-dimethylpyrazine	Heterocyclic compound	19846-22-1	-
YZMW0165*248	104	105	133.053	C8H7NO	1H-Indol-5-ol	Alcohol	1953-54-4	-
QWMW0678*421	120	138	194.094	C11H14O3	Benzoic acid, 2-hydroxy-, 2-methylpropyl ester	Ester	87-19-4	-
KMW0197*257	93	77	136.125	C10H16	(S)-(+)-alpha-Phellandrene	Terpenoids	2243-33-6	-
KMW0247*257	93	77	136.125	C10H16	.beta.-Phellandrene	Terpenoids	555-10-2	-
GMW0311*234	69	74	128.084	C7H12O2	3-Hexenoic acid, methyl ester, (E)-	Ester	13894-61-6	-
XMW0660*267	73	99	142.099	C8H14O2	2-Octenoic acid	Acid	1470-50-4	-
D309*445	99	69	142.099	C8H14O2	Ethyl 2-hexenoate, trans-	Ester	27829-72-7	-
								-
								-

## Sheet: TableS2
Table S2. List of 540 aroma-active volatile compounds in Phoebe species.
Index	Compounds	Class I	Formula	CAS	Odor	Threshold	ZJN2-1	ZJN2-2	ZN2-1	ZN2-2	ZJN1-1	ZJN1-2	ZJN1-3	ZN1-1	ZN1-2	ZN1-3
NMW0015*017	Cyclohexene, 1-methyl-4-(1-methylethenyl)-, (S)-	Terpenoids	C10H16	5989-54-8	terpene, pine, herbal, peppery	0.034	23.7679	24.792	106.432	107.524	230.088	227.752	246.023	136.985	147.729	152.958
NMW0023*217	Benzaldehyde, 2-methyl-	Aldehyde	C8H8O	529-20-4	mild floral, sweet	0.0096	2.84936	3.81302	201.363	218.096	42.8218	39.1969	46.7014	0.672261	0.780161	0.7214
NMW0034*400	Fenchone	Terpenoids	C10H16O	1195-79-5	herbal, cedar leaf, bitter, thuja, camphor, earthy, woody	2.3	4.50971	4.74188	30.4554	32.6936	2.89736	2.95343	2.93123	1.29514	1.54368	1.4136
XMW0981*126	Butanoic acid, 3-methyl-, 2-phenylethyl ester	Ester	C13H18O2	140-26-1	floral, fruity, sweet, rose, peach, apricot	1e-05	73948.1	88081.9	211324	267741	64899.2	68998.8	61768.9	773429	943356	968022
NMW0047*149	Phenol, 2-ethyl-	Phenol	C8H10O	90-00-6	phenol	0.03	10.6654	11.4949	32.0949	32.4283	6.61349	6.12521	5.15	5.04826	6.33638	5.51554
NMW0005*120	3-Cyclohexen-1-ol, 4-methyl-1-(1-methylethyl)-, (R)-	Terpenoids	C10H18O	20126-76-5	-	1.19	0.448512	0.442629	20.9039	22.7835	13.7527	14.4101	14.3343	0.581435	0.679399	0.616697
NMW0065*092	Bicyclo[2.2.1]heptan-2-ol, 1,7,7-trimethyl-, (1S-endo)-	Terpenoids	C10H18O	464-45-9	pine, woody, camphor	0.048	6.70638	4.56365	45.3266	47.7953	1767.96	1871.58	1675.99	1.01638	1.17951	1.09067
NMW0068*278	Acetic acid, 4-methylphenyl ester	Ester	C9H10O2	140-39-6	narcissus, phenol, animalic	0.025	0.474422	0.502588	2.22244	2.88899	42.1489	44.0878	40.7797	35.4708	44.567	37.7867
NMW0078*258	Benzene, 1-methyl-3-nitro-	Nitrogen compounds	C7H7NO2	1999-08-01	-	0.25	0.150268	0.159189	3.85247	4.59708	150.041	166.277	139.896	1.04988	1.02859	0.986716
XMW0956*347	2-Cyclohexen-1-ol, 2-methyl-5-(1-methylethenyl)-, acetate, cis-	Ester	C12H18O2	1205-42-1	-	0.015	1604.14	1843.74	8166.06	9409.75	662.63	807.91	641.898	10811.5	11865.2	12508.8
KMW0617*378	Cyclohexanemethanol, 4-ethenyl-.alpha.,.alpha.,4-trimethyl-3-(1-methylethenyl)-, [1R-(1.alpha.,3.alpha.,4.beta.)]-	Terpenoids	C15H26O	639-99-6	green, woody, spicy, rose	0.1	7.33155	9.35577	51.7133	55.7101	243.248	210.734	166.077	2.13754	2.30053	2.64156
KMW0618*064	Naphthalene, 1,2,3,5,6,8a-hexahydro-4,7-dimethyl-1-(1-methylethyl)-, (1S-cis)-	Terpenoids	C15H24	483-76-1	thyme, herbal, woody, dry	0.0015	15572.3	18562.6	4873.68	6259.32	6291.46	6618.53	5641.16	48143.6	58530.9	61448
KMW0630*381	1,6,10-Dodecatrien-3-ol, 3,7,11-trimethyl-, (E)-	Terpenoids	C15H26O	40716-66-3	floral, green, citrus, woody, waxy	0.25	0.366298	0.611093	1.35934	1.65736	0.117717	0.108877	0.115052	10.2394	12.0261	14.0719
KMW0686*322	2-Propenoic acid, 3-phenyl-, ethyl ester, (E)-	Ester	C11H12O2	4192-77-2	floral, honey, balsamic	0.0007	756.302	847.043	1120.5	1389.48	299.186	350.828	321.31	2005.57	2413.43	2525.44
KMW0703*149	Phenol, 4-ethyl-	Phenol	C8H10O	123-07-9	phenol, leathery	0.1	5.5365	6.0394	31.0444	32.0949	1.62086	1.5345	1.67199	1.90317	2.19089	1.93006
XMW0961*044	Bornyl acetate	Terpenoids	C12H20O2	76-49-3	woody, pine, herbal, cedary, spice	0.075	1421.54	1547.76	10150.4	11104.3	1253.48	1363.41	1291.89	1790.99	2138.94	2014.94
NMW0089*116	6-Octen-1-ol, 3,7-dimethyl-, (R)-	Terpenoids	C10H20O	1117-61-9	citronella oil, rose, leafy, oily, petal	0.04	5.80581	6.02921	63.9075	67.3388	28.7527	30.8728	27.4296	10.0444	12.1071	9.38948
KMW0271*194	Phenol, 3-methyl-	Phenol	C7H8O	108-39-4	smoky, petroleum	0.38	0.177663	0.188211	4.14522	4.53805	5.75552	5.84049	6.05079	0.209584	0.243223	0.224904
NMW0200*147	1,6,10-Dodecatriene, 7,11-dimethyl-3-methylene-	Terpenoids	C15H24	77129-48-7	-	0.087	39.3349	47.853	34.5556	42.951	45.6429	51.9246	47.4275	60.4799	71.2758	76.1588
NMW0160*452	Benzoic acid, 2,3-dihydroxy-	Acid	C7H6O4	303-38-8	-	20	0.443043	0.491457	0.98056	1.15919	1.38182	1.53077	1.36357	8.89761	10.6009	10.1116
NMW0194*057	Acetic acid, cinnamyl ester	Ester	C11H12O2	103-54-8	sweet, floral, spicy, balsamic, cinnamon	0.15	11.9068	13.8324	2.26773	9.22609	4.38944	5.01428	4.2633	5.62828	6.63339	6.60919
NMW0229*271	2-Naphthalenol	Phenol	C10H8O	135-19-3	-	3	2.58176	3.01343	6.45012	8.12091	1.10258	1.16598	0.987571	8.32181	9.89354	10.4847
NMW0120*045	Phenol, p-tert-butyl-	Phenol	C10H14O	98-54-4	oakmoss, leathery	0.8	0.0907074	0.0568783	1.15595	1.30234	17.4295	18.6567	13.7595	0.335315	0.399633	0.374204
NMW0122*338	Geranyl formate	Ester	C11H18O2	105-86-2	fresh, rose, neroli, tea, rose, green	0.2	1.08882	1.07899	5.50164	6.50408	12.8369	14.0705	12.6943	10.213	12.0794	10.5999
NMW0136*222	Benzaldehyde, 3-hydroxy-	Aldehyde	C7H6O2	100-83-4	-	0.03	0.923828	0.978675	4.37337	4.57236	53.3217	67.4885	51.942	1.08981	1.26473	1.16947
KMW0407*260	2,4-Nonadienal, (E,E)-	Aldehyde	C9H14O	5910-87-2	fatty, melon, waxy, green, violet, leafy, cucumber, tropical, fruity, chicken	0.00016	5342.86	5940.51	34128.4	36629.9	44752.4	46757.8	45562.6	4099.41	4978.71	4279.75
KMW0378*036	Ethanone, 1-(4-methylphenyl)-	Ketone	C9H10O	122-00-9	green, pea, bell pepper, galbanum	0.021	3.42331	3.43755	33.3177	35.1992	11.2854	12.1332	9.04362	2.8179	3.32162	6.33784
KMW0413*279	(-)-Carvone	Terpenoids	C10H14O	6485-40-1	sweet, spearmint, herbal, minty	0.085	0.286584	0.0607196	0.0537003	0.0567363	9.38233	10.3892	9.9165	1.59382	2.07127	1.95448
KMW0424*342	Butanoic acid, 2-methyl-, hexyl ester	Ester	C11H22O2	10032-15-2	green, waxy, fruity, apple, spicy, tropical	0.022	7.28368	7.30755	51.9199	56.2669	2.48887	3.33205	2.54224	0.365443	0.424098	0.392155
KMW0430*116	Citronellol	Terpenoids	C10H20O	106-22-9	floral, rose, lime	0.04	0.162278	0.859564	41.7295	60.9189	2.77673	1.95154	2.34953	0.191435	0.222161	0.205428
KMW0435*455	2-Decenal, (Z)-	Aldehyde	C10H18O	2497-25-8	tallow	0.05	3.52554	4.37574	11.7554	13.1709	4.75389	5.9807	4.32693	1.64392	1.89033	1.44958
KMW0439*285	2,6-Octadien-1-ol, 3,7-dimethyl-, (Z)-	Terpenoids	C10H18O	106-25-2	lemon, fresh	0.049	0.46229	0.489736	0.433121	0.457609	18.0323	19.6759	16.0648	0.54535	0.63288	0.585212
KMW0444*279	Carvone	Terpenoids	C10H14O	99-49-0	minty, licorice	0.067	2.0508	1.66521	1.76974	2.27776	2.70002	2.58511	2.03581	2.26059	2.59394	2.31944
KMW0446*283	Citral	Terpenoids	C10H16O	5392-40-5	sharp, lemon, sweet	0.1	94.5484	103.552	648.535	709.252	84.3048	90.9397	86.6949	118.639	142.17	132.407
KMW0603*061	Germacrene D	Terpenoids	C15H24	23986-74-5	woody, spice	0.0012	41843.3	49838.3	22520.5	28889	16111.7	17351.4	15185.7	120762	145088	149939
KMW0275*088	2-Furanmethanol, 5-ethenyltetrahydro-.alpha.,.alpha.,5-trimethyl-, cis-	Alcohol	C10H18O2	5989-33-3	earthy, floral, sweet, woody	0.32	6.70738	6.59117	5.21858	5.31491	0.445817	0.462871	0.416179	6.3923	7.74054	7.03278
XMW2237*193	p-Aminotoluene	Amine	C7H9N	106-49-0	-	0.12	0.736887	0.753946	17.7493	18.9491	29.5992	29.7931	30.9778	0.167913	0.194863	0.180186
KMW0299*025	trans-Rose oxide	Terpenoids	C10H18O	876-18-6	floral	0.0005	97.0004	111.202	2497.1	2793.94	3753.68	4089.33	3876.04	96.2415	117.262	87.4216
KMW0301*155	Bicyclo[3.1.0]hexan-2-ol, 2-methyl-5-(1-methylethyl)-, (1.alpha.,2.alpha.,5.alpha.)-	Terpenoids	C10H18O	17699-16-0	woody, balsamic	55	0.013348	0.0151246	0.623347	0.709122	1.37898	1.38471	1.42549	0.0263125	0.0304153	0.0312652
KMW0303*301	2-Propenoic acid, 3-phenyl-, methyl ester	Ester	C10H10O2	103-26-4	sweet, balsamic, strawberry, cherry, cinnamon	0.011	71.8479	85.8717	300.799	351.762	90.0643	98.4907	87.584	500.688	581.966	573.762
KMW0307*246	Benzene, 1-methyl-4-(1-methylethenyl)-	Aromatics	C10H12	1195-32-0	phenol, spicy, clove, guaiacol	0.085	0.970641	1.49408	4.89111	5.81731	3.05732	3.15569	3.17957	0.540986	1.48548	0.823555
KMW0308*225	5-Methyl-2-thiophenecarboxaldehyde	Aldehyde	C6H6OS	13679-70-4	sweet, almond, cherry, furfural, woody, acetophenone	0.001	69.751	68.4123	466.607	462.061	383.714	405.489	402.091	15.2362	17.6817	16.3499
KMW0326*263	2-Nonenal, (Z)-	Aldehyde	C9H16O	60784-31-8	orris, fatty, waxy, cucumber	0.0045	74.5594	96.3641	180.337	194.547	33.5642	34.4195	29.8477	33.1051	35.733	37.9116
KMW0360*095	Levomenthol	Terpenoids	C10H20O	2216-51-5	minty	0.9	0.756207	0.721146	35.7334	38.7666	23.409	24.7108	24.6757	0.93835	1.13311	1.05175
KMW0327*031	Limonene oxide, trans-	Terpenoids	C10H16O	4959-35-7	fresh, citrus	0.25	0.202141	0.198041	1.61515	1.58951	0.688046	0.792026	0.600346	0.552369	0.63527	0.5543
KMW0338*263	2-Nonenal, (E)-	Aldehyde	C9H16O	18829-56-6	fatty, green, cucumber, aldehydic, citrus	8e-05	144.394	152.966	23150.3	24525	1160.09	1428.53	1584.38	170.337	197.677	182.788
KMW0345*032	2,6-Nonadienal, (E,Z)-	Aldehyde	C9H14O	557-48-2	cucumber, green	1e-05	263.609	279.259	33871.6	37983	12738.2	12242.1	8367.54	310.971	1804.42	333.702
KMW0355*443	trans,cis-2,6-Nonadien-1-ol	Alcohol	C9H16O	28069-72-9	green, cucumber, oily, violet, leafy	0.001	60.4683	66.7831	11.3306	11.9712	2064.04	2147.79	1882.2	14.2665	16.5564	15.3093
KMW0448*279	D-Carvone	Terpenoids	C10H14O	2244-16-8	spice, minty, bread, caraway	0.01	8.89506	11.3117	64.5702	65.4985	1.53217	1.4171	1.49747	5.62422	8.16621	6.35178
KMW0554*055	.alpha.-Ionone	Terpenoids	C13H20O	127-41-3	sweet, woody, floral, violet, orris, tropical, fruity	0.00378	5.60316	5.93581	304.248	27.7321	9.0034	8.32727	8.79954	364.5	442.508	436.09
KMW0572*446	trans-Cinnamic acid	Acid	C9H8O2	140-10-3	balsamic, sweet, storax	5	1.90402	2.18792	1.49398	1.95895	0.64574	0.714662	0.644073	0.881166	0.998164	0.997502
KMW0583*150	trans-.beta.-Ionone	Terpenoids	C13H20O	79-77-6	dry, powdery, floral, woody, orris	0.0002	2043.83	2327.27	4985.87	6169.36	2878.24	3022.41	2332.39	17583.2	20970.3	22500.5
KMW0547*347	2-Cyclohexen-1-ol, 2-methyl-5-(1-methylethenyl)-, acetate	Terpenoids	C12H18O2	97-42-7	green, minty, spearmint, nasturtium, herbal, rummy, grape, pear, spicy	0.0015	15521.6	17855.6	80716.9	92790.2	6073.47	7355.85	5939.45	106150	116568	122962
KMW0543*035	(3R,6R)-2,2,6-Trimethyl-6-vinyltetrahydro-2H-pyran-3-ol	Heterocyclic compound	C10H18O2	14009-71-3	citrus, green	5	0.0858352	0.09873	0.101025	0.107964	1.13876	1.20611	1.07821	0.0091535	0.0114461	0.0077524
KMW0478*147	cis-.beta.-Farnesene	Terpenoids	C15H24	28973-97-9	citrus, green	0.087	17.0438	20.3436	35.6941	50.1482	9.50734	10.3666	9.15927	29.863	36.3794	37.8381
KMW0482*049	2,4-Decadienal, (E,E)-	Aldehyde	C10H16O	25152-84-5	dusty, waxy, oily, soapy	7e-05	62.1971	65.8897	633.89	307.836	29751.5	27739.4	22870	73.3721	85.1486	78.7352
KMW0513*053	2-Undecenal	Aldehyde	C11H20O	2463-77-6	fresh, fruity, orange, peel	0.01	3.08247	3.84675	87.3684	114.355	36.1165	40.0952	32.8416	8.29374	8.04329	9.80755
KMW0518*352	2,6-Octadien-1-ol, 3,7-dimethyl-, acetate, (Z)-	Terpenoids	C12H20O2	141-12-8	floral, rose, soapy, citrus, dewy, pear	2	16.415	18.6005	35.7887	41.9567	52.1926	55.8922	50.8188	290.895	345.071	328.623
KMW0522*146	Copaene	Terpenoids	C15H24	3856-25-5	woody, spicy, honey	0.006	5668.99	6440.99	12364	14542.1	17647.8	18900.9	17165.2	97528.2	115755	110439
KMW0528*355	Hexanoic acid, 3-hexenyl ester, (Z)-	Ester	C12H22O2	31501-11-8	fruity, green, waxy, pear, winey, tropical, grassy, pineapple	0.781	5.66291	6.43749	12.5645	14.6732	17.2723	18.7651	16.8987	86.65	102.391	97.2138
KMW0533*241	Indole, 3-methyl-	Heterocyclic compound	C9H9N	83-34-1	animalic, fecal, indole, civet	0.00041	426.426	476.499	1804.46	2123.65	505.292	544.874	488.392	2667.72	3032.27	2901.69
WAMW2219*199	4-Heptenal, (E)-	Aldehyde	C7H12O	929-22-6	-	0.034	3.12896	3.89658	14.1594	14.5508	15.6843	17.3092	17.3399	6.44467	7.84797	8.11748
WAMW2271*174	Furfural	Aldehyde	C5H4O2	1998-01-01	almond, sweet	0.282	2.31547	2.21468	1.77007	1.82865	0.272525	0.25206	0.266355	0.200075	0.232188	0.2147
XMW0186*139	3,5-Octadien-2-one, (E,E)-	Ketone	C8H12O	30086-02-3	fruity, green, grassy	0.0005	560.825	643.314	521.473	546.312	138.287	135.905	143.625	1047.13	1282.86	1148.77
XMW0301*218	Mesitylene	Aromatics	C9H12	108-67-8	-	0.83	5.50271	6.35891	65.2494	66.1454	17.7381	18.0701	18.355	9.62682	10.8278	11.2364
WAMW0960*245	S-Methyl 3-methylbutanethioate	Ester	C6H12OS	23747-45-7	sharp, ripe cheese, sulfury, acrid, fermented, tomato, mushroom	0.1	1.3507	1.43089	14.7249	14.7604	12.8088	13.6645	13.7561	7.97766	9.24564	9.85373
WAMW1298*175	3-Furanmethanol	Alcohol	C5H6O2	4412-91-3	-	0.0045005	1273.87	1214.72	979.071	991.585	151.306	139.944	147.881	111.082	128.911	119.202
WAMW1611*189	1-Pentanol, 3-methyl-	Alcohol	C6H14O	589-35-5	fusel, cognac, wine, cocoa, green, fruity	1	24.3915	23.4707	18.8633	19.0224	2.92357	2.70402	2.85737	2.14635	2.49084	2.30323
WAMW1632*198	Cyclohexanone, 3-methyl-	Ketone	C7H12O	591-24-2	minty, camphor, medicinal	0.46	0.752699	0.797386	51.8656	51.4545	6.04735	6.01086	6.11432	0.887936	1.03045	0.95284
WAMW1749*218	Benzene, 1-ethyl-4-methyl-	Aromatics	C9H12	622-96-8	-	0.041	92.8056	107.916	849.081	826.934	669.83	690.9	702.48	421.306	503.179	501.792
WAMW1791*235	4-Heptanone, 2-methyl-	Ketone	C8H16O	626-33-5	-	0.024	1.26465	1.39584	8.77896	8.46203	8.07095	7.98217	7.87546	2.57464	3.2485	2.84492
WMW0023*011	(1R)-2,6,6-Trimethylbicyclo[3.1.1]hept-2-ene	Terpenoids	C10H16	7785-70-8	harsh, terpene, aromatic, minty	0.0053	8569.44	10007.8	78244.8	77112.4	62584.3	64997.7	65970.4	39874.5	47384.2	47247.1
WMW0025*045	Thymol	Terpenoids	C10H14O	89-83-8	herbal, thyme, phenol, medicinal, camphor	0.188	9.84592	10.7046	78.7789	86.4807	3.16417	2.92655	3.09253	12.2469	14.6253	13.8133
WMW0187*393	2-Hexanol	Alcohol	C6H14O	626-93-7	chemical, winey, fruity, fatty, terpenic, cauliflower	1.5082	1.66695	1.45342	1.18339	1.14398	0.0288031	0.0266401	0.028151	0.109078	0.1227	0.119135
WMW0215*018	.beta.-Ocimene	Terpenoids	C10H16	13877-91-3	apple, pear, fruity	0.034	841.512	921.812	3152.42	3233.84	8692.12	8450.44	9124.41	5036.43	5579.37	5788.38
XMW0084*030	2,4,6-Octatriene, 2,6-dimethyl-	Terpenoids	C10H16	673-84-7	sweet, floral, nut skin, peppery, herbal, tropical	0.034	4.91084	4.40299	17.9272	19.2089	48.5515	44.4307	52.7632	23.5166	24.3581	23.7736
WMW0040*018	trans-.beta.-Ocimene	Terpenoids	C10H16	3779-61-1	sweet, herbal	0.034	52.639	55.7642	49.3177	52.106	1865.15	1880.14	1920.32	62.0966	72.0634	66.6356
XMW0011*440	Benzene, 1,4-diethyl-	Aromatics	C10H14	105-05-5	-	0.0021	197.902	221.043	866.145	905.285	2591.07	2496.63	2762.66	706.07	733.344	768.067
XMW0126*016	Benzene, 1-methyl-3-(1-methylethyl)-	Terpenoids	C10H14	535-77-3	-	0.8	43.4496	48.365	328.132	335.505	1907.01	1848.94	2014.75	11.9518	13.7562	13.3548
WMW0057*264	6-Nonenal, (Z)-	Aldehyde	C9H16O	2277-19-2	green, cucumber, melon, cantaloupe, honeydew, waxy, vegetable, orris, violet, leafy	0.00014	1153.39	1279.4	7681.14	8386.85	1198.49	1188.47	1159.12	505.453	500.943	534.453
WMW0064*269	2-Nonen-1-ol, (E)-	Alcohol	C9H18O	31502-14-4	waxy, green, violet, melon	0.209	0.881263	0.88876	9.97748	10.0182	16.3345	17.3387	14.8093	1.15269	1.54605	1.24651
XMW0132*162	Pyridine, 2,3,4,5-tetrahydro-	Heterocyclic compound	C5H9N	505-18-0	-	0.302	24.5864	20.4128	17.1538	15.639	3.64634	3.37251	3.56378	2.67697	3.10664	2.87265
QWMW0387*306	Pyrazine, 2-butyl-3,5-dimethyl-	Heterocyclic compound	C10H16N2	50888-63-6	fragrant	0.18	0.377571	0.357564	4.04707	4.38106	1.41085	1.58332	6.40951	0.40671	0.593125	0.386321
QWMW0592*401	Creosol	Phenol	C8H10O2	93-51-6	smoky	0.315	0.21074	0.175671	17.0855	18.5012	0.51846	0.639543	0.752203	0.191941	0.248498	0.278495
XMW0656*398	3-Heptanol, 6-methyl-	Alcohol	C8H18O	18720-66-6	-	0.25	0.0957594	0.101445	2.35653	2.30328	0.15387	0.142315	0.150386	0.112964	0.131096	0.121221
QWMW0297*095	d-Menthol	Terpenoids	C10H20O	15356-60-2	caraway, sweet	0.92	0.234189	0.24563	1.69464	1.75925	0.205244	0.189575	0.204256	0.282048	0.258065	0.225363
WAMW0630*017	Cyclohexene, 1-methyl-5-(1-methylethenyl)-, (R)-	Terpenoids	C10H16	1461-27-4	-	0.045	728.541	819.605	11450.5	11936	9211.63	9017.65	9320.44	1731.44	1965.38	1949.37
NMW0784*402	Ethyl tiglate	Ester	C7H12O2	5837-78-5	sweet, fruity, tutti-frutti, tropical, berry, floral, caramel	0.063	34.6166	40.3082	306.812	302.229	250.293	257.572	260.402	159.73	189.423	189.377
NMW0789*218	Benzene, 1-ethyl-3-methyl-	Aromatics	C9H12	620-14-4	-	0.088	1.56435	1.65723	116.725	114.224	12.5683	12.5122	12.5432	1.84542	2.14162	1.98031
XMW0764*131	(S)-(-)-(4-Isopropenyl-1-cyclohexenyl)methanol	Terpenoids	C10H16O	18457-55-1	-	1.1	0.0580871	0.0615357	0.302525	0.338446	3.05426	2.91089	2.13047	0.0685236	0.0795219	0.0735323
QWMW0266*441	2,3-Diethylpyrazine	Heterocyclic compound	C8H12N2	15707-24-1	burnt, caramel, chemical, mothball, prickling, roasted, hazelnut	0.05	28.9399	30.6394	765.916	824.896	4003.82	3941.53	4137.31	83.6968	90.3289	81.9617
WAMW0399*353	1-Tetradecene	Hydrocarbons	C14H28	1120-36-1	mild pleasant	2	0.326474	0.390369	1.2569	1.48522	0.551822	0.549889	0.420548	2.38755	2.82443	2.7919
WAMW0303*231	m-Chloroaniline	Amine	C6H6ClN	108-42-9	-	1.11	0.0602142	0.0637891	0.282074	0.340217	2.97658	3.32955	2.82016	0.554785	0.67108	0.59584
WAMW0550*022	Pyrazine, 2,6-diethyl-	Heterocyclic compound	C8H12N2	13067-27-1	nutty, hazelnut	0.006	8.95288	9.48441	191.634	208.553	291.673	291.735	302.929	10.5614	12.2566	11.3334
WAMW0558*309	2,4-Undecadienal	Aldehyde	C11H18O	13162-46-4	green, buttery, spicy, baked, fruity, fatty, aldehydic, chicken	1e-05	276880	322844	75999.7	96041.9	117374	127332	100495	196953	230010	237887
WAMW0588*014	Pyrazine, 2-ethyl-6-methyl-	Heterocyclic compound	C7H10N2	13925-03-6	roasted, potato	0.04	1.2195	1.2919	5.95464	6.03577	258.303	249.96	266.865	1.43861	1.66951	1.54377
QWMW1060*439	Benzeneacetaldehyde, .alpha.-methyl-	Aldehyde	C9H10O	93-53-8	fresh, sharp, green, hyacinth, leafy, lilac	0.3	6.73365	7.03629	45.7925	49.4465	6.06792	5.66132	5.9279	2.13341	2.41749	2.27135
QWMW1175*149	Phenol, 2,5-dimethyl-	Phenol	C8H10O	95-87-4	sweet, naphthyl, phenol, smoky, bacon	0.4	0.0643206	0.0809946	1.58015	1.57344	0.452144	0.469771	0.336902	0.0151754	0.0176111	0.0162847
QWMW1206*429	Phenol, 3,4-dimethyl-	Phenol	C8H10O	95-65-8	flat, dry	1.2	0.0370964	0.0342139	3.52707	3.84693	0.0992747	0.114973	0.104634	0.0369	0.0417779	0.0391642
KMW0273*027	Benzene, 1,2,4,5-tetramethyl-	Aromatics	C10H14	95-93-2	rancid, sweet	0.087	0.436464	0.489659	2.46499	2.68016	7.03902	6.62509	6.79685	0.780263	0.807497	0.724356
KMW0269*022	2,3-Dimethyl-5-ethylpyrazine	Heterocyclic compound	C8H12N2	15707-34-3	burnt, popcorn, roasted, cocoa	0.53	0.108901	0.101675	2.05553	2.36098	9.43318	9.36288	9.6939	0.241945	0.276976	0.22628
KMW0163*206	3-Thiophenethiol	Alcohol	C4H4S2	7774-73-4	cooked meat, garlic	0.005	6680.27	7822.85	69953.1	71025.9	21737.8	21823.7	22226.9	11628.3	13108.2	13609.7
KMW0157*012	2-Heptenal, (E)-	Aldehyde	C7H12O	18829-55-5	pungent, green, vegetable, fresh, fatty	0.013	19.0999	20.2339	1318.82	1306.54	153.453	155.8	154.04	22.5316	26.148	24.1785
YZMW0467*299	Phenol, 3,5-dichloro-	Phenol	C6H4Cl2O	591-35-5	-	0.25	8.77144	10.5805	36.5848	43.2722	11.7806	13.1906	11.4743	74.5377	88.889	88.8782
YZMW0646*177	5-Hexenal	Aldehyde	C6H10O	764-59-0	-	0.012	57.7398	58.5027	41.1045	42.5904	6.95807	6.43554	6.80053	5.10829	5.92819	5.48168
KMW0176*228	5-Hepten-2-one, 6-methyl-	Ketone	C8H14O	110-93-0	herbal, green, citrus, musty, lemon grass	0.05	16.2259	6.87622	91.1199	92.8365	115.403	111.111	119.546	1.53142	1.77721	1.64335
YZMW0167*239	3-Hexanol, 2,5-dimethyl-	Alcohol	C8H18O	19550-07-3	-	0.4	0.672293	0.712207	3.34457	3.32743	15.8318	16.6589	16.5207	0.793084	0.920377	0.851054
D417*079	3-Hexen-1-ol, acetate, (E)-	Ester	C8H14O2	3681-82-1	sharp, fruity, green, cortex, hyacinth, narcissus, rummy, unripe banana, pear	0.87	0.0093547	0.0099101	0.0577453	0.0462999	3.00712	3.03309	3.05925	0.0110355	0.0128067	0.0118421
YZMW0700*305	Phenol, 2-(1,1-dimethylethyl)-5-methyl-	Phenol	C11H16O	88-60-8	-	0.5	2.97961	3.41694	7.02936	8.22888	9.80537	10.7426	9.806	56.6864	66.7366	64.0326
YZMW0553*209	1-Hexanol, 5-methyl-	Alcohol	C7H16O	627-98-5	-	0.41	1.37024	1.60131	9.00533	9.19382	8.91833	8.91988	9.12641	2.98839	3.56412	3.62435
KMW0046*185	2-Hexanone	Ketone	C6H12O	591-78-6	fruity, fungal, meaty, buttery	0.098	2.77829	2.38298	2.12425	1.8349	0.472707	0.437208	0.462004	0.347039	0.40274	0.372406
YZMW0075*340	4-Decenoic acid, methyl ester	Ester	C11H20O2	1191-02-2	-	0.2	0.0974688	0.103256	0.95404	0.995658	2.69729	3.16162	2.49554	0.114981	0.133436	0.123385
YZMW0485*409	4-Heptanol, 4-methyl-	Alcohol	C8H18O	598-01-6	-	0.57	3.66793	4.44105	30.1203	29.9882	26.7246	27.0716	27.4658	8.3531	9.69782	9.90569
D219*412	Benzaldehyde, 4-methoxy-	Aldehyde	C8H8O2	123-11-5	sweet, powdery, mimosa, floral, hawthorn, balsamic	0.0002	253.695	223.309	1432.77	1631.12	2368.2	4011.87	2673.11	357.242	433.212	324.729
KMW0075*435	2,3-Butanediol	Alcohol	C4H10O2	513-85-9	buttery, creamy	10	2.31471	1.89031	1.62548	1.46767	0.367416	0.339824	0.359097	0.26974	0.313034	0.289456
YZMW0280*327	Phenol, 2,5-bis(1-methylethyl)-	Phenol	C12H18O	35946-91-9	-	0.1	437.937	510.883	963.159	1156.2	1700.41	1809.09	1698.2	346.136	385.582	421.739
YZMW0320*015	Bicyclo[4.1.0]hept-2-ene, 3,7,7-trimethyl-, (1S-cis)-	Terpenoids	C10H16	4497-92-1	-	4	0.433005	0.498678	16.5866	17.0545	21.7445	21.639	22.6819	0.974113	1.02148	1.10972
KMW0098*186	3-Hexen-1-ol, (Z)-	Alcohol	C6H12O	928-96-1	fresh, green, grass, foliage, vegetable, herbal, oily	0.05	149.037	145.465	118.202	119.639	18.6142	17.2164	18.1928	13.6657	15.8591	14.6646
KMW0095*005	2-Hexenal	Aldehyde	C6H10O	505-57-7	sweet, almond, fruity, green, leafy, apple, plum, vegetable	0.017	729.402	744.805	582.95	611.32	738.781	673.977	658.623	677.577	722.208	685.903
KMW0092*175	2-Furanmethanol	Alcohol	C5H6O2	98-00-0	alcoholic, chemical, musty, sweet, caramel, bread, coffee	1.9	3.14923	3.02621	2.43753	2.43444	0.382592	0.353861	0.37393	0.280881	0.325964	0.301412
KMW0088*005	2-Hexenal, (E)-	Aldehyde	C6H10O	6728-26-3	green, grassy	0.0031	4137.65	4099.35	3196.82	3433.99	4085.41	3696	3756.15	3742.51	3960.49	3817.72
YZMW0102*239	3-Hexanol, 2,4-dimethyl-	Alcohol	C8H18O	13432-25-2	-	0.25	26.7282	31.2285	162.017	164.922	171.068	170.455	172.496	58.5426	68.0543	69.1276
D26*145	Pentanoic acid, 3-methylbutyl ester	Ester	C10H20O2	2050-09-01	fruity, ripe apple, green	0.1	1.04331	1.34874	8.137	8.53845	2.47344	2.7563	1.96727	26.0736	31.0476	25.531
KMW0183*014	Pyrazine, 2-ethyl-5-methyl-	Heterocyclic compound	C7H10N2	13360-64-0	coffee, beany, nutty, grassy, roasted	0.016	1.18228	1.25247	5.53841	6.14881	1235.72	1217.89	1256.23	1.3947	1.61856	1.49665
YZMW0204*305	Phenol, 2-(1,1-dimethylethyl)-4-methyl-	Phenol	C11H16O	2409-55-4	-	0.03	7.94865	9.76969	3.77112	4.72645	26.0655	30.0877	16.7	5.10729	6.50093	5.45056
KMW0218*089	Eucalyptol	Terpenoids	C10H18O	470-82-6	eucalyptus, herbal, camphor, medicinal	0.015	78.5407	86.5671	24070.2	25257.8	1714.86	1723.41	1779.07	401.56	462.839	433.432
CY_077*289	Naphthalene, 2,7-dimethyl-	Aromatics	C12H12	582-16-1	-	0.042	0.66895	1.43447	0.701092	1.17737	6.94357	7.78612	4.49133	3.52854	4.04104	4.34911
D296*020	2-Ethyl-3-methoxypyrazine	Heterocyclic compound	C7H10N2O	25680-58-4	raw, potato, earthy, bell pepper, nutty	0.01	17.7846	17.9663	29.8569	33.2709	41.5582	43.2191	44.6231	4.00132	4.64354	4.29379
YZMW0226*327	Phenol, 2,4-bis(1-methylethyl)-	Phenol	C12H18O	2934-05-06	-	0.00091	20672.7	24793.2	82291.6	99266.2	28873.4	31706.7	27868	169612	202175	198189
w39*349	2-Butanone, 4-(2,6,6-trimethyl-2-cyclohexen-1-yl)-	Ketone	C13H22O	31499-72-6	woody, floral, berry, orris, powdery, violet, raspberry, fruity	0.0017	120.085	140.93	429.95	519.895	38.5917	35.6936	37.7179	295.239	338.679	343.543
D847*421	Benzoic acid, 2-hydroxy-, butyl ester	Ester	C11H14O3	2052-14-4	harsh, ethyl benzoate, clover	0.005	207.326	237.861	377.869	488.227	66.6281	61.6246	65.1195	816.133	972.449	993.752
KMW0209*089	7-Oxabicyclo[2.2.1]heptane, 1-methyl-4-(1-methylethyl)-	Terpenoids	C10H18O	470-67-7	cool, pine, minty, camphor, terpene, green	1	1.1762	1.29851	359.807	377.461	25.6156	25.7496	26.5373	5.92307	6.83419	6.40593
KMW0198*257	.alpha.-Phellandrene	Terpenoids	C10H16	99-83-2	citrus, herbal, terpene, green, woody, peppery	0.04	4.45672	4.0701	107.429	111.74	18471	18138.7	18678.9	7.84935	9.83447	9.80052
D1346*198	Cyclohexanone, 2-methyl-	Ketone	C7H12O	583-60-8	-	0.83	2.30137	2.70169	20.7179	20.4634	17.4511	17.8149	18.0024	10.5515	12.4703	12.5494
XMW0462	2-Cyclopenten-1-one, 3-methyl-2-(2-pentenyl)-, (Z)-	Ketone	C11H16O	488-10-8	woody, herbal, floral, spicy, jasmin, celery	0.00026	1018.12	1215.18	4257.36	5024.42	1388.73	1521.23	1350.73	8715.35	10401.6	10482.6
YZMW0321	3-Buten-1-ol, 2-methyl-	Alcohol	C5H10O	4516-90-9	-	1.1	20.7206	16.9193	14.5359	13.0615	0.212512	0.196553	0.2077	0.801502	0.905288	0.942396
YZMW0314	1,3-Dioxolane, 2-ethyl-4-methyl-	Heterocyclic compound	C6H12O2	4359-46-0	-	0.38	2.46722	2.06253	1.70172	1.63909	0.420054	0.388509	0.410543	0.308384	0.357881	0.330925
XMW0484	Furan, 2-propyl-	Heterocyclic compound	C7H10O	4229-91-8	-	0.2	6.49572	5.25966	4.45571	4.08026	1.03432	0.956645	1.0109	0.759348	0.881227	0.814853
XMW0473	Benzoic acid, hexyl ester	Ester	C13H18O2	6789-88-4	fresh, balsamic, sappy, woody	0.073	6.98672	9.26568	13.9659	15.0703	3.46183	2.24313	1.6602	4.72889	5.45381	6.76903
XMW0486	Cyclohexanone, 2,2,6-trimethyl-	Ketone	C9H16O	2408-37-9	pungent, thujone, labdanum, honey, cistus	0.0001	1601.74	1682.86	6432.16	6382.63	14357.1	14346.1	15278.2	7931.1	8794.39	9422.24
XMW0471	3-Hexen-1-ol, benzoate, (Z)-	Ester	C13H16O2	25152-85-6	fresh, green, leafy, floral, orchid, balsamic, fatty	0.5	0.138053	0.143774	0.228275	0.314091	0.110837	0.108965	0.0666654	1.85983	2.09485	2.21178
YZMW0295	(6R,7aR)-3,6-Dimethyl-5,6,7,7a-tetrahydrobenzofuran-2(4H)-one	Heterocyclic compound	C10H14O2	38049-04-6	-	0.0028	620.863	721.405	1894.61	2373.61	450.984	480.486	417.526	1861.42	2235.08	2307.53
XMW0627	Diethyl Phthalate	Ester	C12H14O4	84-66-2	bitter	0.33	0.635343	0.843707	1.65611	1.89063	0.815045	0.632962	0.563016	4.46158	4.89004	5.23053
YZMW0242	Phenol, 3-methyl-4-(methylthio)-	Phenol	C8H10OS	3120-74-9	-	0.2	60.6198	71.7898	202.694	249.74	46.5135	50.9564	44.2557	402.601	485.459	500.807
XMW0659	Benzene, n-butyl-	Aromatics	C10H14	104-51-8	-	0.014	9.21507	9.76216	8.63363	9.12175	323.348	323.362	332.743	10.8707	12.6155	11.6653
YZMW0232	2-Ethyl-n-butyric acid ethyl ester	Ester	C8H16O2	2983-38-2	-	7e-06	613.603	650.032	104123	102836	487843	504727	503269	3619.24	6202.47	4435.32
YZMW0227	Benzaldehyde, 2,3,4,5-tetramethyl-	Aldehyde	C11H14O	29344-95-4	-	0.35	51.7334	60.4188	62.4315	80.8036	22.6025	25.5164	22.2578	220.346	266.432	272.286
YZMW0225	4-n-Propylacetophenone	Ketone	C11H14O	2932-65-2	-	151.5	0.505015	0.571553	1.0788	1.27561	1.53093	1.64589	1.50143	8.89941	10.5577	10.0576
XMW0695	Propanoic acid, 2-methyl-, octyl ester	Ester	C12H24O2	109-15-9	oily, green, waxy, soapy, fruity, creamy	0.006	22.9526	25.7967	115.636	131.897	8.99125	11.7276	10.142	152.688	164.057	175.55
YZMW0259	Phenol, 2,5-dinitro-	Phenol	C6H4N2O5	329-71-5	-	2.4	0.599495	0.727831	1.67846	2.07139	2.38309	2.55893	2.27245	3.50167	4.1402	4.44625
XMW0618	Ethyl 9-decenoate	Ester	C12H22O2	67233-91-4	fruity, fatty	0.2	27.7078	32.8876	109.096	130.317	38.6049	42.4024	36.9569	209.29	247.477	245.231
YZMW0294	1,3-Dioxol-2-one,4,5-dimethyl-	Ketone	C5H6O3	37830-90-3	-	0.3	0.0525317	0.0556505	3.50352	3.48601	0.448845	0.443803	0.412496	0.0619701	0.0719166	0.0664998
YZMW0351	Benzene, 3-cyclohexen-1-yl-	Aromatics	C12H14	4994-16-5	-	0.01	144.535	169.254	785.357	909.867	58.5739	69.5866	56.7378	991.462	1094.85	1145.83
XMW0294	10-Undecenal	Aldehyde	C11H20O	112-45-8	waxy, aldehydic, rose, mandarin, citrus, soapy, fatty	0.0035	23.1056	29.5847	149.148	172.868	452.981	518.607	429.662	278.537	320.142	268.401
YZMW0695	Cycloundecanone	Ketone	C11H20O	878-13-7	-	0.009	12.2222	12.0729	8.49137	10.0657	60.1968	63.9555	44.951	5.39856	7.15206	6.15183
YZMW0680	Cyclotridecanone	Ketone	C13H24O	832-10-0	-	0.31	0.241376	0.185674	1.8712	2.15104	1.72582	1.4722	1.16948	3.04456	3.39243	3.13164
YZMW0592	2-Ethylhexyl methacrylate	Ester	C12H22O2	688-84-6	-	0.8	0.0578896	0.0495112	0.328955	0.36167	0.39633	0.509167	0.382568	0.941326	1.2756	1.17418
YZMW0594	Isopropylurea	Nitrogen compounds	C4H10N2O	691-60-1	-	4.8	0.0188291	0.0199469	1.08956	1.15448	0.193937	0.209808	0.147852	2.63325	3.21471	2.83143
YZMW0603	Phenol, 2,3,5-trimethyl-	Phenol	C9H12O	697-82-5	-	2.3	0.155183	0.163466	0.958767	1.03326	0.142206	0.149447	0.142824	0.196525	0.23003	0.216525
YZMW0738	Benzenamine, 3,4-dichloro-	Amine	C6H5Cl2N	95-76-1	-	0.003	1282.23	1514.69	235.226	294.795	519.425	565.161	515.518	743.66	905.765	927.896
w21	2H-Pyran-2-one, 6-pentyl-	Ketone	C10H14O2	27593-23-3	tonka, lactonic, coconut, creamy, fatty, waxy	0.15	18.6864	21.85	28.5626	37.4798	9.72677	10.3675	9.75771	29.4599	34.599	35.6657
XMW0054	Farnesene epoxide, E-	Terpenoids	C15H24O	83637-40-5	-	0.41	0.347243	0.438911	0.881112	1.41051	0.111593	0.103213	0.109066	4.18685	5.14176	8.68467
XMW0048	Phenol, 2-nitro-	Phenol	C6H5NO3	88-75-5	-	0.0012	165.04	137.789	876.18	953.782	1597.63	1675.19	1573.5	199.212	249.458	226.63
w19	2H-Pyran-2-one, tetrahydro-6-propyl-	Ketone	C8H14O2	698-76-0	coconut	0.42	9.46793	10.3735	66.3908	72.4327	8.55039	9.09898	8.56183	11.9118	14.1684	13.3846
YZMW0439	Cyclopentathiazole	Heterocyclic compound	C6H7NS	5661-10-09	-	0.55	1.51735	1.57761	9.4543	10.076	1.28551	1.23092	1.17916	0.529922	0.598352	0.56025
XMW0364	6-Undecanol	Alcohol	C11H24O	23708-56-7	-	0.0086	753.407	814.926	5294.29	5803	674.825	723.313	688.003	951.065	1138.5	1067.5
XMW0306	Heptanoic acid, methyl ester	Ester	C8H16O2	106-73-0	sweet, fruity, green, orris, waxy, floral, berry	0.004	24.341	26.6276	490.486	467.886	267.351	269.584	289.77	40.8096	47.662	42.4177
YZMW0452	Phenol, 2,6-dinitro-	Phenol	C6H4N2O5	573-56-8	-	10	0.455398	0.512223	2.45306	3.04243	0.823557	0.861369	0.726324	3.54294	3.94686	3.80546
XMW0299	Butanoic acid, butyl ester	Ester	C8H16O2	109-21-7	fruity, banana, pineapple, green, cherry, tropical fruit, ripe fruit, juicy fruity	0.028	1.79492	1.70033	4.77926	5.34252	31.6171	32.2812	31.7033	3.13911	4.27243	2.73827
XMW0296	Acetic acid, octyl ester	Ester	C10H20O2	112-14-1	green, earthy, mushroom, herbal, waxy	0.14	0.304693	0.342782	1.12845	1.24818	0.28481	0.156409	0.273134	2.2537	2.81507	2.49097
YZMW0458	Phenol, 4-(ethoxymethyl)-	Phenol	C9H12O2	57726-26-8	-	0.1	4.33975	4.84667	9.53902	11.2713	13.389	14.5781	12.8728	66.4196	78.1264	74.4726
XMW0390	2,2,4-Trimethyl-1,3-pentanediol diisobutyrate	Ester	C16H30O4	6846-50-0	-	0.014	54.4422	67.1858	234.966	275.659	209.166	196.564	144.201	224.053	264.32	291.081
YZMW0396	Phenol, 4-(methoxymethyl)-	Phenol	C8H10O2	5355-17-9	-	0.1	0.144382	0.214457	1.69271	2.24021	5.98159	6.11053	5.66208	0.265616	0.342441	0.319369
YZMW0413	2-Methyl-5-nitrophenol	Phenol	C7H7NO3	5428-54-6	-	0.3	0.571318	0.787609	4.638	5.25243	3.0803	2.40124	1.64173	20.3214	22.7288	23.3137
XMW0385	Carotol	Terpenoids	C15H26O	465-28-1	pleasent, mild	0.008	133.128	163.404	909.434	268.41	232.486	239.755	189.974	356.508	398.902	452.072
XMW0284	2-Pentanone, 4-hydroxy-4-methyl-	Ketone	C6H12O2	123-42-2	-	37.418	1.41221	1.36869	1.08133	1.09483	0.174119	0.161043	0.170177	0.12783	0.148347	0.137174
XMW0217	cis-7-Decen-1-al	Aldehyde	C10H18O	21661-97-2	citrus, aldehydic, cucumber	0.0022	2.06047	2.1828	24.4742	19.6122	295.166	304.935	291.943	12.1534	15.3641	13.4234
YZMW0530	Phenol, 3-propyl-	Phenol	C9H12O	621-27-2	-	0.00029	30602.4	33428.2	209051	225808	27268.1	29460.3	27986	38374.9	45875.1	43518.3
XMW0275	3,5,9-Undecatrien-2-one, 6,10-dimethyl-	Ketone	C13H20O	141-10-6	sweet, waxy, citrus, floral, balsamic, dry, dusty, powdery, spicy	0.8	1.34451	1.78034	2.59263	2.78581	0.610456	0.456337	0.344988	1.08791	1.16756	1.46539
XMW0236	Thiazole, 5-ethenyl-4-methyl-	Heterocyclic compound	C6H7NS	1759-28-0	musty, nutty, root, vegetable, cocoa	0.3	0.852524	0.933638	285.699	298.87	16.2922	16.4398	16.8823	4.45936	5.06826	4.84879
YZMW0511	3-Hexanone, 4-ethyl-	Ketone	C8H16O	6137-12-08	-	0.0082	961.559	1132.55	6468.41	6524.68	6423.48	6462.51	6529.41	2118.02	2498.1	2533.93
YZMW0495	Benzene, 2-methyl-1,3-dinitro-	Nitrogen compounds	C7H6N2O4	606-20-2	-	0.05	112.935	133.348	356.494	446.885	443.155	478.757	428.61	697.751	806.223	880.483
YZMW0159	1H-Benzimidazole, 2-ethyl-	Heterocyclic compound	C9H10N2	1848-84-6	-	0.2	5.54569	6.63698	19.2527	22.9414	16.1298	16.0466	11.6907	21.3751	24.6638	27.4533
XMW1209	Propanoic acid, 2-methyl-, 2-methylbutyl ester	Ester	C9H18O2	2445-69-4	fruity, ethereal, tropical, banana	0.014	76.5006	83.4481	19764.1	20726.6	1441.18	1448.19	1471.96	393.476	455.948	425.504
XMW1204	Ethyl (methylthio)acetate	Ester	C5H10O2S	4455-13-4	sulfury, green, fruity, tropical	0.025	0.098421	0.104264	9.43897	9.88183	12.2572	11.9587	12.675	0.652064	0.134739	0.622954
XMW3453	Phenol, 2-propyl-	Phenol	C9H12O	644-35-9	medicinal, phenol, smoky	0.039	3.19769	2.94005	39.6591	44.5022	14.1457	16.1057	13.8396	7.94023	9.43584	8.64096
XMW3388	Pyridine, 2-propyl-	Heterocyclic compound	C8H11N	622-39-9	green, fatty, roasted, tobacco, nutty	0.011	5.70871	6.68306	39.2807	41.1179	1005.05	970.884	1045.48	2.71546	2.86992	2.77864
XMW1098	Butanoic acid, octyl ester	Ester	C12H24O2	110-39-4	fresh, waxy, fruity, green, oily, earthy, creamy, natural, jasmin	0.25	1.19076	1.45922	3.85124	4.45298	7.88844	6.28467	3.19393	4.96311	5.7232	5.61115
XMW3420	Octane, 1-iodo-	Halogenated hydrocarbons	C8H17I	629-27-6	-	0.0002	401.208	441.001	461.673	486.072	542.555	518.078	502.633	387.583	407.367	467.907
XMW3422	n-Pentylpyrazine	Heterocyclic compound	C9H14N2	6303-75-9	-	0.005	0.911009	0.965095	4.26764	10.2748	115.749	131.618	109.214	1.07469	1.24718	1.15324
XMW2368	Propanoic acid, anhydride	Acid	C6H10O3	123-62-6	acetaldehyde	3.4	0.229408	0.269544	1.4739	1.48059	1.4437	1.46006	1.47727	0.507157	0.563103	0.603359
XMW1448	3,6-Dimethyl-2,3,3a,4,5,7a-hexahydrobenzofuran	Heterocyclic compound	C10H16O	70786-44-6	herbal, dill	0.03	4.09626	3.54784	53.1041	52.3517	0.340259	0.314707	0.332555	0.249802	1.50765	1.34031
XMW2348	Phenol, 3-(ethylamino)-4-methyl-	Phenol	C9H13NO	120-37-6	-	0.04	1056.23	1247.25	3733.41	4562.34	766.345	804.473	719.911	4650.37	5618.66	5802.49
XMW2363	Benzoic acid, 4-methoxy-, methyl ester	Ester	C9H10O3	121-98-2	herbal, anisic, sweet	0.141	1.20707	1.27196	0.224984	0.237704	0.385861	0.356884	0.377124	12.5129	14.7514	14.2028
XMW1460	3-Buten-2-one, 4-phenyl-	Ketone	C10H10O	122-57-6	sweet, spice, cinnamon, balsamic, rhubarb, creamy, floral	1	0.934513	1.08707	4.73818	5.44002	0.34476	0.454479	0.348864	6.43497	6.95729	7.31787
XMW1411	1,3,6,10-Dodecatetraene, 3,7,11-trimethyl-, (Z,E)-	Terpenoids	C15H24	26560-14-5	-	0.087	183.394	218.057	584.58	736.828	162.485	173.522	153.367	1970.97	2376.94	2451.03
XMW1457	Benzaldehyde, 3-methoxy-	Aldehyde	C8H8O2	591-31-1	anisic	0.181	1.07357	1.1846	4.22707	4.30823	0.0613198	0.0567149	0.0599315	0.280435	0.261219	0.317588
XMW2189	Benzyl chloride	Halogenated hydrocarbons	C7H7Cl	100-44-7	-	0.24	24.891	27.9992	192.03	197.394	1077.35	1049.71	1072.2	5.87262	6.8152	6.30188
XMW2269	Bis(2-chloro-1-methylethyl) ether	Ether	C6H12Cl2O	108-60-1	-	0.3	0.667731	0.769212	5.1602	5.38658	2.74168	2.73724	2.81999	0.618893	0.657929	0.635246
XMW1244	Hexanoic acid, pentyl ester	Ester	C11H22O2	540-07-8	sweet, green, fruity, estery, pineapple, apple, pear, fatty	13.802	0.141094	0.153579	0.981231	1.07064	0.129068	0.137419	0.127696	0.179601	0.209994	0.197481
XMW1292	Butanoic acid, 2-methylpropyl ester	Ester	C8H16O2	539-90-2	sweet, fruity, pineapple, tutti-frutti, rummy, cherry, apple, overripe, fruity, bubble, gum	0.0094	17.4918	21.6997	170.698	167.575	138.977	143.895	145.141	87.3717	105.427	104.561
XMW2909	3-Isopropylbenzaldehyde	Aldehyde	C10H12O	34246-57-6	-	0.053	13.2894	11.2828	103.852	107.133	6.17101	7.60609	5.75753	0.864966	1.0038	0.928191
XMW1375	2-Pentenal, 2-methyl-	Aldehyde	C6H10O	623-36-9	aldehydic, green, fruity, alliaceous, ripe cherry, earthy	0.29	179.787	174.119	137.63	139.221	21.9391	20.2915	21.4423	16.1067	18.6918	17.284
XMW2452	1H-Pyrrole, 1-(2-furanylmethyl)-	Heterocyclic compound	C9H9NO	1438-94-4	plastic, green, waxy, fruity, coffee, vegetable	0.1	4.7559	5.12893	64.7408	69.5069	7.8973	9.17271	7.83357	1.12208	1.30218	1.2041
XMW2563	Furyl hydroxymethyl ketone	Ketone	C6H6O3	17678-19-2	-	1	0.699847	0.708048	2.95678	3.16336	11.829	12.6774	12.2781	0.157691	0.183	0.169217
XMW1348	2-Tridecanone	Ketone	C13H26O	593-08-8	fatty, waxy, dairy, milky, coconut, nutty, herbal, earthy	0.5	0.441017	0.544245	1.47982	1.82267	0.404581	0.391949	0.36305	1.93825	2.32557	2.34732
XMW1345	Octanoic acid, 3-methylbutyl ester	Ester	C13H26O2	2035-99-6	sweet, oily, fruity, green, soapy, pineapple, coconut	0.07	20.7866	23.3105	4.80259	15.5397	9.13769	9.61659	8.16576	10.317	11.3636	13.129
XMW2826	Pyrazine, 2-methyl-5-propyl-	Heterocyclic compound	C8H12N2	29461-03-8	-	0.99	0.0375683	0.0408821	0.833773	0.931924	1.75966	1.75151	1.77571	0.0543309	0.0592448	0.0685667
XMW2824	2-Isopropylpyrazine	Heterocyclic compound	C7H10N2	29460-90-0	minty, green, nutty, honey	0.1	7.19597	8.60602	300.889	308.55	390.733	390.153	410.56	16.6783	17.7824	19.1251
YZMW0127	Ethyl 3-cyclohexenecarboxylate	Ester	C9H14O2	15111-56-5	-	3e-06	229909	238253	1.97792e+06	2.04863e+06	668920	703853	651849	1.03465e+06	1.2499e+06	1.09824e+06
YZMW0121	Ethyl cyclobutanecarboxylate	Ester	C7H12O2	14924-53-9	-	1e-05	4525.9	4794.6	98053	95913.9	82044.2	82798.9	85119.1	27445.2	30980	30712
YZMW0080	3-tert-Butyl-4-hydroxyanisole	Ether	C11H16O2	121-00-6	-	3	0.469135	0.547554	1.90661	2.34154	0.34021	0.341365	0.294149	0.953944	1.07251	1.13897
XMW0888	Butanoic acid, 3-methyl-, propyl ester	Ester	C8H16O2	557-00-6	bitter, sweet, apple, fruity	0.0087	58.611	62.0907	675.8	661.86	542.109	558.73	564.181	345.708	406.019	409.387
XMW0887	Butanoic acid, 2-methyl-, propyl ester	Ester	C8H16O2	37064-20-3	winey, fruity, apple, pineapple	0.0002	3702.48	4225.6	32893.7	31804.1	27623.2	28153.7	28667	17257.8	20603.4	20504.5
YZMW0094	3,4-dimethyl-2-(methyldisulfanyl)thiophene	Heterocyclic compound	C7H10S3	126876-26-4	-	0.005	53.5651	70.9277	171.661	205.4	30.604	40.9918	33.611	252.957	310.519	318.829
YZMW0115	Butanoic acid, 2-methylphenyl ester	Ester	C11H14O2	14617-90-4	-	12	0.0003575	0.0003787	0.037077	0.0403179	1.14172	1.08445	0.799358	0.0021084	0.0027685	0.0025228
YZMW0193	5-Nonenal, (E)-	Aldehyde	C9H16O	2277-18-1	-	0.007	3888.67	4065.58	26176	28171	2730.42	2727.21	2717.65	1084.42	1303.56	1201.76
YZMW0145	3,5-Heptadien-2-one, 6-methyl-, (E)-	Ketone	C8H12O	16647-04-4	-	0.375	11.6407	12.3762	75.1923	81.2872	8.64481	9.05422	9.26642	3.6038	4.40551	3.96845
XMW0770	Indane	Aromatics	C9H10	496-11-7	-	0.01	13.4346	13.6471	181.61	191.274	136.097	131.388	138.476	19.891	23.1363	22.4204
YZMW0162	3-Heptanol, 5-methyl-	Alcohol	C8H18O	18720-65-5	-	0.039	3.36058	3.5601	38.7704	37.5859	30.4927	31.4717	31.5948	20.3165	23.0034	23.203
XMW3775	Benzo[b]thiophene	Heterocyclic compound	C8H6S	95-15-8	solvent, rubbery, earthy	0.065	1.75332	1.85741	39.8243	43.2851	2.81731	2.60574	2.75352	2.06833	2.40031	2.21952
YC_1252	Cyclohexanol, 2-(1,1-dimethylethyl)-	Alcohol	C10H20O	13491-79-7	-	0.11	1.06747	1.18707	17.0867	18.589	2.47602	2.47833	2.56133	0.251852	0.292276	0.270261
YC_1805	1-Butanol, 3,3-dimethyl-	Alcohol	C6H14O	624-95-3	-	8.2e-05	180816	150499	129724	117152	2134.22	1973.95	2085.9	8386.47	9091.66	9259.43
YC_715	Cyclononanone	Ketone	C9H16O	3350-30-9	-	0.098	0.738473	0.64474	8.90877	9.62977	1.87972	2.0564	1.78623	1.28816	1.38394	1.389
XMW1058	Cyclopentanol, acetate	Ester	C7H12O2	933-05-1	-	0.021	10.5028	12.5061	77.2017	75.242	71.6487	74.0665	76.2412	24.1403	27.5634	28.0669
XMW3734	Benzaldehyde, 2-hydroxy-	Aldehyde	C7H6O2	1990-02-08	medicnal, spicy, cinnamon, wintergreen, cool	0.34	0.492175	0.543835	2.23017	2.25833	6.6255	6.47288	7.02663	1.75162	1.90849	1.99411
YZMW0055	Bis(2-chloroethyl) ether	Ether	C4H8Cl2O	111-44-4	-	0.36	0.264722	0.300036	9.74849	10.0262	12.865	12.5067	13.3945	0.062457	0.0724816	0.0670223
XMW0927	2,6,6-Trimethyl-2-cyclohexene-1,4-dione	Ketone	C9H12O2	1125-21-9	musty, woody, sweet, tea, tobacco, leafy	0.025	3.54208	3.5356	15.1115	15.1375	15.2967	16.3238	19.1265	11.2458	14.2355	13.2926
XMW0906	Benzene, tert-butyl-	Aromatics	C10H14	1998-06-06	-	0.05	9.32536	11.3377	122.409	123.357	30.9748	31.2085	31.3327	15.8924	18.4825	19.4911
YZMW0010	2-Dodecanol	Alcohol	C12H26O	10203-28-8	-	0.041	1.62359	1.80966	1.40576	1.80493	9.9625	11.3024	7.10707	5.11168	6.65632	6.84269
YZMW0006	3-Cyclohexene-1-carboxaldehyde	Aldehyde	C7H10O	100-50-5	-	0.015	3.43155	3.70376	1070.83	1047.76	101.926	104.063	103.19	6.46712	7.40348	7.38949
YZMW0011	3-Dodecanol	Alcohol	C12H26O	10203-30-2	-	0.041	4.04371	4.28378	3.78857	4.00276	48.6491	54.2545	31.7525	31.9034	39.7387	40.2742
WAMW0663	3-Dodecanone	Ketone	C12H24O	1534-27-6	-	0.0083	5.91408	6.86925	22.262	26.5457	22.8252	20.3836	13.3462	39.2086	48.4858	47.5964
KMW0213	3-Mercapto-3-methylbutyl formate (ester)	Ester	C6H12O2S	50746-10-6	sulfury, catty, caramel, onion, roasted coffee, roasted meat, tropical	2e-06	169012	185534	1.27214e+06	1.29855e+06	7.3776e+06	7.16878e+06	7.35774e+06	42658.1	55749.3	50630.7
KMW0251	5-Heptenal, 2,6-dimethyl-	Aldehyde	C9H16O	106-72-9	fresh, ozonous, melon, fresh air, sweet, green	0.016	3.60486	2.73062	79.4214	91.1164	172.683	167.474	175.16	6.62324	6.18071	5.23352
KMW0236	2-Isobutylthiazole	Heterocyclic compound	C7H11NS	18640-74-9	green, wasabi, privet, tomato, leafy, earthy, vegetable, metallic	0.0035	33.7871	36.7119	157.758	155.179	341.45	332.404	372.869	198.582	212.139	222.592
KMW0219	1-Hexanol, 2-ethyl-	Alcohol	C8H18O	104-76-7	citrus, fresh, floral, oily, sweet	1.28	0.1729	2.44135	27.8704	29.0491	3.22159	3.26043	3.35556	0.816502	0.910447	0.856623
KMW0214	Acetylpyrazine	Heterocyclic compound	C6H6N2O	22047-25-2	popcorn, nutty, corn, chip, bread, crust, chocolate, hazelnut, coffee	0.01	1591.7	1810.45	34898.9	36440.4	18781.4	18373.1	19252.8	2800.15	3182.19	3165.93
KMW0212	Benzeneacetaldehyde	Aldehyde	C8H8O	122-78-1	floral, honey, rose, cherry	0.0063	400.722	415.708	1603.88	1633.13	4606.2	4546.04	4898.33	1322.64	1398.35	1479.71
KMW0187	2-Octanone	Ketone	C8H16O	111-13-7	earthy, weedy, natural, woody, herbal	0.06	2.39383	2.76587	16.9966	17.4199	14.8426	14.7832	15.1808	46.7689	54.5987	51.8865
KMW0211	2-Acetylthiazole	Heterocyclic compound	C5H5NOS	24295-03-2	nutty, popcorn, roasted, peanut, hazelnut	0.004	20.1938	21.3927	97.8014	99.9464	583.031	565.749	590.878	23.822	27.6455	25.5633
KMW0207	2-Furanmethanethiol, 5-methyl-	Alcohol	C6H8OS	59303-05-8	sulfury, roasted, coffee	5e-05	1580.1	1673.91	7666.28	7820.51	280840	268701	288732	1864	2163.18	2000.25
KMW0203	Ethanone, 1-(2-pyridinyl)-	Ketone	C7H7NO	1122-62-9	popcorn, heavy, corn, chip, fatty, tobacco	0.1	12.8181	13.8007	46.0976	48.0465	129.583	125.8	137.313	75.3382	82.9043	86.2729
KMW0202	3-Octanol	Alcohol	C8H18O	589-98-0	earthy, mushroom, herbal, melon, citrus, woody, spicy, minty	0.078	1.16026	1.22914	5.43526	5.788	172.715	165.563	175.084	1.36872	1.58841	1.46877
KMW0192	Benzene, 1-methoxy-2-methyl-	Ether	C8H10O	578-58-5	sweet, nutty, floral, earthy, walnut	0.3	0.273438	0.271244	6.06376	6.36409	1041.78	1024.95	1054.07	0.467955	0.527519	0.503335
KMW0190	Pyrazine, trimethyl-	Heterocyclic compound	C7H10N2	14667-55-1	nut skin, earthy, powdery, cocoa, baked, potato, roasted, peanut, hazelnut, musty	0.29	0.167573	0.177522	0.785001	0.906145	91.9883	90.9503	93.627	0.197681	0.22941	0.212131
KMW0259	.gamma.-Terpinene	Terpenoids	C10H16	99-85-4	oily, smoky	2.1	0.248805	0.274664	3.26728	3.66168	5.85214	5.72119	5.99481	0.38297	0.455423	0.423566
KMW0262	1-Nonen-3-one	Ketone	C9H16O	24415-26-7	pungent, mushroom	1e-06	613315	629710	515186	561502	39333.6	43315.6	47878.8	667217	780502	734433
KMW0370	2-Methylisoborneol	Terpenoids	C11H20O	2371-42-8	earthy, musty	0.00048	440.341	363.523	2010.95	2144.74	646.312	657.32	552.652	596.125	1083.52	1098.56
KMW0363	Pyrazine, 2-methoxy-3-(1-methylpropyl)-	Heterocyclic compound	C9H14N2O	24168-70-5	musty, green, pea, galbanum, bell pepper, pepper	2e-06	8512.41	9017.78	96099.7	114105	92270.3	104616	70214.8	10041.8	11653.6	10775.8
KMW0362	Isoborneol	Terpenoids	C10H18O	124-76-5	balsamic, camphor, herbal, woody	0.0085	5.95093	12.7996	396.145	425.41	154.044	164.085	153.18	26.0288	36.888	35.8068
KMW0334	Cyclohexanone, 5-methyl-2-(1-methylethyl)-	Terpenoids	C10H18O	10458-14-7	minty	0.0047	38.3031	39.7017	1939.01	2103.64	1272	1343.41	1330.65	48.3934	59.1986	55.9326
KMW0305	3-Methyl-2-(2-methyl-2-butenyl)-furan	Heterocyclic compound	C10H14O	15186-51-3	caramel, green, minty	0.08	0.474113	0.621098	2.15184	2.2615	3.4172	3.65853	3.73188	3.85342	3.91322	2.81166
KMW0304	1,3,8-p-Menthatriene	Terpenoids	C10H14	18368-95-1	turpentine, camphor, herbal, woody	0.015	6.89836	7.37369	30.2202	31.7673	24.4052	24.7973	27.5922	26.4783	30.4429	29.0048
KMW0296	Cyclohexene, 1-methyl-4-(1-methylethylidene)-	Terpenoids	C10H16	586-62-9	pine, plastic	0.2	14.1005	14.7597	182.909	195.912	833.77	820.62	862.693	29.0317	33.0417	29.8035
KMW0293	2,4-Octadienal, (E,E)-	Aldehyde	C8H12O	30361-28-5	green, fatty, pear, melon, peel	0.14	0.450356	0.437421	2.2811	2.42006	0.449889	0.480255	0.440036	1.02877	1.25763	1.09359
KMW0287	(Z,Z)-3,6-Nonadienal	Aldehyde	C9H14O	21944-83-2	fatty, soapy, cucumber	5e-05	10491.9	11302.9	53981.5	58364.5	8063.86	8294.73	8466.59	6365.29	4828.23	4262.18
KMW0284	Phenylethyl Alcohol	Alcohol	C8H10O	1960-12-08	fruity, rose, sweet, apple	0.14	1.02866	0.966391	7.23289	8.10676	8.74789	9.07976	8.98372	2.54693	3.02765	3.45612
KMW0278	Ethanone, 1-(2-thienyl)-	Ketone	C6H6OS	88-15-3	sulfury, nutty, hazelnut, walnut	0.001	1339.24	1357.01	11200.6	12265.7	1246.6	1273.81	1235.37	427.599	515.79	449.662
KMW0188	2-Methyl-1,3-dithiacyclopentane	Heterocyclic compound	C4H8S2	5616-51-3	sulfury, alliaceous, smoky, savory, vegetable	0.02	22.6671	26.0392	336.458	351.347	273.495	251.858	264.284	37.3937	44.4267	40.684
KMW0722	4-Vinylphenol	Phenol	C8H8O	2628-17-3	chemical, woody	0.01	14.6179	15.1682	109.253	120.729	37.5004	39.0161	36.3139	13.8914	14.8589	12.0739
GMW0288	3-(Methylthio)propanoic acid methyl ester	Ester	C5H10O2S	13532-18-8	sulfury, vegetable, onion, sweet, garlic, tomato	0.18	71.5485	82.5135	1928.66	2021.12	757.181	742.216	780.796	79.4974	89.8845	88.8388
KMW0182	Furan, 2-pentyl-	Heterocyclic compound	C9H14O	3777-69-3	fruity, green, earthy, beany, vegetable, metallic	0.006	5.65653	5.99236	27.5145	27.9963	1418.46	1376.66	1477.82	6.67284	7.74386	7.16059
GMW0266	.alpha. Isomethyl ionone	Terpenoids	C14H22O	127-51-5	floral, fruity, powdery, violet, woody, tea	0.01	879	1017.35	1356.6	1724.64	450.211	512.787	440.658	5153.59	6304.9	6425.6
KMW0062	Prenol	Alcohol	C5H10O	556-82-1	fruity, green, lavender	0.25	6.01656	5.12971	4.22293	3.68479	0.0456362	0.0422091	0.0446029	0.191674	0.194407	0.205434
KMW0178	Bicyclo[3.1.0]hexane, 4-methylene-1-(1-methylethyl)-	Terpenoids	C10H16	3387-41-5	woody, terpene, citrus, pine, spice	0.98	37.9626	44.3796	433.896	439.449	124.233	124.898	127.177	66.5478	74.5155	77.0358
KMW0175	Phenol	Phenol	C6H6O	108-95-2	phenol, medicinal	0.03	5.66704	6.28397	209.079	212.479	278.736	273.864	286.365	12.3143	13.17	14.4413
KMW0172	Camphene	Terpenoids	C10H16	79-92-5	woody, herbal, fir, needle, camphor, terpenic	26	0.392249	0.459819	3.75576	3.66798	2.96792	3.04162	3.08718	1.84111	2.17958	2.17879
KMW0160	1-Propanol, 3-(methylthio)-	Alcohol	C4H10OS	505-10-2	cabbage, cooked potato, garlic	0.036	30.3774	35.3347	364.402	372.764	99.3918	98.6932	99.8899	54.987	59.3555	62.9777
KMW0150	Benzene, 1,2,4-trimethyl-	Aromatics	C9H12	95-63-6	plastic	0.26	0.415822	0.440509	1.9762	2.05805	15.2027	15.2704	15.3483	0.490532	0.569264	0.526387
KMW0147	Pyridine, 2-ethyl-	Heterocyclic compound	C7H9N	100-71-0	green, grassy	0.057	0.620968	0.778698	6.27819	5.87391	7.20972	7.77516	7.63623	2.94621	3.40406	3.32114
KMW0144	Hexanoic acid, methyl ester	Ester	C7H14O2	106-70-7	ethereal, fruity, pineapple, apricot, strawberry, tropical, banana, bacon	0.07	1.90515	2.27577	15.4768	15.4247	14.2746	14.2651	14.0293	4.46979	5.10272	5.10095
KMW0134	2-Furfurylthiol	Alcohol	C5H6OS	1998-02-02	sulfury, roasted, coffee, oily, fatty, burnt, smoky	6e-06	4974.87	5270.22	72645.8	79783	75814.1	77032	77177.1	32829	34053.3	36517.4
KMW0132	Pyrazine, 2,3-dimethyl-	Heterocyclic compound	C6H8N2	5910-89-4	nutty, nut skin, cocoa, peanut, buttery, coffee, walnut, caramel, roasted	0.1	171.379	202.225	32.1131	33.9286	1181.77	1192.64	1209.3	384.505	449.338	459.272
KMW0127	Pyrazine, ethyl-	Heterocyclic compound	C6H8N2	13925-00-3	peanut, buttery, musty, nutty, woody, roasted, cocoa	4	0.0934934	0.099044	0.459668	0.462733	2.21144	2.29654	2.298	0.110291	0.127994	0.118353
KMW0122	Heptanal	Aldehyde	C7H14O	111-71-7	fresh, aldehydic, fatty, green, herbal, wine, ozonous	0.0028	8.53501	7.1561	81.8989	75.2656	94.8275	96.9592	96.0827	37.9212	43.1144	41.9262
KMW0066	Hexanal	Aldehyde	C6H12O	66-25-1	aldehyde, grassy, green, leafy, vinegar	0.005	7322.62	6048.98	5160.9	4642.81	98.2991	90.9172	96.0735	368.236	418.748	414.561
KMW0373	Benzoic acid, ethyl ester	Ester	C9H10O2	93-89-0	fruity, dry, musty, sweet, wintergreen	1.43	0.02554	0.0243074	0.34511	0.384158	2.67953	2.84442	2.53437	0.0798256	0.0148152	0.0877138
KMW0379	Pyridine, 2-pentyl-	Heterocyclic compound	C10H15N	2294-76-0	fatty, tallow, green, pepper, mushroom, herbal	0.0006	140.607	148.954	131.735	139.183	1956.86	2169.5	1804.9	165.869	192.492	177.994
KMW0380	Pyrazine, 2-methoxy-3-(2-methylpropyl)-	Heterocyclic compound	C9H14N2O	24683-00-9	green bell pepper, pea, galbanum	2e-06	32752.9	31956.4	1.12008e+06	1.22146e+06	697712	751366	732084	42556.5	57069.1	43998.5
KMW0613	.alpha.-Farnesene	Terpenoids	C15H24	502-61-4	citrus, herbal, lavender, bergamot, myrrh, neroli, green	0.087	10.7666	12.7374	44.3302	54.6856	18.9346	20.891	16.949	50.664	56.3359	56.2054
KMW0601	2-Butanone, 4-(4-hydroxyphenyl)-	Ketone	C10H12O2	5471-51-2	sweet, berry, jammy, raspberry, ripe, floral	0.01	9.84535	13.049	59.6474	64.8202	265.808	231.336	180.196	8.15437	8.71296	10.3324
KMW0599	Dodecanoic acid, methyl ester	Ester	C13H26O2	111-82-0	waxy, soapy, creamy, coconut, mushroom	0.0035	17.4375	22.0132	41.877	56.205	9.95158	10.6925	15.1584	54.5013	67.0126	68.7559
KMW0589	Humulene	Terpenoids	C15H24	6753-98-6	woody	0.16	13.1129	15.434	26.338	34.6363	6.22731	7.14642	6.48614	54.9053	65.1679	68.5776
KMW0399	Decanal	Aldehyde	C10H20O	112-31-2	sweet, aldehydic, waxy, orange peel, citrus, floral	0.0001	4674.48	4982.45	80962.6	87484.8	15658.4	17735.4	13299.1	204893	248839	220117
KMW0580	2,4-Decadienoic acid, ethyl ester, (E,Z)-	Ester	C12H20O2	3025-30-7	green, waxy, pear, apple, sweet, fruity, tropical	0.1	5.92151	7.09621	13.8822	17.848	4.34757	4.73386	4.14848	55.4253	67.9606	68.8371
KMW0577	2H-Pyran-2-one, 5,6-dihydro-6-pentyl-	Ketone	C10H16O2	54814-64-1	peach	1.1	1.32082	1.54247	3.88648	4.84433	1.09912	1.09769	1.00922	9.2679	11.2175	11.5183
KMW0561	2(3H)-Furanone, 5-hexyldihydro-	Ester	C10H18O2	706-14-9	fresh, oily, waxy, peach, coconut, buttery, sweet	0.0011	825.62	943.81	2715.49	3560.93	366.776	402.401	362.442	5119.93	6238.71	6279.25
KMW0560	Coumarin	Heterocyclic compound	C9H6O2	91-64-5	sweet, hay, tonka, new-mown hay	0.01	51.8239	62.9867	41.5302	56.4651	22.0551	22.4751	20.126	19.3975	24.0268	20.051
KMW0625	Octanoic acid, hexyl ester	Ester	C14H28O2	1117-55-1	fruity, green, waxy, berry, apple, estery	0.07	24.5451	31.8239	45.1455	50.9722	12.6354	9.0473	6.69219	21.1727	22.754	26.9545
KMW0660	2(3H)-Furanone, dihydro-5-(2-octenyl)-, (Z)-	Ester	C12H20O2	18679-18-0	sweet, fatty, waxy, dairy, creamy, fruity	0.0054	71.5777	15.1654	147.16	165.105	525.069	434.672	322.207	331.313	374.074	440.003
KMW0640	Tetradecanal	Aldehyde	C14H28O	124-25-4	fatty, waxy, amber, incense, dry, citrus, peel, musky	0.06	16.3109	20.4436	43.229	49.5837	55.5126	50.2744	32.3086	413.41	470.813	506.001
KMW0639	3-Buten-2-one, 4-(2,2,6-trimethyl-7-oxabicyclo[4.1.0]hept-1-yl)-	Terpenoids	C13H20O2	23267-57-4	fruity, sweet, berry, woody, violet, orris, powdery	0.1	24.9521	29.906	59.4241	75.928	16.9851	19.3625	16.5121	247.613	303.061	307.305
KMW0557	Benzoic acid, 2-hydroxy-, ethyl ester	Ester	C9H10O3	118-61-6	caramel, pepperminty	0.084	12.3106	13.2327	95.0096	104.611	11.2998	11.5343	11.5403	15.2595	18.0548	16.9563
KMW0472	Indole	Heterocyclic compound	C8H7N	120-72-9	animalic, floral, moth, mothball, fecal, naphthelene	0.04	0.63306	0.670644	3.89014	4.1606	19.1635	19.3062	17.987	0.746801	0.866666	0.801388
KMW0469	Phenol, 4-ethyl-2-methoxy-	Phenol	C9H12O2	2785-89-9	clove, candy	0.033	217.863	240.238	1806.49	1994.53	193.657	211.265	198.069	276.639	329.585	308.536
KMW0466	3-Cyclohexene-1-methanethiol, .alpha.,.alpha.,4-trimethyl-	Alcohol	C10H18S	71159-90-5	sulfury, aromatic, grapefruit, naphthyl, resinous, woody	2e-08	2583000000	2812000000	19680000000	21620000000	2288000000	2489000000	2361000000	3249000000	3882000000	3674000000
KMW0462	Benzoic acid	Acid	C7H6O2	65-85-0	faint, balsamic, urine	0.568	0.311479	0.301717	1.61183	1.69694	0.0206872	0.0191336	0.0202188	0.102342	0.112176	0.0814884
KMW0456	1-Decanol	Alcohol	C10H22O	112-30-1	fatty, waxy, floral, orange, sweet, watery	0.023	336.33	367.031	2245.05	2455.58	300.209	323.685	309.855	426.786	506.933	476.311
KMW0454	1-Cyclohexene-1-carboxaldehyde, 4-(1-methylethenyl)-	Aldehyde	C10H14O	2111-75-3	fresh, green, herbal, grassy, sweet, minty, cumin	0.03	90.4108	98.2248	614.361	668.748	81.1397	88.0375	83.5637	113.516	135.549	127.893
KMW0453	Linalyl acetate	Terpenoids	C12H20O2	115-95-7	sweet, green, citrus, bergamot, lavender, woody	1	1.46055	1.63508	2.54959	2.88987	1.07016	1.10441	0.969532	0.0924674	0.105008	0.13057
KMW0451	5-Thiazoleethanol, 4-methyl-	Heterocyclic compound	C6H9NOS	137-00-8	fatty, cooked, beefy, juice	0.1	23.2423	25.1892	178.546	196.961	20.3062	22.0739	21.3539	28.9156	34.4257	32.7065
KMW0432	Neral	Terpenoids	C10H16O	106-26-3	sweet, citral, lemon, peel	1	5.23765	4.71501	4.2568	4.96233	6.28672	5.9234	4.97525	5.02982	5.97263	5.36282
KMW0431	5H-5-Methyl-6,7-dihydrocyclopentapyrazine	Heterocyclic compound	C8H10N2	23747-48-0	roasted, nutty	0.05	11.4867	12.3243	31.0072	33.0233	8.96256	7.84267	7.42	6.47349	9.04361	7.25699
KMW0406	Dodecane	Hydrocarbons	C12H26	112-40-3	alkane	10	0.0483419	0.0517346	0.932712	0.996739	0.530805	0.533872	0.467135	2.20715	2.6679	2.37301
KMW0490	trans-3-Methyl-4-octanolide	Ester	C9H16O2	39638-67-0	coconut, flowery	0.122	10.5773	11.442	76.9178	84.6653	9.70551	10.4429	9.806	13.1411	15.5689	14.8096
KMW0550	Damascone, .beta.-	Terpenoids	C13H20O	23726-91-2	fruity, floral, berry, plum, black currant, honey, rose, tobacco	2e-06	22619042	26216230	58582367	68564580	102554455	106916130	101268067	21447581	23816666	25999492
KMW0546	Acetic acid, decyl ester	Ester	C12H24O2	112-17-4	waxy, clean, fresh, laundered cloth, cloth, citrus, soapy	0.235	3.22527	3.74531	2.59969	3.1052	20.0227	21.6657	14.5679	10.9744	13.0472	13.4133
KMW0532	Hexanoic acid, hexyl ester	Ester	C12H24O2	6378-65-0	herbal, fresh, grassy, vegetable, fruity	6.4	1.11345	1.26633	2.37232	2.79822	3.36408	3.65453	3.30989	20.5267	24.2563	23.1419
KMW0531	3,6-Nonadien-1-ol, (E,Z)-	Alcohol	C9H16O	56805-23-3	fatty, green, cucumber, green pepper, fruity, watermelon	0.003	4.85369	6.7642	83.3362	94.2149	141.381	154.685	115.783	15.3928	19.3654	6.45064
KMW0526	2-Buten-1-one, 1-(2,6,6-trimethyl-1,3-cyclohexadien-1-yl)-, (E)-	Terpenoids	C13H18O	23726-93-4	apple, rose, honey, tobacco, sweet	0.0015	1156.65	1356.76	1047.01	1263.11	413.091	462.613	408.629	1699.99	1975.06	2017.21
KMW0523	1-Undecanol	Alcohol	C11H24O	112-42-5	fresh, waxy, rose, soapy, clean, cloth, floral, citrus	0.05	126.964	142.746	270.946	316.055	386.08	411.666	374.405	1835.16	2171.06	2051.24
KMW0514	Benzenepropanoic acid, ethyl ester	Ester	C11H14O2	2021-28-5	caramel, fruity	0.125	6.72577	7.81613	37.9289	42.9694	2.69537	3.17455	2.53414	45.6167	49.8377	52.491
KMW0500	Butanoic acid, phenylmethyl ester	Ester	C11H14O2	103-37-7	fresh, fruity, jasmin, apricot, loganberry	0.376	18.3525	21.5701	94.958	107.775	6.66709	8.21321	6.68336	123.306	134.425	141.015
D226	2-Dodecanone	Ketone	C12H24O	6175-49-1	fruity, citrus, floral, orange	0.042	2.78541	3.17494	13.092	15.7913	5.62729	5.91795	4.09206	20.0622	22.8808	23.2302
D253	2-Acetyl-3-methylpyrazine	Heterocyclic compound	C7H8N2O	23787-80-6	nutty, flesh, roasted hazelnut, toasted grain, corn, chip, vegetable, nut skin, caramel	0.02	31.4058	33.2703	1960.41	2106.9	10209.3	10111.5	10615.1	205.5	225.87	198.782
D248	Propanoic acid, 2-methyl-, heptyl ester	Ester	C11H22O2	2349-13-5	sweet, green, fruity, warm floral, apple, cherry, apricot	0.012	2.63645	2.79297	16.25	18.7386	4.23636	3.91823	4.14044	3.11014	3.60933	3.33748
D245	4-Phenyl-2-butanol	Alcohol	C10H14O	2344-70-9	floral, peony, foliage, sweet, mimosa, heliotrope	0.0043	199.892	220.351	931.233	1001.48	383.744	435.984	350.955	85.2239	96.1324	84.4928
D216	.alpha.-Irone	Terpenoids	C14H22O	79-69-6	orris, floral, berry, violet, woody, powdery	0.002	1415.32	1654.08	302.24	367.796	562.915	606.403	520.39	4140.82	4883.47	5055.06
D210	Benzene, nitro-	Nitrogen compounds	C6H5NO2	98-95-3	-	0.15	0.0885126	0.118903	66.8972	71.0787	114.372	93.2137	97.025	0.0208831	0.0242349	0.0224096
D187	Resorcinol	Phenol	C6H6O2	108-46-3	nutty, creamy, phenol, hawthorn, musty	6	2.22447	2.42726	16.8875	18.4912	1.98105	2.14671	2.03047	2.81012	3.35595	3.17618
D265	Dodecanenitrile	Nitrogen compounds	C12H23N	2437-25-4	citrus, orange, peel, metallic, spicy	9e-05	16139.8	19194.1	47914.9	60089.1	15912.1	16984.7	14370.8	177719	216014	221535
D30	1-Octen-3-yl-acetate	Ester	C10H18O2	2442-10-06	fresh, green, herbal, lavender, fruity, oily	0.09	2.30282	2.80548	33.8164	36.133	11.2927	12.2338	12.6363	8.10612	7.82746	7.07362
D276	Bicyclo[3.1.0]hex-3-en-2-one, 4-methyl-1-(1-methylethyl)-	Terpenoids	C10H14O	24545-81-1	minty, pungent	0.75	0.640437	0.67108	3.45284	3.53367	0.130307	0.109765	0.181605	0.209795	0.222622	0.200885
D27	Benzene, (2-isothiocyanatoethyl)-	Ester	C9H9NS	2257-09-02	green, horseradish, gooseberry, watercress	0.006	172.77	213.246	283.02	356.681	76.2457	82.2099	70.2682	643.425	768.468	777.264
D18	Naphthalene, 2-methoxy-	Ether	C11H10O	1993-04-09	sweet, naphthyl, floral, orange, blossom, acacia, neroli	0.001	70.1907	83.0252	557.412	663.929	1104.06	1196.41	1013.77	1309.28	1480.56	1680.71
D1396	3-Nonanol	Alcohol	C9H20O	624-51-1	-	0.087	0.964014	1.16451	4.1476	4.4836	1.89424	2.78545	1.98111	0.68739	0.75067	0.711407
D1386	Propanoic acid, 2-methyl-, 1-methylethyl ester	Ester	C7H14O2	617-50-5	-	0.026	181.056	150.485	126.074	116.741	1.90241	1.75955	1.85934	9.09929	8.10417	10.9868
D1352	Benzoic acid, 3-methoxy-	Acid	C8H8O3	586-38-9	-	5	0.219092	0.25562	0.866201	1.0712	0.175982	0.190303	0.176588	0.653359	0.779058	0.772157
D1241	Ethanol, 2-(methylthio)-	Alcohol	C3H8OS	5271-38-5	-	0.12	7.41237	7.25941	5.63484	5.74093	0.870068	0.804729	0.850368	0.638763	0.741287	0.685454
CY_111	Indene	Aromatics	C9H8	95-13-6	-	0.013	6.6222	7.39072	28.3695	29.3212	83.2659	82.6928	89.2424	23.9395	26.0389	26.2194
CY_023	Dibenzofuran	Heterocyclic compound	C12H8O	132-64-9	-	0.12	0.487688	0.553249	0.30437	0.336585	0.256207	0.321586	0.278487	1.66344	1.8237	2.11953
D1403	5-Methylhexanoic acid	Acid	C7H14O2	628-46-6	-	4.6	0.0436375	0.0502331	13.3181	14.0503	0.869949	0.884431	0.918283	0.226569	0.268535	0.247925
D1666	Cyclododecanone	Ketone	C12H22O	830-13-7	-	0.43	14.6221	16.8913	49.8141	61.2678	10.2668	10.9174	9.43227	57.7672	70.0281	71.7579
D1612	Oxiranecarboxylic acid, 3-methyl-3-phenyl-, ethyl ester	Aldehyde	C12H14O3	77-83-8	-	2	1.53193	1.78708	3.36745	4.21018	0.723757	0.788654	0.666612	4.82968	5.7235	6.06276
GGMW0037	5-Nonanol	Alcohol	C9H20O	623-93-8	-	0.087	1.09225	1.07362	4.65868	5.03834	0.787489	0.672969	0.747314	0.547686	0.615324	0.539001
GMW0066	Benzoic acid, 2-methoxy-	Acid	C8H8O3	579-75-9	-	10	0.430056	0.515442	0.535813	0.673301	0.201284	0.224031	0.192394	2.08985	2.53076	2.6038
GGMW0149	2(5H)-Furanone, 5,5-dimethyl-	Ketone	C6H8O2	20019-64-1	-	40	0.255404	0.301783	2.28463	2.26093	1.84127	1.88255	1.91708	1.18113	1.40653	1.40326
GGMW0074	(3E,5Z)-1,3,5-Undecatriene	Hydrocarbons	C11H18	51447-08-6	-	2e-05	968.628	1127.35	24827.3	26521.5	13928.3	15533.9	14818.3	1783.53	2327.61	2466.11
GGMW0059	2-Pentanol, 3-methyl-	Alcohol	C6H14O	565-60-6	-	0.83	17.3835	14.5739	12.4858	11.2734	0.180746	0.167172	0.176653	0.737786	0.769965	0.802286
GGMW0050	Cyclohexanone, 4-methyl-	Ketone	C7H12O	589-92-4	-	0.46	0.0493399	9.70299	11.2207	11.1024	0.0158563	0.0146655	0.0154973	0.011641	0.0135094	0.0124918
D321	Pyrazine, 2-methoxy-3-methyl-	Heterocyclic compound	C6H8N2O	2847-30-5	roasted almond, hazelnut, peanut	0.003	9.98449	10.5773	786.296	764.338	80.2175	76.7657	85.6235	11.7784	13.6689	12.6393
D767	Benzenepropanal, 4-(1,1-dimethylethyl)-	Aldehyde	C13H18O	18127-01-0	-	0.1	52.6725	62.2409	31.4233	37.9726	32.3334	35.2554	28.4934	187.419	221.877	238.699
D62	Propanoic acid, 3-mercapto-, ethyl ester	Ester	C5H10O2S	5466-06-08	animalic, foxy, fruity, grape, skunk	0.000723	31.6239	33.5014	4610.52	4692.96	1027.54	1020.79	1046.74	37.3058	43.2935	40.0327
GMW0105	3-Undecanone	Ketone	C11H22O	2216-87-7	-	0.0083	294.545	318.946	2069.45	2255.73	260.385	286.153	268.644	368.427	443.855	410.618
GMW0221	Lauryl acetate	Ester	C14H28O2	112-66-3	sweet, fresh, laundered cloth, cloth, clean, waxy	0.41	0.0544506	0.0721583	0.45814	0.463112	1.14116	0.79841	0.422683	0.846355	0.944528	1.07205
GMW0166	Geranyl propionate	Ester	C13H22O2	105-90-8	floral, fresh, waxy, fruity, rose, tropical	0.01	70.0541	85.1461	92.9397	121.954	41.2101	45.2488	41.4879	306.553	361.818	372.385
GMW0163	1-Butanol, 3-methyl-, propanoate	Ester	C8H16O2	105-68-0	sweet, fruity, banana, pineapple, ripe, tropical, fruity	0.0086	6.10292	6.96126	59.2958	59.8513	19.4818	17.505	17.826	10.0291	11.2457	12.9807
GMW0155	Pyridine, 5-ethyl-2-methyl-	Heterocyclic compound	C8H11N	104-90-5	nutty, strong, raw, potato, roasted, earthy	0.019	86.9584	94.709	346.731	361.98	859.004	851.665	922.376	510.032	552.945	579.371
D358	4-tert-Butylcyclohexyl acetate	Ester	C12H22O2	32210-23-4	woody, cedary, floral, oily, herbal, balsamic, green, fruity	0.86	0.0349576	0.0370331	0.16376	0.227382	1.78801	1.99389	1.49097	0.93655	1.09425	1.06262
D335	Pyrazine, (2-methylpropyl)-	Heterocyclic compound	C8H12N2	29460-92-2	green, vegetable, fruity	0.4	2.80704	2.93296	11.2485	11.5266	32.9636	32.804	35.2344	9.31039	9.90588	10.2549
D364	2-Ethoxy-3-methylpyrazine	Heterocyclic compound	C7H10N2O	32737-14-7	hazelnut, roasted, almond, pineapple, earthy	0.0008	234.984	273.86	75517.3	79187.9	5323.42	5303.75	5524.52	1374.48	1572.28	1462.6
D447	Pentanoic acid, 2-methyl-, ethyl ester	Ester	C8H16O2	39255-32-8	fresh fruit, green, melon, apple skin, pineapple, natural, waxy	3e-06	25176.5	31804.8	272810	260225	216861	227878	221085	129982	159064	152780
KMW0736	Apocynin	Ketone	C9H10O3	498-02-2	faint, sweet, vanillin	0.78	0.245888	0.260486	1.15187	1.46137	0.395103	0.365433	0.386158	4.3758	5.25711	5.38958
WAMW0286	Benzene, heptyl-	Aromatics	C13H20	1078-71-3	-	4	4.68112	5.29047	10.0917	11.8704	14.4905	15.5569	14.1693	81.7928	97.1115	92.5279
WAMW0409	Cyclohexane, nitro-	Nitrogen compounds	C6H11NO2	1122-60-7	-	0.15	5.53453	5.58321	15.6717	16.7473	52.0098	51.7374	54.5077	6.4127	7.36676	6.91946
WAMW0396	2-Decanol	Alcohol	C10H22O	1120-06-5	anisic, coconut	0.025	4.70933	4.09704	72.3399	76.9997	17.7772	19.3838	14.9171	178.118	216.255	193.107
WAMW0192	Benzene, propyl-	Aromatics	C9H12	103-65-1	-	0.17712	3.36285	3.92311	31.9377	31.2575	24.3929	25.5888	25.6164	15.5456	18.3672	18.5253
QWMW1320	1-Butanol, 3-methyl-, benzoate	Ester	C12H16O2	94-46-2	-	0.25	0.057156	0.0605493	0.268918	0.282886	0.0918408	0.0849439	0.0897613	4.16885	4.9091	4.97736
QWMW1290	Hexanethioic acid, S-methyl ester	Ester	C7H14OS	2432-77-1	cabbage, rubbery	0.0003	86712	90047.7	598634	643653	56527	56660.2	57218.6	24786.9	29157.4	26578.1
QWMW1287	Non-8-enal	Aldehyde	C9H16O	39770-04-2	smoky, plastic	0.0002	21681.3	22551	134161	145431	15925.5	15469.4	15674.4	7745.46	9086.18	8187.22
WAMW0465	Furan, 2,3-dihydro-	Heterocyclic compound	C4H6O	1191-99-7	-	0.27	11.3959	9.66843	8.06197	7.37969	1.79548	1.66064	1.75482	1.31816	1.52973	1.41451
WAMW0468	1H-Pyrrole-2-carboxaldehyde, 1-methyl-	Aldehyde	C6H7NO	1192-58-1	roasted, nutty	0.037	70.8045	80.2979	1048.44	1100.17	933.649	917.559	948.25	154.774	176.217	177.576
WAMW0483	4-(2,6,6-Trimethylcyclohexa-1,3-dienyl)but-3-en-2-one	Ketone	C13H18O	1203-08-3	-	9e-05	31647	37395.1	4875.22	6378.38	16554.7	18529.3	15149.1	12615.3	15039.2	14904.7
WAMW0917	Disulfide, methyl propyl	Sulfur compounds	C4H10S2	2179-60-4	sulfury, onion, radish, mustard, tomato	0.125	192.135	226.707	1427.53	1432.72	1332.73	1357.53	1370.8	425.263	498.303	511.842
WAMW0654	Benzene, 1,3-dimethoxy-	Ether	C8H10O2	151-10-0	acid, fruity, nutmeg, neroli	0.0214	16.7908	17.4565	303.795	323.097	142.378	151.659	132.643	78.2481	96.8288	87.3441
QWMW1265	Propane, 1-isothiocyanato-3-(methylthio)-	Ester	C5H9NS2	505-79-3	earthy, vegetable, sulfury, horseradish	0.005	4.41468	4.67678	209.698	242.321	48.7067	42.5704	34.6654	5.20786	6.04375	5.58853
QWMW1099	5-Octen-1-ol, (Z)-	Alcohol	C8H16O	64275-73-6	green, melon, watery, watermelon, earthy, mushroom, violet, leafy, fishy, soapy	0.002	356.856	368.652	554.804	607.84	374.398	422.995	390.749	1655.63	1904.3	1704.93
QWMW1080	1-Penten-3-one, 1-(2,6,6-trimethyl-2-cyclohexen-1-yl)-	Terpenoids	C14H22O	7779-30-8	sweet, powdery, fruity, floral, violet, beeswax, orris, woody	0.0024	2840.09	3400.19	1028.12	1315.59	1198.72	1286.35	1111.74	8789.22	10485.9	11086.9
QWMW1001	(Z)-3-Phenylacrylaldehyde	Aldehyde	C9H8O	57194-69-1	spicy, cinnamon	0.069	0.120877	0.128053	7.50889	8.40959	2.39867	2.47281	2.12782	0.836448	1.15111	0.765088
QWMW0998	2-Cyclopenten-1-one, 2-hydroxy-3-methyl-	Ketone	C6H8O2	80-71-7	caramel, maple, syrup	0.3	4.15698	4.52667	1084.68	1135.19	75.8145	76.1894	78.4336	20.9613	24.2327	22.7419
QWMW1138	Ethanol, 2-(ethylthio)-	Alcohol	C4H10OS	110-77-0	meaty	0.01	797.095	931.144	7268.76	7165.95	5996.02	6191.22	6272.77	3730.1	4411.71	4402.75
QWMW1208	Phenol, 2-(1-methylethyl)-	Phenol	C9H12O	88-69-7	medicinal, cresol, phenol	0.001	6.03736	6.3958	43.5099	29.8811	711.932	773.18	680.54	7.12209	8.26522	7.64268
QWMW1185	Cyclohexanone, 5-methyl-2-(1-methylethyl)-, (2R-trans)-	Ketone	C10H18O	3391-87-5	menthol, minty	0.21	0.575835	0.550454	13.0327	13.4266	1.1262	1.19645	1.29902	0.72664	0.71243	0.731123
WAMW1265	Pyrazine, ethenyl-	Heterocyclic compound	C6H6N2	4177-16-6	green, burnt, nutty	0.7	1.60519	1.93172	15.1384	14.9319	11.9794	12.4392	12.5796	7.5729	9.00032	8.94255
WAMW1308	4-Nonanone	Ketone	C9H18O	4485-09-0	-	0.0082	2602.31	2756.8	33803.2	35450.7	4181.5	3867.49	4086.82	3069.86	3562.59	3294.25
WMW0106	6-Nonen-1-ol, acetate, (Z)-	Ester	C11H20O2	76238-22-7	melon, honeydew, cantaloupe, green, tropical, pear, kiwi, metallic	0.002	47.3623	40.6879	121.035	125.29	450.911	530.441	327.492	257.506	340.417	243.207
WMW0085	Diethyl disulfide	Sulfur compounds	C4H10S2	110-81-6	gassy, ripe onion, greasy, garlic	7.2e-06	632136	744648	118450	125147	4.72096e+06	4.75432e+06	4.82501e+06	1.41133e+06	1.66039e+06	1.68879e+06
WMW0078	2,4-Di-tert-butylphenol	Phenol	C14H22O	96-76-4	phenol	0.5	0.632929	0.618428	1.34056	1.55575	2.05512	1.84837	1.24986	1.91054	1.92726	1.97966
WMW0161	Menthen-4-ol	Terpenoids	C10H18O	2438-10-0	musty, dusty	1.29	0.227255	0.237717	1.0461	1.05979	0.21925	0.2247	0.281216	0.142402	0.194676	0.176224
WMW0170	cis-1,2-Limonene oxide	Terpenoids	C10H16O	4680-24-4	-	0.26	0.0175307	0.0185715	2.58393	2.24962	0.816071	0.893537	0.831127	0.103402	0.129343	0.134212
WMW0176	2H-Pyran-2-one, tetrahydro-6-methyl-	Ketone	C6H10O2	823-22-3	creamy, fruity, coconut	0.02683	76.1749	77.8786	419.767	450.859	56.3402	54.3647	55.4967	31.7543	36.8711	33.3239
XMW0023	Bicyclo[3.1.0]hex-2-ene, 4-methyl-1-(1-methylethyl)-	Terpenoids	C10H16	28634-89-1	-	0.98	0.341216	0.405864	120.075	117.666	11.7939	11.8655	11.7512	0.731542	0.780424	0.751229
XMW0019	Acetophenone, 4'-hydroxy-	Ketone	C8H8O2	99-93-4	mild, sweet, hawthorn, balsamic, mimosa	5.5	0.225473	0.275073	0.689855	0.856362	1.035	1.11626	1.00179	1.53347	1.78918	1.96473
XMW0008	Isophorone	Ketone	C9H14O	78-59-1	cool, woody, sweet, green, camphor, fruity, musty, cedarwood, tobacco, leathery	0.011	11.0083	11.1521	60.7729	63.1606	8.45178	11.0651	9.87195	26.1255	33.8982	27.6238
WMW0228	Anisole	Ether	C7H8O	100-66-3	phenol, gasoline, ethereal, anisic	0.1525	4.82579	5.11229	24.1583	24.0335	113.19	117.808	116.547	5.69284	6.60656	6.10896
WMW0218	Butylated Hydroxytoluene	Phenol	C15H24O	128-37-0	mild, phenol, camphor	1	1.1231	1.3555	0.721461	0.874588	0.698945	0.745505	0.628719	4.12215	4.84076	5.28468
WMW0075	1,6,10-Dodecatrien-3-ol, 3,7,11-trimethyl-	Terpenoids	C15H26O	7212-44-4	floral, green, waxy, citrus, woody	0.01	27.0451	36.0723	373.305	497.854	31.6878	36.0497	27.4814	245.91	294.27	365.396
WAMW1761	3-Hexanol, 5-methyl-	Alcohol	C7H16O	623-55-2	-	0.41	9.98606	9.41353	7.62713	7.72041	1.22115	1.12945	1.1935	0.896512	1.04041	0.962042
WAMW1615	4-Octanone	Ketone	C8H16O	589-63-9	-	0.041	1.2068	1.29311	12.7275	11.6588	3.68185	3.60428	3.40298	1.79027	2.11379	2.34284
WAMW1560	3-Pentanol, 2-methyl-	Alcohol	C6H14O	565-67-3	-	0.42	2.60068	2.70702	2.1892	2.10997	2.12687	1.76903	1.61171	1.90117	1.91345	1.67498
WAMW1374	Benzofuran, 2,3-dihydro-	Heterocyclic compound	C8H8O	496-16-2	-	0.048	0.995033	0.792753	9.82646	8.83045	3.39958	3.12368	3.21884	1.1132	1.39155	1.4326
WAMW1364	Benzene, 1,2,3,4-tetramethyl-	Aromatics	C10H14	488-23-3	-	0.061	3.33544	3.55054	9.20232	8.82283	2.34372	2.36839	1.93505	1.98332	2.49007	1.82618
WAMW1769	Propanoic acid, pentyl ester	Ester	C8H16O2	624-54-4	sweet, fruity, apricot, pineapple, tropical, banana	0.085	0.179202	0.189842	14.0701	13.8857	1.51902	1.37332	1.40715	0.2114	0.24533	0.226852
WMW0017	Bicyclo[2.2.1]heptane, 2,2-dimethyl-3-methylene-, (1S)-	Terpenoids	C10H16	5794-04-07	fresh, woody, fir, terpene	1.98	0.0662448	0.0701777	5.78085	5.62843	0.532225	0.542198	0.533665	0.0781469	0.0906898	0.0838591
WAMW1843	1H-Pyrrole, 2-methyl-	Heterocyclic compound	C5H7N	636-41-9	-	10	2.60703	2.51933	2.00216	2.01668	0.318773	0.294834	0.311555	0.234028	0.271591	0.251135
NMW0175	Phenol, 4-(1,1-dimethylpropyl)-	Phenol	C11H16O	80-46-6	-	0.8	7.41951	8.89725	29.689	35.8733	10.4032	11.3932	10.0124	63.4724	74.8989	74.6269
NMW0166	Biphenyl	Aromatics	C12H10	92-52-4	pungent, rose, green, geranium	0.0033	13.0063	14.9238	29.8037	27.9962	42.3892	52.5447	42.4468	283.196	339.015	320.047
NMW0281	3-Butylisobenzofuran-1(3H)-one	Ketone	C12H14O2	6066-49-5	herbal, phenol, celery	0.01	138.156	250.574	78.1528	93.2471	358.983	292.666	234.767	19.6807	22.8395	21.1192
NMW0256	Phenol, 4-(1,1,3,3-tetramethylbutyl)-	Phenol	C14H22O	140-66-9	-	2.7	0.0523572	0.0776945	0.101565	0.095997	0.0743779	0.0596646	0.0465317	0.973923	1.12382	1.17864
NMW0161	3-Phenyl-1-propanol, acetate	Ester	C11H14O2	122-72-5	sweet, balsamic, storax, spicy, cinnamon	0.1	45.0631	50.3576	94.6984	112.125	134.918	147.39	135.327	865.35	1026.37	980.176
NMW0061	Benzene, 1-methyl-2-nitro-	Nitrogen compounds	C7H7NO2	88-72-2	-	0.13	0.0341376	0.0361643	2.71937	2.90399	1.03744	1.20523	0.772712	0.226751	0.306074	0.216074
NMW0025	Acetic acid, phenyl ester	Ester	C8H8O2	122-79-2	phenol, medicinal, animalic, resinous, castoreum, woody, smoky, burnt	0.2	0.0727424	0.0975246	6.18179	6.8325	0.884971	0.914161	0.987243	0.0792351	0.226048	0.0918813
NMW0016	Acetic acid, cyclohexyl ester	Ester	C8H14O2	622-45-7	fruity, sweet, musty, ethereal	0.0016	516.452	565.011	2151.75	2185.41	6346.06	6160.45	6705.67	1758.16	1875.79	2001.6
NMW0012	Benzene, 1,2,3-trimethyl-	Aromatics	C9H12	526-73-8	-	0.26	10.8627	12.6071	247.297	244.879	121.439	118.78	123.521	17.0771	18.9712	20.2404
NMW0011	Benzofuran	Heterocyclic compound	C8H6O	271-89-6	aromatic	0.048	0.61764	0.564524	3.93506	4.03271	111.767	106.918	116.26	0.125726	0.145906	0.134916
NMW0010	Dicyclopentadiene	Hydrocarbons	C10H12	77-73-6	-	0.001	16.7898	18.1628	49.5686	48.6313	635.024	614.649	677.945	3.9613	4.5971	4.25085
NMW0156	Benzene, (isothiocyanatomethyl)-	Ester	C8H7NS	622-78-6	mild, watercress, dusty, medicinal, horseradish, oily	0.0007	36513	41249.4	77742	91616.3	110205	118550	108065	609508	722613	689567
NMW0135	Thiocyanic acid, phenylmethyl ester	Sulfur compounds	C8H7NS	3012-37-1	-	0.005	61.8346	82.833	69.1073	74.1059	81.8256	93.0244	84.0563	79.2125	92.0929	89.0729
QWMW0701	3-6-Nonadien-1-yl-acetate	Ester	C11H18O2	76649-26-8	mild, fresh, green, melon, fruity, pear	0.011	2.71364	2.35727	18.4075	21.2678	84.3762	84.8304	81.492	5.28949	5.32095	3.78244
QWMW0581	1,3,5-Trithiane	Heterocyclic compound	C3H6S3	291-21-4	sulfury	4e-05	160998	175329	1.06004e+06	1.14505e+06	140556	158410	150717	202338	242467	228701
QWMW0545	1,3-Dithiolane	Heterocyclic compound	C3H6S2	4829-04-03	onion, sulfury, sweet	0.002	256.708	294.376	1976.31	2020.2	11152.3	10849.1	11205	76.0508	83.0893	74.5088
QWMW0544	2-Ethoxy-3-ethylpyrazine	Heterocyclic compound	C8H12N2O	35243-43-7	raw, potato	0.02	109.519	114.079	595.097	617.063	116.928	125.089	118.729	262.194	333.091	293.84
QWMW0822	cis-3-Hexenyl phenyl acetate	Ester	C14H18O2	42436-07-7	sweet, green, floral, honey, tropical	0.16	0.210689	0.199425	0.0352742	0.0372685	15.0686	12.8541	10.1611	3.68564	4.29984	5.00162
QWMW0513	Pyrazine, ethoxy-	Heterocyclic compound	C6H8N2O	38028-67-0	nutty, sweet	0.08	0.463339	0.490847	31.5708	31.2194	3.72257	3.70024	3.64026	0.546587	0.634317	0.58654
QWMW0214	Butanoic acid, 1-methylbutyl ester	Ester	C9H18O2	60415-61-4	banana, fruity, flesh, pale, slimy, sweet	0.044	0.664858	0.704331	51.9796	50.3074	5.34162	5.1279	5.43796	0.784313	0.910199	0.841643
QWMW0148	Humulene epoxide I	Terpenoids	C15H24O	19888-33-6	herbal	0.01	4.31544	4.80187	14.5134	17.0701	16.6385	14.8459	10.22	119.439	139.281	153.512
QWM0004	Naphthalene, 1,2-dihydro-1,1,6-trimethyl-	Aromatics	C13H16	30364-38-6	licorice	0.0025	40.7552	50.1309	100.943	115.121	17.8992	17.4949	20.6544	192.983	227.15	224.887
NMW0788	Bicyclo[2.2.1]heptane, 2,2-dimethyl-3-methylene-, (1R)-	Terpenoids	C10H16	5794-03-06	fresh, herbal, woody, fir, camphor	1.86	21.678	25.4515	205.521	200.185	159.563	164.016	166.1	101.806	121.141	121.23
NMW0778	Benzene, (1-methylethyl)-	Aromatics	C9H12	98-82-8	-	0.1	332.678	388.712	2666.4	2648.97	2406.88	2421.48	2447.45	742.738	869.665	886.07
NMW0767	Diallyl sulfide	Sulfur compounds	C6H10S	592-88-1	sulfury, onion, garlic, horseradish, metallic	0.1	22.5928	22.3082	18.1265	18.7801	22.4824	19.7639	19.88	18.7373	20.2397	20.1116
NMW0754	Acetylacetone	Ketone	C5H8O2	123-54-6	-	0.04	5.43166	3.96812	3.67708	3.04967	0.877159	0.811287	0.857298	0.643969	0.747329	0.69104
QWMW0245	1,3-Dithiolo[4,5-b]furan, tetrahydro-3a-methyl-	Heterocyclic compound	C6H10OS2	67411-25-0	boiled, milky, chicken, cooked beef, rubbery, sulfury, thiamin	0.006	12.7928	16.0207	19.0547	20.7581	20.4041	20.7135	15.1103	31.3155	28.5085	31.907
QWMW0254	2-Methoxy-3,5-dimethylpyrazine	Heterocyclic compound	C7H10N2O	92508-08-2	bread, mousy	4e-07	1.30184e+06	1.37522e+06	5.33779e+06	5.40234e+06	15783759	15370591	16947016	4.45646e+06	4.7523e+06	4.8362e+06
QWMW0261	Thiazole, 2-ethoxy-	Ether	C5H7NOS	15679-19-3	burnt, nutty, phenol, roasted, meaty, roasted, peanut	0.05115	0.25415	0.269239	2.93314	2.80893	2.77846	2.53994	2.8437	1.50697	1.73967	1.65612
QWMW0459	4-Methyl-5-ethylthiazole	Heterocyclic compound	C6H9NS	31883-01-9	green, vegetable, unroasted, hazelnut	0.1	0.0253755	0.026882	3.83389	3.75645	0.203872	0.213235	0.203313	0.0299347	0.0347393	0.0321227
QWMW0444	Pyridine, 3,4-dimethyl-	Heterocyclic compound	C7H9N	583-58-4	green	0.005	48.151	54.3194	690.748	731.906	24877.8	23738.9	25434.8	10.991	10.9246	12.6243
QWMW0437	Pyrazine, 2-(n-propyl)-	Heterocyclic compound	C7H10N2	18138-03-9	green, vegetable	0.3	0.033788	0.035794	1.62587	1.70678	288.286	284.277	291.663	0.263006	0.231281	0.235147
QWMW0406	1,2-Dithiane	Heterocyclic compound	C4H8S2	505-20-4	garlic, metallic	0.002	19.713	22.8246	187.105	197.439	802.081	817.588	846.559	35.1357	37.5405	39.2088
QWMW0397	1,3-Dithiane	Heterocyclic compound	C4H8S2	505-23-7	garlic, onion, roasted, boiled	0.05	58.6454	66.517	1108.91	1111.12	741.992	727.038	758.071	119.867	138.539	136.089
QWMW0356	Pyrazine, 5-butyl-2,3-dimethyl-	Heterocyclic compound	C10H16N2	15834-78-3	earthy, sweet	0.77	0.0724382	0.0772266	1.46294	1.48391	0.681621	0.74043	0.636751	0.107429	0.134793	0.104652
QWMW0337	3-Methylthiobutyraldehyde	Aldehyde	C5H10OS	16630-52-7	cooked potato	0.0025	281.951	318.561	2433.4	2408.87	1948.67	1998.33	2039.92	1255.03	1487.05	1494.49
QWMW0262	1,2-Cyclopentanedione, 3-methyl-	Ketone	C6H8O2	765-70-8	burnt, caramel, fragrant, licorice, maple, strong, caramel	0.026	36.5824	38.3165	8018.02	8403.08	615.631	619.812	637.234	173.086	198.33	185.95
KMW0226*017	Limonene	Terpenoids	C10H16	138-86-3	citrus, herbal, terpene, camphor	0.01	80.8109	84.2929	361.868	365.58	782.298	774.356	836.477	465.749	502.278	520.057
KMW0217*017	D-Limonene	Terpenoids	C10H16	5989-27-5	citrus	0.034	23.7679	24.792	106.432	107.524	230.088	227.752	246.023	136.985	147.729	152.958
NMW0027*217	Benzaldehyde, 3-methyl-	Aldehyde	C8H8O	620-23-5	sweet, fruity, cherry, benzaldehyde, phenol	0.6	0.0455898	0.0610083	3.2218	3.48953	0.685149	0.62715	0.747222	0.0107562	0.0124826	0.0115424
WMW0179*400	L-Fenchone	Terpenoids	C10H16O	7787-20-4	camphor, herbal, earthy, woody	0.11	94.2939	99.1484	636.795	683.593	60.5811	61.7534	61.2894	27.0801	32.2769	29.5571
QWMW1013*400	D-Fenchone	Terpenoids	C10H16O	4695-62-9	camphor, thuja, cedar leaf, herbal, earthy, woody	0.24	43.218	45.443	291.864	313.314	27.7664	28.3037	28.091	12.4117	14.7936	13.547
D305*023	Butanoic acid, 2-methyl-, 3-methylbutyl ester	Ester	C10H20O2	27625-35-0	sweet, fruity, citrus, cherry, blueberry, apple	0.14	1.39748	1.53125	9.09958	9.9578	1.59128	1.39316	1.48571	0.419366	0.617099	0.567052
D273*023	Butanoic acid, 2-methyl-, 2-methylbutyl ester	Ester	C10H20O2	2445-78-5	sweet, fruity, estery, berry, green, waxy, apple	0.075	2.60863	2.85833	16.9859	18.5879	2.9704	2.60057	2.77332	0.782817	1.15192	1.0585
GMW0162*149	Phenol, 2,4-dimethyl-	Phenol	C8H10O	105-67-9	weak, smoky, roasted, dark	0.4	0.0643206	0.0809946	1.58015	1.57344	0.452144	0.469771	0.336902	0.0151754	0.0176111	0.0162847
WMW0015*120	Terpinen-4-ol	Terpenoids	C10H18O	562-74-3	turpentine	1.2	0.444774	0.438941	20.7297	22.5936	13.6381	14.29	14.2149	0.57659	0.673738	0.611558
KMW0389*092	endo-Borneol	Terpenoids	C10H18O	507-70-0	pine, woody, camphor, balsamic	0.18	1.78837	1.21697	12.0871	12.7454	471.457	499.088	446.932	0.271034	0.314536	0.290846
NMW0083*258	Benzene, 1-methyl-4-nitro-	Nitrogen compounds	C7H7NO2	99-99-0	-	0.003	12.5223	13.2658	321.04	383.09	12503.4	13856.5	11658	87.4903	85.7159	82.2263
D147*110	Butanoic acid, 3-methyl-, phenylmethyl ester	Ester	C12H16O2	103-38-8	sweet, fruity, apple, pineapple, herbal	0.01	1201.64	1425.6	4833.48	5698.42	1661.3	1792.73	1548.68	8784.68	10300.9	10160.4
KMW0574*322	2-Propenoic acid, 3-phenyl-, ethyl ester	Ester	C11H12O2	103-36-6	sweet, balsamic, fruity, spicy, powdery, berry, plum	0.165	3.20856	3.59352	4.75364	5.89478	1.26927	1.48836	1.36313	8.50849	10.2388	10.714
KMW0261*194	p-Cresol	Phenol	C7H8O	106-44-5	phenol, narcissus, animalic, mimosa	0.00024	281.3	298.001	6563.27	7185.25	9112.91	9247.44	9580.41	331.842	385.103	356.097
KMW0573*147	(E)-.beta.-Farnesene	Terpenoids	C15H24	18794-84-8	woody, citrus, herbal, sweet	0.087	39.3349	47.853	34.5556	42.951	45.6429	51.9246	47.4275	60.4799	71.2758	76.1588
D290*080	2-Butanone, 4-phenyl-	Ketone	C10H12O	2550-26-7	floral, balsamic	2.5	0.330192	0.346446	2.67439	2.79138	0.149893	0.19047	0.147886	0.0203417	0.0207735	0.0216357
KMW0452*080	Benzaldehyde, 4-(1-methylethyl)-	Terpenoids	C10H12O	122-03-2	spicy, cumin, green, herbal	0.4	2.0637	2.16529	16.7149	17.4461	0.93683	1.19044	0.924287	0.127136	0.129834	0.135223
NMW0195*057	2-Propen-1-ol, 3-phenyl-, acetate, (E)-	Ester	C11H12O2	21040-45-9	sweet, floral, spicy, balsamic	0.002	893.011	1037.43	170.08	691.956	329.208	376.071	319.748	422.121	497.505	495.689
XMW0615*045	Phenol, m-tert-butyl-	Phenol	C10H14O	585-34-2	-	0.08	0.907074	0.568783	11.5595	13.0234	174.295	186.567	137.595	3.35316	3.99633	3.74204
NMW0121*045	Phenol, 2-methyl-5-(1-methylethyl)-	Terpenoids	C10H14O	499-75-2	spice, woody, camphor, thymol	2.29	0.0316882	0.0198701	0.403826	0.454968	6.08891	6.51762	4.80681	0.117141	0.13961	0.130726
KMW0460*285	Geraniol	Terpenoids	C10H18O	106-24-1	sweet, floral, fruity, rose, waxy, citrus	0.0066	694.253	775.492	2077.41	2274.37	664.98	743.523	663.264	92.8646	106.788	96.8421
KMW0487*047	2-Propen-1-ol, 3-phenyl-	Alcohol	C9H10O	104-54-1	sweet, balsamic, hyacinth, spicy, green, powdery, cinnamon	1	0.0383352	0.0205244	0.0323794	0.0171889	1.64053	1.82342	1.40071	0.0040969	0.0047545	0.0043964
KMW0516*081	.alpha.-Terpinyl acetate	Ester	C12H20O2	80-26-2	herbal, bergamot, lavender, lime, citrus	2.5	4.04642	4.71631	3.83958	4.60159	4.36008	4.87233	4.16405	4.74261	5.62939	5.52106
WAMW1895*260	2,4-Nonadienal	Aldehyde	C9H14O	6750-03-04	fatty, green, cucumber	5e-05	17097.1	19009.6	109211	117216	143208	149625	145800	13118.1	15931.9	13695.2
WAMW1520*281	(+)-Dihydrocarvone	Terpenoids	C10H16O	5524-05-0	herbal, minty, menthol	0.82	1.29593	0.75148	9.2368	10.2451	0.813233	0.836567	0.699888	0.131888	0.11424	0.144461
D186*282	trans-Carveol	Terpenoids	C10H16O	1197-07-5	caraway, solvent, spearmint	0.25	0.364541	0.386184	9.14131	9.98821	3.2282	3.69317	3.34077	2.40957	2.49531	2.33808
D1049*095	Cyclohexanol, 5-methyl-2-(1-methylethyl)-, (1.alpha.,2.alpha.,5.beta.)-	Terpenoids	C10H20O	3623-51-6	-	0.4	0.538636	0.564949	3.89766	4.04626	0.47206	0.436023	0.46979	0.64871	0.59355	0.518336
WAMW2190*095	dl-Menthol	Terpenoids	C10H20O	89-78-1	pepperminty, cool, woody	0.13	5.23528	4.99255	247.385	268.384	162.062	171.074	170.832	6.49627	7.8446	7.28136
GMW0404*095	Cyclohexanol, 5-methyl-2-(1-methylethyl)-, [1S-(1.alpha.,2.alpha.,5.beta.)]-	Terpenoids	C10H20O	2216-52-6	menthol, minty, sweet	0.81	0.84023	0.801273	39.7038	43.074	26.01	27.4564	27.4174	1.04261	1.25901	1.16861
GGMW0105*095	Cyclohexanol, 5-methyl-2-(1-methylethyl)-, (1.alpha.,2.beta.,5.beta.)-	Terpenoids	C10H20O	3623-52-7	-	0.6	0.113007	0.0829902	6.20784	6.66822	0.175725	0.282538	0.224586	0.0452538	0.0469583	0.0660119
XMW0089*454	4-Decenal, (E)-	Aldehyde	C10H18O	65405-70-1	fresh, aldehydic, citrus, orange, mandarin, tangerine, green, fatty	0.025	3.69836	3.74889	40.8187	46.2735	62.0789	65.144	61.0199	4.48783	4.1044	4.62749
GMW0087*455	2-Decenal, (E)-	Aldehyde	C10H18O	3913-81-3	waxy, fatty, earthy, green, cilantro, mushroom, aldehydic, fried, chicken, fatty, tallow	0.005	35.2554	43.7574	117.554	131.709	47.5389	59.807	43.2693	16.4392	18.9033	14.4958
KMW0459*283	2,6-Octadienal, 3,7-dimethyl-, (E)-	Terpenoids	C10H16O	141-27-5	citrus, lemon	0.028	337.673	369.827	2316.19	2533.04	301.089	324.785	309.625	423.71	507.752	472.884
KMW0428*107	2-Cyclohexen-1-one, 3-methyl-6-(1-methylethyl)-	Terpenoids	C10H16O	89-81-6	herbal, minty, camphor, medicinal	0.68	0.355748	0.334882	1.36801	1.46213	0.43475	0.551416	0.35449	0.101831	0.187971	0.172369
KMW0297*088	trans-Linalool oxide (furanoid)	Heterocyclic compound	C10H18O2	34995-77-2	flowery	0.19	11.2966	11.1009	8.78919	8.95142	0.750849	0.779573	0.700933	10.766	13.0367	11.8447
WAMW2242*193	o-Toluidine	Amine	C7H9N	95-53-4	-	0.11	0.803876	0.822487	19.3629	20.6718	32.2901	32.5015	33.794	0.183177	0.212578	0.196567
KMW0302*025	(2S,4R)-4-Methyl-2-(2-methylprop-1-en-1-yl)tetrahydro-2H-pyran	Terpenoids	C10H18O	3033-23-6	rose, cortex, green, floral, geranium, powdery, metallic	0.0002	242.501	278.005	6242.74	6984.84	9384.19	10223.3	9690.11	240.604	293.154	218.554
w48*025	2H-Pyran, tetrahydro-4-methyl-2-(2-methyl-1-propenyl)-	Terpenoids	C10H18O	16409-43-1	sweet, floral, aromatic, rose, fresh, bay, leafy	0.0002	242.501	278.005	6242.74	6984.84	9384.19	10223.3	9690.11	240.604	293.154	218.554
KMW0343*263	2-Nonenal	Aldehyde	C9H16O	2463-53-8	fatty, green, waxy, cucumber, melon	0.0001	115.515	122.373	18520.2	19620	928.072	1142.82	1267.51	136.269	158.141	146.23
KMW0319*031	7-Oxabicyclo[4.1.0]heptane, 1-methyl-4-(1-methylethenyl)-	Terpenoids	C10H16O	1195-92-2	fresh, citrus, minty, spearmint, herbal	0.1	0.505352	0.495102	4.03789	3.97379	1.72011	1.98006	1.50087	1.38092	1.58818	1.38575
KMW0324*031	Limonene oxide, cis-	Terpenoids	C10H16O	13837-75-7	fresh, citrus	0.25	0.202141	0.198041	1.61515	1.58951	0.688046	0.792026	0.600346	0.552369	0.63527	0.5543
KMW0328*031	(+)-(E)-Limonene oxide	Terpenoids	C10H16O	6909-30-4	green	0.2	0.252676	0.247551	2.01894	1.98689	0.860057	0.990032	0.750433	0.690461	0.794088	0.692875
D192*453	Fenchol	Terpenoids	C10H18O	1632-73-1	camphor	0.05	2.21283	2.01667	39.7015	42.8183	59.8849	62.5723	61.8886	3.11404	3.7333	3.53048
WMW0094*032	2,6-Nonadienal, (E,E)-	Aldehyde	C9H14O	17587-33-6	fresh, citrus, green, cucumber, melon	0.0005	5.27218	5.58518	677.432	759.66	254.765	244.841	167.351	6.21943	36.0884	6.67404
WMW0051*150	3-Buten-2-one, 4-(2,6,6-trimethyl-1-cyclohexen-1-yl)-	Terpenoids	C13H20O	14901-07-6	floral, woody, sweet, fruity, berry, tropical, beeswax	7e-06	58395.1	66493.4	142453	176267	82235.4	86354.4	66639.6	502378	599150	642872
KMW0058*035	2H-Pyran-3-ol, 6-ethenyltetrahydro-2,2,6-trimethyl-	Alcohol	C10H18O2	14049-11-7	floral, honey	3	0.143059	0.16455	0.168376	0.17994	1.89794	2.01018	1.79701	0.0152559	0.0190768	0.0129207
XMW0454*035	(3R,6S)-2,2,6-Trimethyl-6-vinyltetrahydro-2H-pyran-3-ol	Heterocyclic compound	C10H18O2	39028-58-5	woody	3	0.143059	0.16455	0.168376	0.17994	1.89794	2.01018	1.79701	0.0152559	0.0190768	0.0129207
KMW0475*049	2,4-Decadienal, (E,Z)-	Aldehyde	C10H16O	25152-83-4	fried, fatty, geranium, green, waxy	7e-05	62.1971	65.8897	633.89	307.836	29751.5	27739.4	22870	73.3721	85.1486	78.7352
KMW0517*053	2-Undecenal, E-	Aldehyde	C11H20O	53448-07-0	fresh, fruity, citrus, orange, peel	0.00078	39.5189	49.3174	1120.11	1466.08	463.032	514.041	421.046	106.33	103.119	125.738
KMW0530*352	Geranyl acetate	Terpenoids	C12H20O2	105-87-3	lemon	0.1	328.301	372.009	715.773	839.135	1043.85	1117.84	1016.38	5817.9	6901.42	6572.46
YZMW0375*324	Megastigma-4,6(E),8(E)-triene	Hydrocarbons	C13H20	51468-86-1	-	0.1	4.32367	5.10205	4.47893	5.144	1.96638	2.30593	1.92434	5.05871	5.73547	6.01611
XMW0006*015	(+)-3-Carene	Terpenoids	C10H16	498-15-7	sweet	0.044	2.30566	1.67897	24.0748	25.9416	4257.7	4235.73	4323.71	2.64202	1.9372	2.41077
KMW0220*015	3-Carene	Terpenoids	C10H16	13466-78-9	citrus, terpenic, herbal, pine, solvent, resinous, phenol, cypress, medicinal, woody	9.3	0.0109085	0.0079435	0.113902	0.122735	20.144	20.04	20.4563	0.0124999	0.0091652	0.0114058
KMW0123*199	4-Heptenal, (Z)-	Aldehyde	C7H12O	6728-31-0	oily, fatty, green, dairy, milky, creamy	2.5e-05	4255.39	5299.35	19256.8	19789.1	21330.7	23540.5	23582.2	8764.75	10673.2	11039.8
NMW0791*218	Benzene, 1-ethyl-2-methyl-	Aromatics	C9H12	611-14-3	-	0.36	12.6868	14.6608	150.436	152.502	40.8961	41.6616	42.3186	22.1952	24.9641	25.9062
YZMW0309*245	S-Methyl pentanethioate	Ester	C6H12OS	42075-43-4	-	0.1	1.3507	1.43089	14.7249	14.7604	12.8088	13.6645	13.7561	7.97766	9.24564	9.85373
GMW0160*189	1-Pentanol, 2-methyl-	Alcohol	C6H14O	105-30-6	-	0.1	243.915	234.707	188.633	190.224	29.2357	27.0402	28.5737	21.4635	24.9084	23.0323
WAMW1796*189	1-Pentanol, 4-methyl-	Alcohol	C6H14O	626-89-1	nutty	4.1	5.94915	5.72456	4.6008	4.63961	0.713065	0.659516	0.69692	0.523499	0.607523	0.561764
GMW0270*235	3-Heptanone, 2-methyl-	Ketone	C8H16O	13019-20-0	fruity, green, leafy	0.075	0.404688	0.446668	2.80927	2.70785	2.5827	2.55429	2.52015	0.823884	1.03952	0.910374
KMW0148*011	.alpha.-Pinene	Terpenoids	C10H16	80-56-8	fresh, camphor, sweet, pine, earthy, woody	0.274	165.759	193.582	1513.49	1491.59	1210.57	1257.25	1276.07	771.296	916.556	913.903
NMW0783*011	(1S)-2,6,6-Trimethylbicyclo[3.1.1]hept-2-ene	Terpenoids	C10H16	7785-26-4	sharp, warm, resinous, fresh, pine	0.1	454.18	530.414	4146.97	4086.96	3316.97	3444.88	3496.43	2113.35	2511.36	2504.09
KMW0235*018	1,3,6-Octatriene, 3,7-dimethyl-, (Z)-	Terpenoids	C10H16	3338-55-4	warm, floral, herbal, flowery, sweet	0.034	841.512	921.812	3152.42	3233.84	8692.12	8450.44	9124.41	5036.43	5579.37	5788.38
XMW0453*030	2,4,6-Octatriene, 2,6-dimethyl-, (E,Z)-	Terpenoids	C10H16	7216-56-0	-	0.034	4.91084	4.40299	17.9272	19.2089	48.5515	44.4307	52.7632	23.5166	24.3581	23.7736
WAMW0572*440	Benzene, 1,2-diethyl-	Aromatics	C10H14	135-01-3	-	0.052	7.9922	8.92675	34.9789	36.5596	104.639	100.825	111.569	28.5144	29.6158	31.0181
XMW0127*016	o-Cymene	Terpenoids	C10H14	527-84-4	gasoline	0.01144	3038.44	3382.17	22946.3	23461.9	133357	129296	140891	835.793	961.973	933.901
KMW0234*016	p-Cymene	Terpenoids	C10H14	99-87-6	gasoline, citrus	0.0114	3049.1	3394.04	23026.8	23544.2	133825	129750	141386	838.726	965.348	937.177
KMW0563*085	5,9-Undecadien-2-one, 6,10-dimethyl-, (E)-	Ketone	C13H22O	3796-70-1	fresh, green, fruity, waxy, rose, woody, magnolia, tropical	0.01	4.90576	5.19701	22.9811	501.922	7.88278	7.29081	7.7043	391.287	466.584	459.806
WMW0048*264	6-Nonenal, (E)-	Aldehyde	C9H16O	2277-20-5	-	2.2e-05	7339.78	8141.66	48880	53370.8	7626.73	7562.96	7376.19	3216.52	3187.82	3401.06
XMW0438*013	Furan, 2-(1-pentenyl)-, (E)-	Heterocyclic compound	C9H12O	20992-69-2	roasted	1	0.270588	0.215028	0.854724	0.895956	27.7796	26.8575	28.7003	0.0339702	0.0300911	0.0055649
KMW0329*280	Camphor	Terpenoids	C10H16O	76-22-2	camphor	0.016	30.1364	40.2544	38.8955	38.6739	5.57005	6.16414	5.47279	6.16434	8.28606	7.72505
XMW2340*401	2-Methoxy-5-methylphenol	Phenol	C8H10O2	1195-09-1	-	0.013	5.1064	4.25665	413.996	448.298	12.5627	15.4966	18.2265	4.65088	6.02129	6.74814
YZMW0123*398	3-Heptanol, 4-methyl-	Alcohol	C8H18O	14979-39-6	-	0.23	0.104086	0.110266	2.56144	2.50357	0.16725	0.15469	0.163464	0.122787	0.142495	0.131763
GMW0062*216	Disulfide, methyl 1-propenyl	Sulfur compounds	C4H8S2	5905-47-5	-	0.0063	5.47886	7.49307	38.6835	38.4859	34.6727	35.1622	37.493	13.4536	14.4133	14.5575
XMW3171*250	Benzene, (2-methylpropyl)-	Aromatics	C10H14	538-93-2	-	0.0008	2617.13	2854.83	57054.9	59683	2.22143e+06	2.13042e+06	2.2783e+06	638.433	685.195	817.09
XMW2392*441	Pyrazine, 2,5-diethyl-	Heterocyclic compound	C8H12N2	13238-84-1	nutty, hazelnut	0.007	206.714	218.853	5470.83	5892.11	28598.7	28153.8	29552.2	597.834	645.206	585.441
YZMW0362*203	3-Pentenoic acid, 4-methyl-	Acid	C6H10O2	504-85-8	-	1	0.032468	0.0343957	1.12258	1.15264	0.364015	0.387317	0.392876	0.203016	0.222246	0.233688
YZMW0025*231	p-Chloroaniline	Amine	C6H6ClN	106-47-8	-	1.5	0.0445585	0.0472039	0.208735	0.25176	2.20267	2.46387	2.08692	0.410541	0.496599	0.440922
WAMW2199*418	Phenol, 2,6-dimethoxy-	Phenol	C8H10O3	1991-10-01	smoky, phenol, balsamic, bacon, powdery, woody	0.029	0.607508	0.643575	9.79866	12.8474	4.93449	7.73649	4.77034	0.716659	0.831685	0.769043
KMW0264*022	Pyrazine, 3-ethyl-2,5-dimethyl-	Heterocyclic compound	C8H12N2	13360-65-1	potato, cocoa, roasted, nutty	0.0086	6.2462	6.61703	133.698	145.502	203.493	203.536	211.346	7.36845	8.55112	7.90704
KMW0268*022	Pyrazine, 2-ethyl-3,5-dimethyl-	Heterocyclic compound	C8H12N2	13925-07-0	burnt, almond, roasted, nutty, coffee	4e-05	1342.93	1422.66	28745.1	31283	43750.9	43760.2	45439.3	1584.22	1838.49	1700.01
D344*309	2,4-Undecadienal, (E,E)-	Aldehyde	C11H18O	30361-29-6	oily, caramel, spicy, citrus, buttery, baked	0.001	2768.8	3228.44	759.997	960.419	1173.74	1273.32	1004.95	1969.53	2300.1	2378.87
KMW0241*014	Pyrazine, 2-ethyl-3-methyl-	Heterocyclic compound	C7H10N2	15707-23-0	nutty, peanut, musty, corn, raw, earthy, bread	0.24	0.203251	0.215317	0.99244	1.00596	43.0504	41.6601	44.4775	0.239768	0.278252	0.257294
GMW0401*437	3-Hexen-1-ol	Alcohol	C6H12O	544-12-7	green, leafy	0.07	89.8194	87.3722	68.4396	69.5057	11.2392	10.3951	10.9847	8.25127	9.57563	8.85439
D1660*437	5-Hexen-1-ol	Alcohol	C6H12O	821-41-0	-	1	6.28736	6.11606	4.79077	4.8654	0.786741	0.72766	0.768928	0.577589	0.670294	0.619807
KMW0359*429	Phenol, 3-ethyl-	Phenol	C8H10O	620-17-7	musty	0.00085	52.3714	48.302	4979.39	5430.96	140.152	162.315	147.719	52.0941	58.9806	55.2907
WAMW1443*429	Phenol, 2,3-dimethyl-	Phenol	C8H10O	526-75-0	phenol, chemical, musty	0.5	0.0890315	0.0821134	8.46497	9.23264	0.238259	0.275936	0.251122	0.08856	0.100267	0.0939941
YZMW0662*206	2-Thiophenethiol	Alcohol	C4H4S2	7774-74-5	-	0.0006	55668.9	65190.4	582942	591883	181149	181864	185224	96902.7	109235	113414
KMW0156*012	2-Heptenal, (Z)-	Aldehyde	C7H12O	57266-86-1	-	0.013	19.0999	20.2339	1318.82	1306.54	153.453	155.8	154.04	22.5316	26.148	24.1785
YZMW0739*299	Phenol, 3,4-dichloro-	Phenol	C6H4Cl2O	95-77-2	-	0.1	21.9286	26.4514	91.462	108.181	29.4516	32.9765	28.6858	186.344	222.222	222.196
KMW0068*177	3-Hexenal, (Z)-	Aldehyde	C6H10O	6789-80-6	green, fatty, grassy, weedy, fruity, apple	0.004	173.219	175.508	123.314	127.771	20.8742	19.3066	20.4016	15.3249	17.7846	16.445
WMW0044*177	3-Hexenal	Aldehyde	C6H10O	4440-65-7	leafy, green stem, tomato, melon, apple	0.16	4.33049	4.38771	3.08284	3.19428	0.521855	0.482666	0.510039	0.383122	0.444614	0.411126
YC_160*253	1-(6-Methyl-2-pyrazinyl)-1-ethanone	Ketone	C7H8N2O	22047-26-3	-	0.3	1.33016	1.43094	8.36217	8.9848	0.971071	1.00184	1.06988	0.455461	0.528921	0.47934
KMW0196*079	3-Hexen-1-ol, acetate, (Z)-	Ester	C8H14O2	3681-71-8	fresh, green, sweet, fruity, banana, apple, grassy	0.031	0.262535	0.278122	1.62059	1.29938	84.3934	85.1222	85.8563	0.309705	0.359414	0.332343
KMW0036*185	3-Hexanone	Ketone	C6H12O	589-38-8	sweet, fruity, waxy, rummy, grape	0.041	6.64078	5.69591	5.07749	4.38585	1.12988	1.04503	1.1043	0.829508	0.962648	0.890141
WMW0181*340	4-Decenoic acid, methyl ester, Z-	Ester	C11H20O2	7367-83-1	fruity, pear, mango, fishy, peach skin, green	0.003	6.49792	6.8837	63.6026	66.3772	179.82	210.775	166.37	7.6654	8.89573	8.2257
YZMW0307*409	3-Hexanol, 2,3-dimethyl-	Alcohol	C8H18O	4166-46-5	-	0.0078	268.041	324.538	2201.1	2191.44	1952.95	1978.31	2007.11	610.419	708.687	723.877
GMW0286*412	Benzaldehyde, 2-methoxy-	Aldehyde	C8H8O2	135-02-4	sweet, powdery, hawthorn, guaiacol, vanilla, acetophenone, almond	0.174	0.291603	0.256677	1.64686	1.87485	2.72207	4.61134	3.07254	0.410623	0.497945	0.373252
YC_1798*435	2,3-Butanediol, [R-(R*,R*)]-	Alcohol	C4H10O2	24347-58-8	-	0.0951	243.398	198.771	170.923	154.329	38.6347	35.7334	37.7599	28.3638	32.9163	30.437
KMW0225*186	3-Hexen-1-ol, (E)-	Alcohol	C6H12O	928-97-2	moss, fresh	0.11	67.7442	66.1206	53.7283	54.3815	8.46101	7.82562	8.26944	6.21168	7.20868	6.66572
KMW0672*289	Naphthalene, 2,6-dimethyl-	Aromatics	C12H12	581-42-0	grassy	0.01	2.80959	6.02476	2.94459	4.94497	29.163	32.7017	18.8636	14.8199	16.9723	18.2663
YC_1381*289	Naphthalene, 1,3-dimethyl-	Aromatics	C12H12	575-41-7	-	0.042	0.66895	1.43447	0.701092	1.17737	6.94357	7.78612	4.49133	3.52854	4.04104	4.34911
KMW0255*020	3-Methoxy-2,5-dimethylpyrazine	Heterocyclic compound	C7H10N2O	19846-22-1	earthy	0.0001	1778.46	1796.63	2985.69	3327.09	4155.82	4321.91	4462.31	400.132	464.354	429.379
YZMW0165*248	1H-Indol-5-ol	Alcohol	C8H7NO	1953-54-4	-	0.13	2.82343	3.87099	5.29698	5.71794	1.41923	1.07216	0.766562	2.75675	3.08055	3.46366
KMW0197*257	(S)-(+)-alpha-Phellandrene	Terpenoids	C10H16	2243-33-6	dill	0.2	0.891343	0.814021	21.4858	22.3481	3694.21	3627.74	3735.78	1.56987	1.96689	1.9601
KMW0247*257	.beta.-Phellandrene	Terpenoids	C10H16	555-10-2	terpenic, herbal	0.036	4.95191	4.52234	119.366	124.156	20523.4	20154.1	20754.3	8.7215	10.9272	10.8895
GMW0311*234	3-Hexenoic acid, methyl ester, (E)-	Ester	C7H12O2	13894-61-6	sweet, green, honey, fruity, hyacinth, cortex, papaya, guava, pineapple, tropical	0.5	3.54378	4.16645	24.995	25.0289	24.2194	24.4521	24.7032	7.83959	9.13122	9.34329
D309*445	Ethyl 2-hexenoate, trans-	Ester	C8H14O2	27829-72-7	green, fruity, tropical, juicy, papaya, quince, winey, rummy, orange, vegetable	0.14	0.116151	0.179578	35.6462	37.3159	2.34245	2.29928	2.33651	0.687163	0.751346	0.752321

## Sheet: Table S3
Table 3. Differentially accumulated volatile metabolites in seeds between P. chekiangensis and P. zhennan (ZJN1_vs_ZN1).
Index	Compounds	Class I	Formula	CAS	ZJN1-1	ZJN1-2	ZJN1-3	ZN1-1	ZN1-2	ZN1-3	VIP	P-value	FDR	Fold_Change	Log2FC	Type
KMW0652*380	Cubenol	Terpenoids	C15H26O	21284-22-0	52931.1	47812.9	37001.5	208751	191713	232477	1.03267	0.00190488	0.00380738	0.217628	-2.20007	down
NMW0023*217	Benzaldehyde, 2-methyl-	Aldehyde	C8H8O	529-20-4	10424.2	10316.5	11631.9	222.908	222.908	222.908	1.04514	0.00158842	0.00354884	48.4093	5.59721	up
NMW0037*023	Butanoic acid, 3-methyl-, 3-methylbutyl ester	Ester	C10H20O2	659-70-1	5649.11	5347.33	5396.49	2027.86	2571.3	2555.23	1.02634	0.000586717	0.00230496	2.29131	1.19617	up
XMW0981*126	Butanoic acid, 3-methyl-, 2-phenylethyl ester	Ester	C13H18O2	140-26-1	16456.7	18916.9	16025.8	267139	280767	311576	1.04377	0.00228008	0.00421895	0.0598028	-4.06364	down
XMW0980*143	(1R,3aR,4aR,8aR)-1,4,4,6-Tetramethyl-1,2,3,3a,4,4a,7,8-octahydrocyclopenta[1,4]cyclobuta[1,2]benzene	Terpenoids	C15H24	94482-89-0	432182	500918	405791	3.20563e+06	3.24823e+06	3.45651e+06	1.04258	0.000189657	0.00141357	0.1351	-2.8879	down
NMW0005*120	3-Cyclohexen-1-ol, 4-methyl-1-(1-methylethyl)-, (R)-	Terpenoids	C10H18O	20126-76-5	414991	470133	442563	23898.2	24062.6	23621	1.04525	0.00144132	0.00342848	18.5478	4.21318	up
XMW0975*137	Cyclohexene, 4-(1,5-dimethyl-1,4-hexadienyl)-1-methyl-	Terpenoids	C15H24	17627-44-0	70740.1	84609.6	65492	563660	578300	674622	1.04055	0.00350503	0.00563561	0.12157	-3.04014	down
NMW0065*092	Bicyclo[2.2.1]heptan-2-ol, 1,7,7-trimethyl-, (1S-endo)-	Terpenoids	C10H18O	464-45-9	2.15189e+06	2.46296e+06	2.0872e+06	1685.06	1685.06	1685.06	1.04536	0.00268864	0.00468723	1325.78	10.3726	up
XMW0967*361	(1R,5S)-1,8-Dimethyl-4-(propan-2-ylidene)spiro[4.5]dec-7-ene	Terpenoids	C15H24	28400-12-6	14252.7	16832.6	14294.2	102024	103877	122513	1.04129	0.00423663	0.00644177	0.138178	-2.8554	down
NMW0078*258	Benzene, 1-methyl-3-nitro-	Nitrogen compounds	C7H7NO2	99-08-1	951159	1.13968e+06	907395	9065.65	7653.38	7939.84	1.04492	0.00512784	0.00742187	121.588	6.92586	up
XMW0962*110	Butanoic acid, 2-methyl-, phenylmethyl ester	Ester	C12H16O2	56423-40-6	421262	491499	401802	3.03419e+06	3.0658e+06	3.27031e+06	1.04256	0.000194271	0.00142654	0.14029	-2.83351	down
XMW1069*313	Butanoic acid, 3-hexenyl ester, (E)-	Ester	C10H18O2	53398-84-8	16455.4	20152.9	15623	3124.6	3124.6	3124.6	1.04173	0.00936301	0.0121811	5.57206	2.47821	up
XMW0956*347	2-Cyclohexen-1-ol, 2-methyl-5-(1-methylethenyl)-, acetate, cis-	Ester	C12H18O2	1205-42-1	252038	332248	249809	5.6014e+06	5.29708e+06	6.03929e+06	1.04243	0.00138868	0.0033816	0.0492447	-4.34389	down
KMW0645*133	Levomenol	Terpenoids	C15H26O	23089-26-1	2610.66	2773.73	1918.65	16900	15246.6	18884	1.03574	0.00341031	0.00553915	0.143111	-2.80479	down
KMW0617*378	Cyclohexanemethanol, 4-ethenyl-.alpha.,.alpha.,4-trimethyl-3-(1-methylethenyl)-, [1R-(1.alpha.,3.alpha.,4.beta.)]-	Terpenoids	C15H26O	639-99-6	616812	577753	430884	7382.98	6846.99	8502.37	1.04359	0.0110346	0.0139463	71.5038	6.15995	up
KMW0618*064	Naphthalene, 1,2,3,5,6,8a-hexahydro-4,7-dimethyl-1-(1-methylethyl)-, (1S-cis)-	Terpenoids	C15H24	483-76-1	239302	272183	219538	2.49429e+06	2.61305e+06	2.96673e+06	1.04255	0.00305335	0.00512102	0.0905396	-3.46531	down
KMW0624*381	Cis-Nerolidol	Terpenoids	C15H26O	3790-78-1	22157.1	26869.7	21894.2	115434	118920	146007	1.0372	0.00736093	0.0100262	0.186457	-2.42308	down
XMW1123*411	Benzene, 2-ethyl-1,4-dimethyl-	Aromatics	C10H14	1758-88-9	18611.1	20646.9	20101.9	1292.99	1292.99	1292.99	1.04529	0.00108069	0.00309277	15.3031	3.93575	up
KMW0626*065	Naphthalene, 1,2,3,4-tetrahydro-1,6-dimethyl-4-(1-methylethyl)-, (1S-cis)-	Terpenoids	C15H22	483-77-2	527355	600133	479613	6.09662e+06	6.26057e+06	7.36262e+06	1.04236	0.0040701	0.00625415	0.0814968	-3.61711	down
KMW0630*381	1,6,10-Dodecatrien-3-ol, 3,7,11-trimethyl-, (E)-	Terpenoids	C15H26O	40716-66-3	746.247	746.247	746.247	88416	89482.2	113233	1.04467	0.00700166	0.00962728	0.00768981	-7.02284	down
KMW0638*142	Geranyl isovalerate	Ester	C15H26O2	109-20-6	3821.97	4952.94	2555.4	96356.6	97645.3	109231	1.03757	0.0013665	0.00336354	0.037365	-4.74217	down
KMW0704*357	.alpha.-Calacorene	Terpenoids	C15H20	21391-99-1	5937.4	7176.51	6139.5	145364	156547	194230	1.04272	0.00850194	0.0112828	0.0388063	-4.68756	down
KMW0656*403	2-Naphthalenemethanol, decahydro-.alpha.,.alpha.,4a-trimethyl-8-methylene-, [2R-(2.alpha.,4a.alpha.,8a.beta.)]-	Terpenoids	C15H26O	473-15-4	806798	716408	520185	34196.3	29288.9	40617.7	1.03937	0.0165826	0.0197795	19.6286	4.29488	up
KMW0661*133	.alpha.-Bisabolol	Terpenoids	C15H26O	515-69-5	2313.05	1493.49	1257.61	26721.6	24589.6	28957.6	1.03668	0.00149933	0.00349114	0.0630898	-3.98645	down
KMW0673*380	.alpha.-Cadinol	Terpenoids	C15H26O	481-34-5	9884.84	6733.25	5449.76	85102.6	82823.7	99604.8	1.035	0.0026196	0.00462188	0.0824871	-3.59969	down
KMW0679*301	2-Propenoic acid, 3-phenyl-, methyl ester, (E)-	Ester	C10H10O2	1754-62-7	347719	411049	355116	2.98745e+06	3.04227e+06	3.15758e+06	1.04348	5.64045e-05	0.000731424	0.121242	-3.04404	down
KMW0686*322	2-Propenoic acid, 3-phenyl-, ethyl ester, (E)-	Ester	C11H12O2	4192-77-2	5310.59	6732.87	5835.43	48490.2	50280.9	56900.2	1.0415	0.00250942	0.00449722	0.11485	-3.12217	down
KMW0693*135	10-epi-.gamma.-Eudesmol	Terpenoids	C15H26O	15051-81-7	15449.5	13969.6	9249.47	187538	182580	233796	1.03695	0.00683097	0.00944142	0.0640299	-3.96511	down
KMW0701*135	2-Naphthalenemethanol, 1,2,3,4,4a,5,6,7-octahydro-.alpha.,.alpha.,4a,8-tetramethyl-, (2R-cis)-	Terpenoids	C15H26O	1209-71-8	39911.1	37132.4	30273.9	2651.97	2651.97	2651.97	1.04314	0.00739423	0.010063	13.489	3.75371	up
NMW0089*116	6-Octen-1-ol, 3,7-dimethyl-, (R)-	Terpenoids	C10H20O	1117-61-9	29163.7	33856.7	28466.2	13877.1	14413.5	12088.7	1.02813	0.00416147	0.0063639	2.26568	1.17994	up
KMW0271*194	Phenol, 3-methyl-	Phenol	C7H8O	108-39-4	55459.1	60847.2	59654.9	2750.8	2750.8	2750.8	1.04534	0.000853256	0.00276614	21.3224	4.4143	up
NMW0160*452	Benzoic acid, 2,3-dihydroxy-	Acid	C7H6O4	303-38-8	700786	839359	707550	6.1464e+06	6.31024e+06	6.50926e+06	1.04318	4.46858e-05	0.000634759	0.118512	-3.07689	down
XMW0926*080	Ethanone, 1-(2,4-dimethylphenyl)-	Ketone	C10H12O	89-74-7	9502.22	13054.9	9592.18	1756.49	1545.68	1740.96	1.03879	0.0160892	0.019324	6.37487	2.6724	up
XMW0902*261	2,6-Dimethyl-2-trans-6-octadiene	Terpenoids	C10H18	2609-23-6	8.09651e+06	8.63698e+06	8.57411e+06	546960	506431	569873	1.04515	0.000406719	0.00190498	15.5906	3.9626	up
NMW0188*446	2-Propenoic acid, 3-phenyl-	Acid	C9H8O2	621-82-9	3.70201e+06	4.21303e+06	3.78369e+06	998316	956873	1.13217e+06	1.04136	0.00131986	0.00332573	3.78923	1.92191	up
NMW0198*431	Naphthalene, 1,2-dimethyl-	Aromatics	C12H12	573-98-8	3152.56	2981.82	2820.34	9626.21	9523.97	10305.7	1.04299	0.000329251	0.00178625	0.304004	-1.71784	down
XMW0890*228	1-Hepten-6-one, 2-methyl-	Ketone	C8H14O	10408-15-8	9889.69	10636.8	9895.44	1977.94	1977.94	1977.94	1.04515	0.00092251	0.00286823	5.12688	2.35808	up
NMW0149*311	Geranic acid	Terpenoids	C10H16O2	459-80-3	36004.2	46529.6	33558.5	10741.1	10121.7	12289	1.02961	0.0179976	0.021327	3.50185	1.80812	up
NMW0206*363	(1R,9R,E)-4,11,11-Trimethyl-8-methylenebicyclo[7.2.0]undec-4-ene	Terpenoids	C15H24	68832-35-9	47734.3	55257.3	47727.7	421681	430332	478193	1.04317	0.00166674	0.00358282	0.113305	-3.14171	down
NMW0229*271	2-Naphthalenol	Phenol	C10H8O	135-19-3	83876	95900.2	76867.1	862296	883372	1.01241e+06	1.04245	0.00282272	0.00482555	0.0930513	-3.42583	down
XMW0848*129	Phenol, 2-(1,1-dimethylethyl)-4-(1-methylpropyl)-	Phenol	C14H22O	52184-13-1	583.703	583.703	583.703	14447.9	14460.3	17384.1	1.04448	0.00429948	0.00651251	0.0378272	-4.72443	down
XMW0842*458	4aH-Cycloprop[e]azulen-4a-ol, decahydro-1,1,4,7-tetramethyl-, [1aR-(1a.alpha.,4.beta.,4a.beta.,7.alpha.,7a.beta.,7b.alpha.)]-	Terpenoids	C15H26O	5986-49-2	46679.3	52180.8	40747.5	12597.7	13265.4	14241.4	1.03752	0.00868222	0.0114353	3.48109	1.79954	up
XMW0932*028	3-Nonen-5-yne, 4-ethyl-, (Z)-	Hydrocarbons	C11H18	74744-26-6	180596	211496	189847	577342	618677	597575	1.04051	2.00284e-05	0.000483229	0.324454	-1.62391	down
NMW0091*117	8-Azabicyclo[3.2.1]octan-3-ol, 8-methyl-, endo-	Alcohol	C8H15NO	120-29-6	76748.7	86831.1	70093.8	511221	533921	533344	1.0427	4.73467e-06	0.000206937	0.148037	-2.75597	down
NMW0120*045	Phenol, p-tert-butyl-	Phenol	C10H14O	98-54-4	353573	409197	285590	9265.34	9515.28	9635.57	1.04384	0.0108716	0.0137949	36.8931	5.20528	up
NMW0093*140	D-Verbenone	Terpenoids	C10H14O	18309-32-5	138628	169805	122968	215.295	215.295	215.295	1.0451	0.00906684	0.0118344	667.922	9.38354	up
NMW0104*285	2,6-Octadien-1-ol, 3,7-dimethyl-	Terpenoids	C10H18O	624-15-7	111290	134538	113574	21169.6	20976.7	20572.5	1.04339	0.00552845	0.00789424	5.73039	2.51863	up
NMW0109*224	1,2-Benzenediol, 3-methyl-	Alcohol	C7H8O2	488-17-5	3721.65	4614.85	4305.94	1039.94	729.836	1177.36	1.02403	0.00170574	0.0036291	4.28974	2.10089	up
XMW0948*363	Valerena-4,7(11)-diene	Terpenoids	C15H24	351222-66-7	408111	477223	401728	917220	923508	1.07816e+06	1.02623	0.0033325	0.00544047	0.440943	-1.18133	down
XMW0943*425	Undecane, 3,5-dimethyl-	Hydrocarbons	C13H28	17312-81-1	56161	66621.5	49183.2	827204	858781	825410	1.04277	1.36942e-05	0.000382911	0.0684742	-3.8683	down
NMW0126*047	2-Propen-1-ol, 3-phenyl-, (E)-	Alcohol	C9H10O	4407-36-7	41599.5	49991.4	36341.2	141.507	141.507	141.507	1.045	0.00863331	0.0113897	301.358	8.23533	up
NMW0136*222	Benzaldehyde, 3-hydroxy-	Aldehyde	C7H6O2	100-83-4	40563	55508.5	40428.8	1129.25	1129.25	1129.25	1.04413	0.0124827	0.0155061	40.2923	5.33243	up
KMW0616*152	Naphthalene, 1,2,3,4,4a,5,6,8a-octahydro-7-methyl-4-methylene-1-(1-methylethyl)-, (1.alpha.,4a.beta.,8a.alpha.)-	Terpenoids	C15H24	39029-41-9	124122	147626	118640	431281	410514	420754	1.03758	3.35079e-05	0.000560139	0.309206	-1.69336	down
KMW0614*066	Cubenene	Terpenoids	C15H24	29837-12-5	9894.14	19845.8	8663.5	1732.7	1732.7	1732.7	1.01205	0.0888745	0.0959098	7.38797	2.88518	up
KMW0606*061	.alpha.-Muurolene	Terpenoids	C15H24	10208-80-7	745322	913031	772131	6.57002e+06	6.77177e+06	7.78749e+06	1.04174	0.00314561	0.00523175	0.115029	-3.11993	down
KMW0407*260	2,4-Nonadienal, (E,E)-	Aldehyde	C9H14O	5910-87-2	181569	205108	189138	22654.7	23708.7	22040.3	1.04478	0.0016043	0.00354884	8.41789	3.07346	up
KMW0386*281	cis-Dihydrocarvone	Terpenoids	C10H16O	3792-53-8	16909.6	18807.1	14889.9	3735.4	2788.07	3812.8	1.03431	0.00423273	0.00644177	4.89603	2.29161	up
KMW0393*454	cis-4-Decenal	Aldehyde	C10H18O	21662-09-9	39353.9	44650.1	39578.7	3875.2	3053.94	3723.62	1.0434	0.00175008	0.00368741	11.601	3.53618	up
KMW0413*279	(-)-Carvone	Terpenoids	C10H14O	6485-40-1	20222.5	24210.9	21868.9	4679.25	5239.93	5347.24	1.04175	0.00366719	0.00580852	4.34301	2.1187	up
KMW0424*342	Butanoic acid, 2-methyl-, hexyl ester	Ester	C11H22O2	10032-15-2	1388.45	2009.75	1451.08	277.69	277.69	277.69	1.03729	0.0210771	0.024647	5.82098	2.54126	up
KMW0430*116	Citronellol	Terpenoids	C10H20O	106-22-9	2816.42	2140.16	2438.33	264.484	264.484	264.484	1.04209	0.00781485	0.0105099	9.31993	3.22032	up
KMW0435*455	2-Decenal, (Z)-	Aldehyde	C10H18O	2497-25-8	6027.31	8198.41	5613.07	2839.01	2813.06	2332.88	1.00398	0.0342906	0.0383276	2.48452	1.31297	up
KMW0439*285	2,6-Octadien-1-ol, 3,7-dimethyl-, (Z)-	Terpenoids	C10H18O	106-25-2	22405.4	26432.5	20423.2	922.972	922.972	922.972	1.0445	0.00630236	0.00881777	25.0138	4.64465	up
XMW1431*026	Benzene, 4-ethenyl-1,2-dimethyl-	Aromatics	C10H12	27831-13-6	151981	161694	160180	28992.1	20765	30017.8	1.037	6.30848e-06	0.000245415	5.9399	2.57044	up
KMW0603*061	Germacrene D	Terpenoids	C15H24	23986-74-5	490262	570851	472788	5.0053e+06	5.18183e+06	5.79129e+06	1.04289	0.00212958	0.00406787	0.0959983	-3.38085	down
KMW0275*088	2-Furanmethanol, 5-ethenyltetrahydro-.alpha.,.alpha.,5-trimethyl-, cis-	Alcohol	C10H18O2	5989-33-3	3617.52	4060.86	3455.26	70652	73721.2	72436.3	1.04459	9.60626e-05	0.0010147	0.0513522	-4.28343	down
XMW2237*193	p-Aminotoluene	Amine	C7H9N	106-49-0	90067.1	98017.7	96445.7	695.957	695.957	695.957	1.0454	0.00066603	0.00241233	136.278	7.09041	up
KMW0299*025	trans-Rose oxide	Terpenoids	C10H18O	876-18-6	47591.7	56057	50281.6	1662.07	1745	1406.92	1.04431	0.00248	0.0044637	31.9756	4.9989	up
KMW0301*155	Bicyclo[3.1.0]hexan-2-ol, 2-methyl-5-(1-methylethyl)-, (1.alpha.,2.alpha.,5.alpha.)-	Terpenoids	C10H18O	17699-16-0	1.9232e+06	2.08799e+06	2.03413e+06	49985.3	49788.1	55348.2	1.04528	0.000600432	0.00231738	38.9715	5.28435	up
KMW0303*301	2-Propenoic acid, 3-phenyl-, methyl ester	Ester	C10H10O2	103-26-4	25121.7	29702.7	24995.9	190229	190529	203144	1.0429	0.000161708	0.00135657	0.136701	-2.8709	down
KMW0308*225	5-Methyl-2-thiophenecarboxaldehyde	Aldehyde	C6H6OS	13679-70-4	9729.99	11117	10432.2	526.253	526.253	526.253	1.04525	0.00163173	0.00354884	19.8125	4.30834	up
KMW0360*095	Levomenthol	Terpenoids	C10H20O	2216-51-5	534232	609728	576186	29169.2	30351.9	30467.4	1.0452	0.00160601	0.00354884	19.1152	4.25665	up
KMW0333*453	endo-fenchol	Alcohol	C10H18O	14575-74-7	75926.2	85774.9	80284.4	5377.89	5555.64	5681.76	1.04519	0.00142251	0.00342239	14.564	3.86434	up
KMW0338*263	2-Nonenal, (E)-	Aldehyde	C9H16O	18829-56-6	2353.35	3133.19	3288.52	470.669	470.669	470.669	1.03929	0.0136139	0.0166519	6.2146	2.63566	up
KMW0355*443	trans,cis-2,6-Nonadien-1-ol	Alcohol	C9H16O	28069-72-9	52338.5	58884.5	48833.2	492.76	492.76	492.76	1.04522	0.00309062	0.00517266	108.272	6.75851	up
KMW0448*279	D-Carvone	Terpenoids	C10H14O	2244-16-8	388.517	388.517	388.517	1942.58	2430.48	2044.44	1.04233	0.0071274	0.00975811	0.181621	-2.461	down
KMW0554*055	.alpha.-Ionone	Terpenoids	C13H20O	127-41-3	862.983	862.983	862.983	47589.1	49783.3	53057.5	1.0452	0.00103786	0.0030263	0.0172103	-5.86058	down
KMW0556*369	Naphthalene, decahydro-4a-methyl-1-methylene-7-(1-methylethenyl)-, [4aR-(4a.alpha.,7.alpha.,8a.beta.)]-	Terpenoids	C15H24	17066-67-0	334815	400345	334604	6.8029e+06	7.14579e+06	8.09999e+06	1.04352	0.00298855	0.00503668	0.0485183	-4.36533	down
KMW0566*060	Naphthalene, decahydro-4a-methyl-1-methylene-7-(1-methylethylidene)-, (4aR-trans)-	Terpenoids	C15H24	515-17-3	395028	483155	404028	8.1563e+06	8.50045e+06	9.4864e+06	1.04352	0.0022105	0.00414307	0.0490458	-4.34973	down
XMW1182*054	Di-epi-.alpha.-cedrene-(I)	Terpenoids	C15H24	21996-77-0	7.0217e+06	8.2946e+06	7.11577e+06	5.93391e+07	6.03308e+07	6.24802e+07	1.04343	3.26208e-05	0.000560139	0.123152	-3.02149	down
KMW0576*365	Aromandendrene	Terpenoids	C15H24	489-39-4	16599.8	16599.8	16599.8	1.12109e+06	1.15915e+06	1.23996e+06	1.04522	0.00091666	0.0028612	0.0141467	-6.14339	down
XMW1350*312	Naphthalene, 2,3,6-trimethyl-	Aromatics	C13H14	829-26-5	1243.48	1243.48	1243.48	26251.8	28322.5	34244	1.04391	0.00705374	0.0096822	0.0420009	-4.57344	down
KMW0582*151	.beta.-Guaiene	Terpenoids	C15H24	88-84-6	260921	304805	255354	4.08769e+06	4.26766e+06	4.7605e+06	1.04356	0.00227985	0.00421895	0.0626021	-3.99764	down
KMW0583*150	trans-.beta.-Ionone	Terpenoids	C13H20O	79-77-6	14596.9	16572.6	12102.7	121464	124826	144844	1.04002	0.00312658	0.00521641	0.110633	-3.17615	down
KMW0590*083	Naphthalene, 1,2,3,5,6,7,8,8a-octahydro-1,8a-dimethyl-7-(1-methylethenyl)-, [1R-(1.alpha.,7.beta.,8a.alpha.)]-	Terpenoids	C15H24	4630-07-3	409237	484661	402531	6.98696e+06	7.32388e+06	8.12269e+06	1.04354	0.00216103	0.00408878	0.0577898	-4.11304	down
KMW0595*084	1,3-Cyclohexadiene, 5-(1,5-dimethyl-4-hexenyl)-2-methyl-, [S-(R*,S*)]-	Terpenoids	C15H24	495-60-3	268344	311685	253187	3.95612e+06	4.15649e+06	4.65986e+06	1.04323	0.00260206	0.00459912	0.0652353	-3.9382	down
KMW0548*108	1H-Cycloprop[e]azulene, 1a,2,3,4,4a,5,6,7b-octahydro-1,1,4,7-tetramethyl-, [1aR-(1a.alpha.,4.alpha.,4a.beta.,7b.alpha.)]-	Terpenoids	C15H24	489-40-7	255578	301648	259052	901686	902860	982789	1.03949	0.000173707	0.00138945	0.292853	-1.77175	down
KMW0547*347	2-Cyclohexen-1-ol, 2-methyl-5-(1-methylethenyl)-, acetate	Terpenoids	C12H18O2	97-42-7	231011	302505	231147	5.49957e+06	5.20404e+06	5.93664e+06	1.0427	0.00143754	0.00342848	0.0459526	-4.44371	down
KMW0543*035	(3R,6R)-2,2,6-Trimethyl-6-vinyltetrahydro-2H-pyran-3-ol	Heterocyclic compound	C10H18O2	14009-71-3	144380	165335	139870	1580.8	1703.32	1247.63	1.04423	0.00277831	0.00477008	99.2076	6.63238	up
KMW0458*351	p-Menth-8-en-3-ol, acetate	Ester	C12H20O2	89-49-6	31706	39663.1	33080.3	5821.58	5537.47	5844.99	1.04288	0.00698234	0.009609	6.07121	2.60198	up
KMW0478*147	cis-.beta.-Farnesene	Terpenoids	C15H24	28973-97-9	20974.1	24726.5	20674.3	89736.8	94199	105957	1.0391	0.002513	0.00449859	0.228964	-2.12681	down
KMW0480*050	trans-Geranic acid methyl ester	Terpenoids	C11H18O2	1189-09-9	169540	174833	122647	5466.06	5466.06	5466.06	1.04305	0.0119709	0.0149753	28.48	4.83188	up
KMW0482*049	2,4-Decadienal, (E,E)-	Aldehyde	C10H16O	25152-84-5	52809.4	53235.7	41535.1	177.397	177.397	177.397	1.04495	0.00605366	0.00852215	277.307	8.11534	up
KMW0486*328	Pyrazine, 2,5-dimethyl-3-(3-methylbutyl)-	Heterocyclic compound	C11H18N2	18433-98-2	31130.5	35077.6	28934.3	787.532	787.532	787.532	1.04507	0.0033602	0.0054689	40.2703	5.33164	up
KMW0513*053	2-Undecenal	Aldehyde	C11H20O	2463-77-6	9158.21	10992.6	8520.7	2864.62	2393.89	3156.75	1.03006	0.00758392	0.0102686	3.40708	1.76854	up
KMW0518*352	2,6-Octadien-1-ol, 3,7-dimethyl-, acetate, (Z)-	Terpenoids	C12H20O2	141-12-8	2.64693e+06	3.06471e+06	2.63697e+06	2.00948e+07	2.05404e+07	2.11547e+07	1.04355	2.73372e-05	0.000560139	0.135113	-2.88776	down
KMW0522*146	Copaene	Terpenoids	C15H24	3856-25-5	2.68501e+06	3.10915e+06	2.67208e+06	2.02115e+07	2.0671e+07	2.13281e+07	1.04351	3.57675e-05	0.000560139	0.13609	-2.87737	down
KMW0528*355	Hexanoic acid, 3-hexenyl ester, (Z)-	Ester	C12H22O2	31501-11-8	342062	401801	342416	2.33742e+06	2.38005e+06	2.44376e+06	1.0431	3.73357e-06	0.000194918	0.151689	-2.72081	down
XMW1247*324	Megastigma-4,6(E),8(Z)-triene	Hydrocarbons	C13H20	71186-24-8	4986.22	6322	4992.67	17472.6	17070.2	19364	1.03302	0.000335208	0.00179622	0.30239	-1.72552	down
KMW0533*241	Indole, 3-methyl-	Heterocyclic compound	C9H9N	83-34-1	5253.29	6124.74	5195.2	37778.2	37001.8	38292.5	1.04324	5.27772e-07	0.000140299	0.146572	-2.77032	down
NMW0243*391	4-Methoxycinnamaldehyde	Aldehyde	C10H10O2	1963-36-6	1286.32	1001.94	925.905	42672.8	42036.3	45583.9	1.04405	0.000594306	0.00231738	0.0246687	-5.34117	down
XMW0192*015	(+)-4-Carene	Terpenoids	C10H16	29050-33-7	4.75042e+06	5.10963e+06	4.93583e+06	4015.2	2536.86	3414.19	1.04481	0.000442408	0.00198214	1484.6	10.5359	up
XMW0197*058	(1S,4S,4aS)-1-Isopropyl-4,7-dimethyl-1,2,3,4,4a,5-hexahydronaphthalene	Terpenoids	C15H24	267665-20-3	223499	263706	222318	539576	546908	630959	1.0292	0.00246488	0.00445241	0.413128	-1.27534	down
WMW0003*364	Naphthalene, 1,2,3,5,6,7,8,8a-octahydro-1,8a-dimethyl-7-(1-methylethenyl)-, [1S-(1.alpha.,7.alpha.,8a.alpha.)]-	Terpenoids	C15H24	10219-75-7	388908	457469	374544	6.64394e+06	6.96484e+06	7.72878e+06	1.0435	0.00217406	0.00408953	0.0572193	-4.12735	down
WMW0008*362	Longifolene	Terpenoids	C15H24	475-20-7	205883	240586	205407	764604	760458	827569	1.04017	0.000156267	0.00134479	0.277083	-1.85161	down
XMW0216*063	(2S,3S,6S)-6-Isopropyl-3-methyl-2-(prop-1-en-2-yl)-3-vinylcyclohexanone	Terpenoids	C15H24O	21698-44-2	14432.9	16182	13353.1	2670.63	2670.63	2670.63	1.0435	0.00469563	0.00694761	5.48785	2.45624	up
WMW0010*371	Cyclohexane, 1-ethenyl-1-methyl-2,4-bis(1-methylethenyl)-, [1S-(1.alpha.,2.beta.,4.beta.)]-	Terpenoids	C15H24	515-13-9	453621	538092	451293	3.54983e+06	3.64207e+06	3.89531e+06	1.04278	0.000487659	0.00212411	0.130151	-2.94175	down
XMW0186*139	3,5-Octadien-2-one, (E,E)-	Ketone	C8H12O	30086-02-3	1753.3	1863	1863.17	18083.7	19090.6	18487.7	1.04502	0.00025141	0.00161693	0.0984419	-3.34458	down
XMW0257*415	4-Pyridinecarboxylic acid, ethyl ester	Ester	C8H9NO2	1570-45-2	29867.2	37268.5	29974.1	562.594	112.519	595.314	1.01742	0.00567207	0.00807764	76.4387	6.25623	up
WAMW1632*198	Cyclohexanone, 3-methyl-	Ketone	C7H12O	591-24-2	70538.6	75805.8	72972	14107.7	14107.7	14107.7	1.04526	0.000664825	0.00241233	5.18195	2.37349	up
XMW0234*366	cis-.alpha.-Bergamotene	Terpenoids	C15H24	18252-46-5	37335.8	37335.8	37335.8	459686	464636	500978	1.04505	0.000883141	0.00280599	0.0785851	-3.6696	down
XMW0249*066	Naphthalene, 1,2,3,4,4a,7-hexahydro-1,6-dimethyl-4-(1-methylethyl)-	Terpenoids	C15H24	16728-99-7	170297	202386	155308	1.70076e+06	1.7853e+06	2.21268e+06	1.04012	0.00797046	0.0106831	0.0926504	-3.43206	down
XMW0243*041	Undecane, 2,5-dimethyl-	Hydrocarbons	C13H28	17301-22-3	79014.4	92661.2	67458.4	1.31844e+06	1.37583e+06	1.32003e+06	1.04284	3.57373e-05	0.000560139	0.0595705	-4.06926	down
XMW0238*041	Undecane, 4,4-dimethyl-	Hydrocarbons	C13H28	17312-68-4	56672	69155.6	48295.8	1.31634e+06	1.37249e+06	1.31741e+06	1.04273	5.39411e-05	0.000722993	0.0434631	-4.52406	down
WAMW1791*235	4-Heptanone, 2-methyl-	Ketone	C8H16O	626-33-5	4911.79	5252.18	4903.85	2134.25	2320.41	2197.66	1.04217	0.000276446	0.00165764	2.26505	1.17954	up
WMW0024*040	Bicyclo[3.1.1]hept-3-en-2-one, 4,6,6-trimethyl-	Terpenoids	C10H14O	80-57-9	73080	86167	69087.4	4681.52	4898.72	4135.94	1.0437	0.00508984	0.00739067	16.6471	4.0572	up
WMW0025*045	Thymol	Terpenoids	C10H14O	89-83-8	15084.2	15084.2	15084.2	79524.4	81834	83586	1.04518	0.000312082	0.00173439	0.184746	-2.43638	down
WMW0187*393	2-Hexanol	Alcohol	C6H14O	626-93-7	1101.55	1101.55	1101.55	5682.17	5507.73	5783.32	1.04513	0.000311932	0.00173439	0.194697	-2.3607	down
WMW0196*086	Lilac aldehyde C	Aldehyde	C10H16O2	53447-48-6	37038	42603.6	36191.1	314.636	314.636	314.636	1.04529	0.00274687	0.00474676	122.716	6.93918	up
WMW0223*365	Cedrene	Terpenoids	C15H24	11028-42-5	1.00479e+07	1.14985e+07	1.02766e+07	2.69326e+06	2.59356e+06	3.04937e+06	1.04144	0.00163647	0.00355124	3.81745	1.93261	up
WMW0040*018	trans-.beta.-Ocimene	Terpenoids	C10H16	3779-61-1	1.60804e+06	1.75258e+06	1.69396e+06	72923	72923	72923	1.04537	0.000677275	0.00244401	23.1046	4.53011	up
XMW0011*440	Benzene, 1,4-diethyl-	Aromatics	C10H14	105-05-5	137976	143741	150521	51213.5	45835.1	51915.6	1.04185	0.000164149	0.00135657	2.90162	1.53686	up
XMW0012*064	Naphthalene, 1,2,4a,5,6,8a-hexahydro-4,7-dimethyl-1-(1-methylethyl)-, [1S-(1.alpha.,4a.beta.,8a.alpha.)]-	Terpenoids	C15H24	24406-05-1	26961.2	32180.8	27727.7	93124.6	97759.4	113795	1.03557	0.00492023	0.00721218	0.285119	-1.81036	down
XMW0015*217	Benzaldehyde, 4-methyl-	Aldehyde	C8H8O	104-87-0	746661	816519	807228	237.522	237.522	237.522	1.0454	0.000767947	0.00261168	3326.59	11.6998	up
XMW0037*411	Benzene, 1-ethyl-3,5-dimethyl-	Aromatics	C10H14	934-74-7	68391.5	69114.4	66729.6	9646.45	8221.93	8046.1	1.04373	8.89469e-07	0.000142756	7.88113	2.9784	up
XMW0126*016	Benzene, 1-methyl-3-(1-methylethyl)-	Terpenoids	C10H14	535-77-3	3.86854e+07	4.05528e+07	4.18178e+07	330250	327536	343879	1.04537	0.000516278	0.00215594	120.855	6.91713	up
WMW0049*085	5,9-Undecadien-2-one, 6,10-dimethyl-, (Z)-	Ketone	C13H22O	3879-26-3	1998.87	1998.87	1998.87	135149	138868	147997	1.04524	0.000756829	0.00259043	0.0142095	-6.137	down
XMW0168*262	3-Butylthiophene	Heterocyclic compound	C8H12S	34722-01-5	2419.08	2819.69	2714.36	147.904	147.904	147.904	1.0451	0.00228657	0.00422605	17.9241	4.16383	up
WMW0064*269	2-Nonen-1-ol, (E)-	Alcohol	C9H18O	31502-14-4	86567.9	99350.6	80302.8	8320.98	9617.01	8385.36	1.04317	0.00468648	0.00694697	10.1135	3.33821	up
WMW0081*013	cis-2-(2-Pentenyl)furan	Heterocyclic compound	C9H12O	70424-13-4	704418	736333	744623	1173.32	895.59	179.118	1.03101	0.000281425	0.00166923	972.13	9.92501	up
WMW0121*291	Nonane, 3,7-dimethyl-	Hydrocarbons	C11H24	17302-32-8	5554.71	6167.86	5962.58	2033.43	2000.96	2147.41	1.04339	0.00132449	0.00332686	2.86084	1.51644	up
XMW0136*357	4-Isopropyl-6-methyl-1-methylene-1,2,3,4-tetrahydronaphthalene	Terpenoids	C15H20	50277-34-4	12185.7	13662	9750.27	122200	120425	155935	1.03883	0.0084986	0.0112828	0.0893166	-3.48493	down
WMW0146*427	.alpha.-Maaliene	Terpenoids	C15H24	489-28-1	7381.25	7406.45	7254.72	1.42052e+06	1.46804e+06	1.58279e+06	1.04525	0.00105303	0.00305285	0.00492971	-7.66428	down
BPMW008*252	4-Hydroxy-3-methylbenzaldehyde	Aldehyde	C8H8O2	15174-69-3	104233	117183	107058	30912.6	30585.4	35253.3	1.04153	0.000847919	0.0027651	3.39503	1.76343	up
XMW0822*056	(1R,2S,6S,7S,8S)-8-Isopropyl-1-methyl-3-methylenetricyclo[4.4.0.02,7]decane-rel-	Terpenoids	C15H24	18252-44-3	226126	270590	224613	511935	521779	589635	1.0263	0.00115622	0.00317412	0.444347	-1.17024	down
XMW0700*060	4a,8-Dimethyl-2-(prop-1-en-2-yl)-1,2,3,4,4a,5,6,7-octahydronaphthalene	Terpenoids	C15H24	103827-22-1	264700	313546	263753	5.22749e+06	5.48263e+06	6.15645e+06	1.04366	0.00260376	0.00459912	0.0499212	-4.3242	down
QWMW0523*442	2-Acetyl-3-methylthiophene	Heterocyclic compound	C7H8OS	13679-72-6	26953.3	30415.8	28666	3961.37	3961.37	3961.37	1.04503	0.00163144	0.00354884	7.23951	2.85589	up
XMW0720*417	cis-p-Mentha-2,8-dien-1-ol	Terpenoids	C10H16O	3886-78-0	26415.5	29179.2	26397.2	3073.23	3073.23	3073.23	1.04513	0.00144877	0.00342848	8.89312	3.15269	up
XMW0629*108	3H-3a,7-Methanoazulene, 2,4,5,6,7,8-hexahydro-1,4,9,9-tetramethyl-, [3aR-(3a.alpha.,4.beta.,7.alpha.)]-	Terpenoids	C15H24	2387-78-2	74935.2	88064.9	69905.5	476915	468085	491410	1.04175	2.23605e-06	0.000183634	0.162144	-2.62465	down
QWMW0828*349	2-Naphthalenol, 1,2,3,4,4a,5,6,7-octahydro-2,5,5-trimethyl-	Terpenoids	C13H22O	41199-19-3	902831	1.03116e+06	924869	231970	219524	259343	1.04182	0.00156188	0.00353363	4.02183	2.00785	up
XMW0717*036	Ethanone, 1-(2-methylphenyl)-	Ketone	C9H10O	577-16-2	22153	24972.3	23405.4	4699.99	4345.79	5031.01	1.04359	0.00112291	0.00315571	5.01043	2.32493	up
WAMW0630*017	Cyclohexene, 1-methyl-5-(1-methylethenyl)-, (R)-	Terpenoids	C10H16	1461-27-4	1.05112e+07	1.11254e+07	1.08818e+07	2.69115e+06	2.63227e+06	2.82348e+06	1.04494	0.000157665	0.00134479	3.9915	1.99693	up
XMW0819*058	cis-Muurola-4(15),5-diene	Terpenoids	C15H24	157477-72-0	147470	169456	140491	700232	713943	811109	1.0403	0.00219021	0.0041147	0.205555	-2.28241	down
NMW0302*459	2,6,10-Dodecatrien-1-ol, 3,7,11-trimethyl-, (Z,E)-	Terpenoids	C15H26O	3790-71-4	1637.84	1843.6	1392.78	9343.9	9120.92	11745.4	1.03649	0.00852267	0.0112904	0.161343	-2.63179	down
NMW0777*216	Disulfide, methyl 2-propenyl	Sulfur compounds	C4H8S2	2179-58-0	5539.01	6073.29	6128.32	2927.49	2702.56	2951.93	1.0391	0.00114301	0.0031706	2.06719	1.04767	up
NMW0789*218	Benzene, 1-ethyl-3-methyl-	Aromatics	C9H12	620-14-4	28045.6	30187.2	28637.9	5609.12	5609.12	5609.12	1.04523	0.000746991	0.002584	5.16247	2.36806	up
NMW0794*250	Benzene, (1-methylpropyl)-	Aromatics	C10H14	135-98-8	4.50637e+07	4.67265e+07	4.7288e+07	17641	16314.6	21039.7	1.04527	0.000207597	0.0014696	2528.91	11.3043	up
XMW0764*131	(S)-(-)-(4-Isopropenyl-1-cyclohexenyl)methanol	Terpenoids	C10H16O	18457-55-1	85192.8	87786.2	60802.1	2603.46	2603.46	2603.46	1.04294	0.0127721	0.0158041	29.9322	4.90362	up
XMW0742*368	10,10-Dimethyl-2,6-dimethylenebicyclo[7.2.0]undecane	Terpenoids	C15H24	357414-37-0	5123.03	5123.03	5123.03	337684	349603	372732	1.04523	0.000871877	0.00279372	0.0144989	-6.10791	down
QWMW0266*441	2,3-Diethylpyrazine	Heterocyclic compound	C8H12N2	15707-24-1	5.07632e+06	5.40309e+06	5.36708e+06	144543	134421	131905	1.04526	0.000397271	0.00188969	38.5683	5.26934	up
QWMW0293*328	2,3-Dimethyl-5-isopentylpyrazine	Heterocyclic compound	C11H18N2	18450-01-6	18256.8	20117.3	19465.8	400.826	400.826	400.826	1.04538	0.000832523	0.00274922	48.1006	5.58798	up
XMW0586*397	Dodecane, 5-methyl-	Hydrocarbons	C13H28	17453-93-9	10215.2	12849.5	10749.1	2733.49	4191.06	3595.78	1.01648	0.00324595	0.00534292	3.21413	1.68443	up
WAMW0399*353	1-Tetradecene	Hydrocarbons	C14H28	1120-36-1	27985.5	30151.8	21822.1	164930	168125	179725	1.03892	7.33038e-05	0.000854399	0.155933	-2.681	down
XMW0422*356	3,5-Dimethyldodecane	Hydrocarbons	C14H30	107770-99-0	29802.8	30095.5	21697.1	373.742	373.742	373.742	1.04409	0.0103617	0.013296	72.7733	6.18534	up
WAMW0303*231	m-Chloroaniline	Amine	C6H6ClN	108-42-9	83780.9	101325	81217.2	21269.9	22170.1	21287.9	1.04083	0.0086132	0.011382	4.1145	2.04072	up
QWMW0954*418	Phenol, 3,4-dimethoxy-	Phenol	C8H10O3	2033-89-8	3628.64	6151.06	3589.2	717.84	717.84	717.84	1.02695	0.0477368	0.052402	6.20793	2.63411	up
XMW0389*382	Caryophyllenyl alcohol	Terpenoids	C15H26O	913176-41-7	8868.85	9688.49	7082.05	39285.9	38834.9	45311.7	1.03551	0.00162527	0.00354884	0.20772	-2.26729	down
WAMW0550*022	Pyrazine, 2,6-diethyl-	Heterocyclic compound	C8H12N2	13067-27-1	44376.3	47989.6	47156.6	2188.73	2188.73	2188.73	1.04537	0.000607003	0.00231738	21.2486	4.4093	up
WAMW0558*309	2,4-Undecadienal	Aldehyde	C11H18O	13162-46-4	29762.8	34909.6	26073.3	68026.7	68457	76568.6	1.02047	0.000433562	0.00197018	0.425932	-1.23131	down
XMW0386*065	cis-Calamenene	Terpenoids	C15H22	72937-55-4	47570	54610.6	44670.3	173023	178741	203482	1.03757	0.00240316	0.00435712	0.264479	-1.91878	down
WAMW0588*014	Pyrazine, 2-ethyl-6-methyl-	Heterocyclic compound	C7H10N2	13925-03-6	261995	274119	276950	1987.56	1987.56	1987.56	1.04539	0.000290522	0.00169737	136.359	7.09126	up
XMW0556*064	(2S,4aR,8aR)-4a,8-Dimethyl-2-(prop-1-en-2-yl)-1,2,3,4,4a,5,6,8a-octahydronaphthalene	Terpenoids	C15H24	123123-37-5	175438	200427	161310	847333	806591	840883	1.0411	3.08071e-06	0.000183634	0.215317	-2.21546	down
QWMW1060*439	Benzeneacetaldehyde, .alpha.-methyl-	Aldehyde	C9H10O	93-53-8	46160	46563.6	46139.5	22106.2	21585.2	21932.3	1.04527	3.56415e-08	5.68481e-05	2.11605	1.08137	up
XMW0528*262	Thiophene, 2-butyl-	Heterocyclic compound	C8H12S	1455-20-5	2447.72	2447.72	2447.72	18607.5	18526	18644.3	1.04536	4.68553e-06	0.000206937	0.13165	-2.92522	down
XMW0525*026	Benzene, 1-ethenyl-3,5-dimethyl-	Aromatics	C10H12	5379-20-4	11256.1	13980.9	13771.7	791.113	791.113	791.113	1.04445	0.00510059	0.00739586	16.4362	4.03881	up
XMW0504*084	1H-Benzocycloheptene, 2,4a,5,6,7,8-hexahydro-3,5,5,9-tetramethyl-, (R)-	Terpenoids	C15H24	1461-03-6	538813	609886	516749	3.71125e+06	3.84457e+06	4.32421e+06	1.04238	0.00248232	0.0044637	0.140189	-2.83456	down
QWMW1164*431	Naphthalene, 1,5-dimethyl-	Aromatics	C12H12	571-61-9	1784.1	1784.1	1784.1	16767.9	16953.4	18760.8	1.04474	0.00163313	0.00354884	0.101983	-3.2936	down
QWMW1175*149	Phenol, 2,5-dimethyl-	Phenol	C8H10O	95-87-4	4586.08	5151.75	3496.35	209.661	209.661	209.661	1.04262	0.013105	0.0161036	21.0406	4.3951	up
QWMW1206*429	Phenol, 3,4-dimethyl-	Phenol	C8H10O	95-65-8	3020.81	3782.56	3257.66	1529.41	1492.1	1512.69	1.03248	0.0144367	0.0175436	2.21892	1.14986	up
XMW0465*060	1-Isopropyl-4,7-dimethyl-1,2,3,4,5,6-hexahydronaphthalene	Terpenoids	C15H24	16729-00-3	2894.8	2894.8	2894.8	206808	214797	237332	1.04512	0.00177302	0.0036941	0.0131794	-6.24557	down
KMW0273*027	Benzene, 1,2,4,5-tetramethyl-	Aromatics	C10H14	95-93-2	15528.7	15802.3	15341.8	2344.65	2090.89	2028.39	1.0443	4.53898e-07	0.000140299	7.22051	2.8521	up
XMW0038*293	Quinoline, 2,7-dimethyl-	Heterocyclic compound	C11H11N	93-37-8	18388.4	20528.6	17586.9	4380.91	4236.05	5548.65	1.03634	0.00092034	0.00286707	3.9888	1.99596	up
KMW0269*022	2,3-Dimethyl-5-ethylpyrazine	Heterocyclic compound	C8H12N2	15707-34-3	126776	136048	133298	4429.04	4369.08	3860.13	1.04496	0.000439578	0.00198214	31.2937	4.9678	up
KMW0157*012	2-Heptenal, (E)-	Aldehyde	C7H12O	18829-55-5	50585.1	55528.7	51954.9	10117	10117	10117	1.04507	0.001196	0.0032121	5.20801	2.38073	up
D339*137	cis-.alpha.-Bisabolene	Terpenoids	C15H24	29837-07-8	39995.9	41159.1	26357.1	1.7878e+06	1.85316e+06	2.46443e+06	1.04117	0.0113872	0.0143465	0.0176094	-5.82751	down
D338*084	.alpha.-Cuprenene	Terpenoids	C15H24	29621-78-1	193634	224598	182147	685732	656359	653561	1.03883	1.30954e-05	0.000382911	0.300844	-1.73291	down
D431*457	(3R,3aR,3bR,4S,7R,7aR)-4-Isopropyl-3,7-dimethyloctahydro-1H-cyclopenta[1,3]cyclopropa[1,2]benzen-3-ol	Terpenoids	C15H26O	38230-60-3	23689.6	25243.5	17110.5	385514	361182	389397	1.0413	0.000258775	0.00162584	0.0581323	-4.10452	down
YZMW0467*299	Phenol, 3,5-dichloro-	Phenol	C6H4Cl2O	591-35-5	74681.5	90409.1	74424.8	643626	661392	715179	1.04245	0.000743311	0.002584	0.11856	-3.07631	down
YZMW0369*344	Benzoic acid, 2,4-dichloro-	Acid	C7H4Cl2O2	50-84-0	840.861	739.788	963.079	4729.46	4886.52	6251.36	1.03705	0.0105875	0.0135531	0.160312	-2.64104	down
D314*067	8-Dodecen-1-ol, acetate, (Z)-	Ester	C14H26O2	28079-04-1	2096.31	2096.31	2096.31	26880.7	25706.9	50965.8	1.03147	0.0588227	0.0640425	0.0607313	-4.04141	down
KMW0176*228	5-Hepten-2-one, 6-methyl-	Ketone	C8H14O	110-93-0	146316	152313	155080	2644.72	2644.72	2644.72	1.04538	0.000302919	0.00171942	57.1841	5.83754	up
YZMW0167*239	3-Hexanol, 2,5-dimethyl-	Alcohol	C8H18O	19550-07-3	160581	182690	171450	10957.1	10957.1	10957.1	1.04523	0.00157536	0.00353902	15.6587	3.96889	up
D417*079	3-Hexen-1-ol, acetate, (E)-	Ester	C8H14O2	3681-82-1	66339.9	72345.7	69053.3	331.61	331.61	331.61	1.0454	0.000634255	0.00235813	208.818	7.70611	up
YZMW0707*271	1-Naphthalenol	Phenol	C10H8O	90-15-3	11603.2	13287	10274.4	92139.6	93557.8	109232	1.04093	0.00330013	0.00539314	0.119231	-3.06817	down
GMW0001*326	Benzene, 1,2-dimethoxy-4-(1-propenyl)-, (E)-	Ether	C11H14O2	6379-72-2	344.353	344.353	1739.74	49800.7	50121.5	55345.7	1.01613	0.000658891	0.00241039	0.0156404	-5.99858	down
YZMW0700*305	Phenol, 2-(1,1-dimethylethyl)-5-methyl-	Phenol	C11H16O	88-60-8	124319	147261	127207	978963	993128	1.03051e+06	1.04332	2.68395e-05	0.000560139	0.132814	-2.91252	down
D441*142	Butanoic acid, 3-methyl-, 3,7-dimethyl-2,6-octadienyl ester, (Z)-	Ester	C15H26O2	3915-83-1	2873.05	2294.13	1469.42	12658.6	11478.2	13157.1	1.01945	0.000118687	0.00112015	0.177954	-2.49042	down
XMW3574*314	Ethyl (E)-2-octenoate	Ester	C10H18O2	7367-82-0	12721.1	15284.1	12845.5	3055.06	3321.59	3296.83	1.04174	0.00596873	0.00843293	4.22296	2.07825	up
YZMW0553*209	1-Hexanol, 5-methyl-	Alcohol	C7H16O	627-98-5	92719.7	100265	97081.1	42319.4	43491.8	47829.2	1.03969	7.40833e-05	0.000856252	2.1705	1.11803	up
D244*457	(3S,3aR,3bR,4S,7R,7aR)-4-Isopropyl-3,7-dimethyloctahydro-1H-cyclopenta[1,3]cyclopropa[1,2]benzen-3-ol	Terpenoids	C15H26O	23445-02-5	11324.8	11094.6	7722.22	168122	155712	166996	1.04104	0.000266224	0.00163801	0.0614095	-4.02539	down
XMW3198*155	5-Isopropyl-2-methylbicyclo[3.1.0]hexan-2-ol	Terpenoids	C10H18O	546-79-2	6.84343e+06	7.34455e+06	7.29769e+06	140769	133571	126953	1.04524	0.000512903	0.00215594	53.5412	5.74258	up
YZMW0075*340	4-Decenoic acid, methyl ester	Ester	C11H20O2	1191-02-2	13679.3	17335.9	12949.3	794.28	794.28	794.28	1.04383	0.00944975	0.012244	18.4505	4.20558	up
YZMW0073*288	Benzoic acid, 2-chloro-	Acid	C7H5ClO2	118-91-2	8409.51	10163.8	7964.72	64183.2	65757.1	67868.4	1.04187	8.26534e-06	0.00029296	0.13416	-2.89798	down
YZMW0485*409	4-Heptanol, 4-methyl-	Alcohol	C8H18O	598-01-6	386269	423055	406179	164452	164520	181735	1.04124	0.000253483	0.00161722	2.38004	1.25098	up
D217*099	.beta.-Santalol	Terpenoids	C15H24O	77-42-9	631.13	631.13	631.13	13565.1	13126.7	16212	1.04427	0.00493322	0.00721218	0.044131	-4.50206	down
D219*412	Benzaldehyde, 4-methoxy-	Aldehyde	C8H8O2	123-11-5	12010.3	21998.1	13870.6	2467.8	2578.7	2090.41	1.02515	0.0470952	0.051769	6.70864	2.74602	up
YZMW0280*327	Phenol, 2,5-bis(1-methylethyl)-	Phenol	C12H18O	35946-91-9	4.31181e+06	4.95984e+06	4.40595e+06	1.19554e+06	1.14759e+06	1.35745e+06	1.04087	0.00181244	0.00372531	3.69607	1.88599	up
YZMW0320*015	Bicyclo[4.1.0]hept-2-ene, 3,7,7-trimethyl-, (1S-cis)-	Terpenoids	C10H16	4497-92-1	2.20554e+06	2.37304e+06	2.35391e+06	134582	121608	142874	1.04494	0.00050647	0.00215594	17.3719	4.11868	up
D185*413	4-Aminobenzoic acid	Acid	C7H7NO2	150-13-0	94921.3	88385.2	67797.9	8809.91	8156.12	9919.96	1.03975	0.0115014	0.0144674	9.3396	3.22336	up
YZMW0102*239	3-Hexanol, 2,4-dimethyl-	Alcohol	C8H18O	13432-25-2	1.08446e+06	1.16831e+06	1.11884e+06	505510	506368	556251	1.041	8.37603e-05	0.000927761	2.15009	1.10439	up
D26*145	Pentanoic acid, 3-methylbutyl ester	Ester	C10H20O2	2050-09-1	6271.99	7556.74	5104.06	90057.3	92405.9	82176.4	1.04089	0.000875775	0.00279372	0.0715418	-3.80507	down
KMW0183*014	Pyrazine, 2-ethyl-5-methyl-	Heterocyclic compound	C7H10N2	13360-64-0	501352	534239	521483	770.759	770.759	770.759	1.0454	0.000341012	0.00179938	673.395	9.39531	up
XMW2344*293	Quinoline, 2,4-dimethyl-	Heterocyclic compound	C11H11N	1198-37-4	2649.3	2858.57	2619.95	6249.76	7756.89	7134.45	1.0345	0.00850279	0.0112828	0.384456	-1.37911	down
YZMW0195*416	Benzoic acid, 2-amino-4-methyl-	Acid	C8H9NO2	2305-36-4	90401.9	103497	82588.7	533655	547752	667338	1.03902	0.00650147	0.00905663	0.158106	-2.66103	down
KMW0218*089	Eucalyptol	Terpenoids	C10H18O	470-82-6	652263	708740	692365	208046	206629	209263	1.04483	0.00121272	0.00322381	3.29098	1.71852	up
D370*114	(Z)-2,2-Dimethyl-3-(3-methylpenta-2,4-dien-1-yl)oxirane	Terpenoids	C10H16O	33281-83-3	110909	123077	110517	229713	238594	226100	1.03846	3.29524e-05	0.000560139	0.49611	-1.01127	down
D293*137	Cyclohexene, 4-[(1E)-1,5-dimethyl-1,4-hexadien-1-yl]-1-methyl-	Terpenoids	C15H24	25532-79-0	250858	283714	229901	1.20489e+06	1.16704e+06	1.23215e+06	1.04141	3.78837e-06	0.000194918	0.212114	-2.23709	down
D296*020	2-Ethyl-3-methoxypyrazine	Heterocyclic compound	C7H10N2O	25680-58-4	10538.1	11849.1	11577.4	1382.04	1382.04	1382.04	1.04504	0.00161154	0.00354884	8.19188	3.0342	up
BPMW015*248	1H-Indol-4-ol	Alcohol	C8H7NO	2380-94-1	4678.42	3821.29	2585.48	12378.2	11919.1	14493	1.00478	0.00102974	0.00302368	0.285772	-1.80706	down
YZMW0226*327	Phenol, 2,4-bis(1-methylethyl)-	Phenol	C12H18O	2934-05-6	666260	791045	657957	5.33107e+06	5.4757e+06	5.80498e+06	1.04281	0.000324876	0.00176852	0.127335	-2.9733	down
KMW0252*018	1,3,7-Octatriene, 3,7-dimethyl-	Terpenoids	C10H16	502-99-8	2.8459e+06	3.03808e+06	3.1042e+06	1.12382e+06	1.01997e+06	1.15877e+06	1.04154	0.000188788	0.00141357	2.72157	1.44444	up
w39*349	2-Butanone, 4-(2,6,6-trimethyl-2-cyclohexen-1-yl)-	Ketone	C13H22O	31499-72-6	1663.59	1663.59	1663.59	17335.6	17135.9	18797.9	1.04495	0.00105809	0.00305735	0.0936893	-3.41597	down
w38*056	1H-3a,7-Methanoazulene, octahydro-3,8,8-trimethyl-6-methylene-, [3R-(3.alpha.,3a.beta.,7.beta.,8a.alpha.)]-	Terpenoids	C15H24	546-28-1	4.91307e+06	5.59011e+06	5.02054e+06	1.36784e+06	1.31964e+06	1.55873e+06	1.0411	0.00127513	0.00327333	3.6559	1.87023	up
D847*421	Benzoic acid, 2-hydroxy-, butyl ester	Ester	C11H14O3	2052-14-4	8447.57	8447.57	8447.57	140945	144713	159929	1.0449	0.0017117	0.0036291	0.0568749	-4.13606	down
KMW0209*089	7-Oxabicyclo[2.2.1]heptane, 1-methyl-4-(1-methylethyl)-	Terpenoids	C10H18O	470-67-7	649545	705956	688504	204581	203403	206187	1.04485	0.00119402	0.0032121	3.32807	1.73469	up
KMW0198*257	.alpha.-Phellandrene	Terpenoids	C10H16	99-83-2	1.87351e+07	1.98918e+07	1.93848e+07	10844.5	11708	12617.9	1.04535	0.000299917	0.00171144	1649.44	10.6878	up
XMW2429*059	Patchoulene	Terpenoids	C15H24	1405-16-9	45895.2	51875	42220	300998	315792	347919	1.04187	0.00180395	0.00371265	0.145111	-2.78477	down
XMW2423*234	3-Hexenoic acid, methyl ester, (Z)-	Ester	C7H12O2	13894-62-7	307070	335193	320460	135388	135884	150366	1.04069	0.000177245	0.00138945	2.28329	1.19111	up
GMW0111*267	2-Octenoic acid, (E)-	Acid	C8H14O2	1871-67-6	1527.99	1855.98	1494.59	17161.5	17859.9	16757.5	1.0431	0.000100322	0.00103235	0.0942193	-3.40783	down
XMW2490*445	2-Hexenoic acid, ethyl ester	Ester	C8H14O2	1552-67-6	8315.77	8825.27	8486.85	3322.81	3130.68	3390.09	1.04392	7.14536e-05	0.000854399	2.60351	1.38046	up
KMW0210*362	1H-Cyclopenta[1,3]cyclopropa[1,2]benzene, octahydro-7-methyl-3-methylene-4-(1-methylethyl)-, [3aS-(3a.alpha.,3b.beta.,4.beta.,7.alpha.,7aS*)]-	Terpenoids	C15H24	13744-15-5	677185	799408	645774	4.87218e+06	4.85144e+06	5.18308e+06	1.04228	9.31653e-05	0.00101088	0.142377	-2.81221	down
XMW0490	1-Methyl-2-phenylcyclopropane	Aromatics	C10H12	3145-76-4	24981.5	27212.8	27139.2	204.377	204.377	204.377	1.04538	0.000776872	0.00261971	129.391	7.01559	up
XMW0494	Benzene, 1,4-dimethoxy-	Ether	C8H10O2	150-78-7	43121.2	46029.8	40336.1	3024.73	3153.75	3020.39	1.04497	0.00166554	0.00358282	14.0764	3.81521	up
YZMW0312	tert-Butyl carbamate	Ester	C5H11NO2	4248-19-5	21923.1	26142.5	23867.2	1517.38	1517.38	1517.38	1.04499	0.00293406	0.0049627	15.802	3.98203	up
XMW0497	2,5-Thiophenedicarboxaldehyde	Aldehyde	C6H4O2S	932-95-6	7943.09	9456.47	7996.25	846.811	645.809	534.757	1.03881	0.00314483	0.00523175	12.5264	3.6469	up
XMW0503	2-Acetyl-1,3-cyclohexanedione	Ketone	C8H10O3	4056-73-9	5276.87	7342.56	5202.52	1491.91	1315.17	1536.93	1.03133	0.0226571	0.0263974	4.10265	2.03656	up
XMW0462	2-Cyclopenten-1-one, 3-methyl-2-(2-pentenyl)-, (Z)-	Ketone	C11H16O	488-10-8	9155.78	10843.7	9111.53	78266.5	80490.8	87725	1.04281	0.00107519	0.00308995	0.118106	-3.08185	down
YZMW0345	2-Norbornanone	Ketone	C7H10O	497-38-1	499928	533217	529614	32342.6	29421.8	34309.8	1.04498	0.000376504	0.00184636	16.2662	4.0238	up
XMW0455	1,3-Benzenediol, 4,5-dimethyl-	Phenol	C8H10O2	527-55-9	1002.97	1156.36	1136.94	10650	11353.8	12574	1.04331	0.00272596	0.00473628	0.0953294	-3.39094	down
XMW0456	5,8-Decadien-2-one, 5,9-dimethyl-, (E)-	Ketone	C12H20O	130876-99-2	26758.2	34675.5	25872.2	666903	641026	728313	1.04273	0.00142155	0.00342239	0.0428759	-4.54369	down
YZMW0321	3-Buten-1-ol, 2-methyl-	Alcohol	C5H10O	4516-90-9	5927.62	5927.62	5927.62	30451.9	29638.1	33366.1	1.04421	0.00200679	0.00393707	0.19028	-2.3938	down
YZMW0347	Butanedioic acid, methyl-	Acid	C5H8O4	498-21-5	4025.38	4624.56	3992.83	798.567	798.567	798.567	1.0441	0.00359539	0.00571372	5.27728	2.39979	up
XMW0476	Benzoic acid, 2-(acetylamino)-, methyl ester	Ester	C10H11NO3	2719-08-6	5229.54	5229.54	5229.54	93551.7	91374.7	102580	1.04496	0.0014303	0.00342813	0.0545679	-4.1958	down
XMW0472	1,2-Ethanediol, monobenzoate	Ester	C9H10O3	94-33-7	5.2455e+06	6.0256e+06	5.34841e+06	1.5031e+06	1.44026e+06	1.69878e+06	1.04077	0.00181686	0.0037271	3.58014	1.84002	up
YZMW0349	.alpha.-Hydroxyisocaproic acid	Acid	C6H12O3	498-36-2	16843	19520.5	16386.6	5229.74	5091.22	5045.52	1.04179	0.00596914	0.00843293	3.4328	1.77939	up
XMW0487	2-Picoline, 6-nitro-	Heterocyclic compound	C6H6N2O2	18368-61-1	166494	197399	145658	1019.4	1019.4	1019.4	1.04494	0.00783268	0.010525	166.619	7.38041	up
XMW0430	2-Piperidinimine	Heterocyclic compound	C5H10N2	22780-54-7	8031.42	10010.9	7245.35	109539	108158	98217.9	1.04165	0.000821148	0.00272861	0.080046	-3.64303	down
XMW0471	3-Hexen-1-ol, benzoate, (Z)-	Ester	C13H16O2	25152-85-6	1405.27	1493.7	864.81	32118.9	31174	35595.2	1.03909	0.00148004	0.00346144	0.038061	-4.71554	down
XMW0488	2-Acetylpyrrolidine	Heterocyclic compound	C6H11NO	60026-20-2	471825	506258	499742	3415.9	3415.9	3415.9	1.0454	0.000465695	0.00205757	144.21	7.17203	up
XMW0469	(1R,3aS,8aS)-7-Isopropyl-1,4-dimethyl-1,2,3,3a,6,8a-hexahydroazulene	Terpenoids	C15H24	36577-33-0	5932.91	5848.63	1169.73	1.80088e+06	1.86613e+06	2.00624e+06	1.03027	0.00102235	0.00302368	0.00228287	-8.77494	down
XMW0445	6-Ethyl-5,6-dihydro-2H-pyran-2-one	Ketone	C7H10O2	19895-35-3	4673.65	5181.1	4553.26	1142.12	1290.98	1702.86	1.02653	0.000199768	0.00144832	3.48359	1.80058	up
XMW0450	Ethanone, 1-(2,4-dimethyl-1H-pyrrol-3-yl)-	Ketone	C8H11NO	2386-25-6	66566.4	82518.2	74073.4	10979.1	9343.01	9908.42	1.04284	0.00472554	0.0069767	7.38187	2.88399	up
YZMW0330	Piperidine, 1-hydroxy-	Heterocyclic compound	C5H11NO	4801-58-5	1.46117e+06	1.59593e+06	1.53296e+06	645210	651423	720033	1.04047	0.000172322	0.00138945	2.27606	1.18654	up
XMW0483	1H-Pyrrole-2-carboxaldehyde	Aldehyde	C5H5NO	1003-29-8	282588	300396	294089	166.018	166.018	166.018	1.0454	0.000318169	0.00175211	1761	10.7822	up
XMW0452	2,4,6-Octatriene, 3,4-dimethyl-	Hydrocarbons	C10H16	57396-75-5	31462.5	35071	33353.2	1579.4	1552.28	1643.31	1.04531	0.00107142	0.00308468	20.9187	4.38672	up
XMW0575	L-Norleucine, methyl ester	Ester	C7H15NO2	21754-55-2	2241.27	2404.95	2226.2	445.24	445.24	445.24	1.04512	0.000960379	0.00290817	5.14511	2.3632	up
YZMW0295	(6R,7aR)-3,6-Dimethyl-5,6,7,7a-tetrahydrobenzofuran-2(4H)-one	Heterocyclic compound	C10H14O2	38049-04-6	32020.2	36884.7	30331.4	180020	186261	207962	1.04119	0.00186289	0.0037707	0.172812	-2.53272	down
XMW0655	2-Butene-1,4-diol, (Z)-	Alcohol	C4H8O2	6117-80-2	61254.8	68447.2	63703.8	4207.11	4207.11	4207.11	1.04528	0.00122512	0.00323522	15.3237	3.9377	up
XMW0646	2-Benzofurancarboxylic acid, 2,4,5,6,7,7a-hexahydro-4,4,7a-trimethyl-, methyl ester, cis-	Ester	C13H20O3	77383-92-7	394461	464042	389248	857735	864938	1.01079e+06	1.02383	0.00342846	0.0055573	0.456473	-1.1314	down
XMW0640	Panaxene	Terpenoids	C15H24	871660-95-6	22220.2	21654.9	17056.3	6009.42	5894.76	7078.14	1.02994	0.0103522	0.013296	3.2099	1.68253	up
XMW0627	Diethyl Phthalate	Ester	C12H14O4	84-66-2	6820.25	5726.63	4820.42	50853.4	48028.3	55557.1	1.04045	0.00130058	0.0032968	0.112454	-3.15259	down
XMW0637	Cyclobutanone, 2,2,3-trimethyl-	Ketone	C7H12O	1449-49-6	1009.75	1009.75	1009.75	5776.93	5048.74	6119.11	1.04278	0.0045979	0.00686029	0.178771	-2.48381	down
XMW0636	Decane, 1-iodo-	Halogenated hydrocarbons	C10H21I	2050-77-3	16656.1	16887.6	14252.9	3960.8	3783.89	4735.89	1.03717	0.00234343	0.00429287	3.82967	1.93722	up
XMW0635	Cyclopropanemethanol, 2,2,3,3-tetramethyl-	Alcohol	C8H16O	2415-96-5	63370.5	68312.8	64745.9	110.879	110.879	110.879	1.0454	0.000507243	0.00215594	590.52	9.20584	up
YZMW0257	2-Oxopentanedioic acid	Acid	C5H6O5	328-50-7	192213	226619	187402	1.06435e+06	1.07821e+06	1.10559e+06	1.04209	8.95021e-07	0.000142756	0.18664	-2.42167	down
YZMW0242	Phenol, 3-methyl-4-(methylthio)-	Phenol	C8H10OS	3120-74-9	235892	279406	229641	2.78114e+06	2.88971e+06	3.22389e+06	1.04294	0.00213394	0.00407133	0.0837506	-3.57776	down
XMW0659	Benzene, n-butyl-	Aromatics	C10H14	104-51-8	114790	124115	120861	5256.59	5256.59	5256.59	1.04538	0.00056747	0.00226283	22.8136	4.51182	up
YZMW0232	2-Ethyl-n-butyric acid ethyl ester	Ester	C8H16O2	2983-38-2	86593	96864.1	91400.6	875.051	1292.21	999.316	1.04387	0.00105303	0.00305285	86.7996	6.43962	up
XMW0665	Muurola-4,10(14)-dien-1.beta.-ol	Terpenoids	C15H24O	257293-90-6	20145.2	18607.3	13414.5	77158.7	72007.8	110294	1.01897	0.0260664	0.0299822	0.201059	-2.31431	down
XMW0670	Acetonitrile, 2,2'-iminobis-	Nitrogen compounds	C4H5N3	628-87-5	42467.7	49255	41724.7	1506.4	1375.63	1099.06	1.04349	0.00300724	0.00505431	33.5204	5.06697	up
XMW0675	2,6,6-Trimethylcyclohexa-1,4-dienecarbaldehyde	Aldehyde	C10H14O	162376-82-1	38814.1	43062.6	40522.5	2451.75	2623.93	2554.79	1.04518	0.0010221	0.00302368	16.0408	4.00368	up
YZMW0227	Benzaldehyde, 2,3,4,5-tetramethyl-	Aldehyde	C11H14O	29344-95-4	200599	244847	202116	2.66373e+06	2.77539e+06	3.06742e+06	1.04297	0.00185516	0.0037646	0.0761251	-3.71548	down
XMW0682	Benzenemethanol, .alpha.-methyl-.alpha.-(1-methyl-2-propenyl)-	Alcohol	C12H16O	61967-11-1	53486.9	66011.3	55200.4	2615.5	2663.15	3114.48	1.0442	0.00490764	0.00720781	20.8145	4.37952	up
YZMW0225	4-n-Propylacetophenone	Ketone	C11H14O	2932-65-2	5.88128e+06	6.83629e+06	5.90158e+06	4.65684e+07	4.76052e+07	4.90438e+07	1.04359	3.27519e-05	0.000560139	0.130006	-2.94335	down
YZMW0222	Pyridazine	Heterocyclic compound	C4H4N2	289-80-5	50550.3	56610	51854.6	701.539	666.581	707.888	1.04537	0.00123617	0.00324292	76.5965	6.25921	up
XMW0695	Propanoic acid, 2-methyl-, octyl ester	Ester	C12H24O2	109-15-9	1367.97	1929.16	1578.8	31642.8	29296.5	33902.5	1.04188	0.00171561	0.0036291	0.0514111	-4.28178	down
YZMW0259	Phenol, 2,5-dinitro-	Phenol	C6H4N2O5	329-71-5	145030	168375	141500	290271	295735	343467	1.02081	0.00385552	0.00599744	0.489422	-1.03085	down
XMW0529	Bicyclo[2.2.1]heptane, 2-chloro-1,7,7-trimethyl-, (1R-endo)-	Terpenoids	C10H17Cl	30462-53-4	10944.9	11964.7	13114.2	5518.49	4216.23	5101.55	1.02316	0.0015594	0.00353363	2.42809	1.27982	up
XMW0570	1,2-Ethanediamine, N,N,N',N'-tetramethyl-	Amine	C6H16N2	110-18-9	20164.4	21216	20520.5	1847.03	1847.03	1847.03	1.0454	0.000270055	0.00163801	11.1712	3.48172	up
XMW0555	2-Acetylbenzofuran	Heterocyclic compound	C10H8O2	1646-26-0	20828.1	24186	19360.2	141118	138104	146709	1.04217	1.93188e-05	0.000481462	0.151138	-2.72606	down
XMW0549	(1S,4aR,7R)-1,4a-Dimethyl-7-(prop-1-en-2-yl)-1,2,3,4,4a,5,6,7-octahydronaphthalene	Terpenoids	C15H24	52026-55-8	27988.5	32228.1	29171.9	102026	114912	114339	1.04087	0.0013373	0.00333663	0.26983	-1.88988	down
YZMW0289	Phenol, 3-fluoro-	Phenol	C6H5FO	372-20-3	31751.5	32924	33346.4	153.779	153.779	153.779	1.04538	0.000215138	0.00147537	212.474	7.73114	up
XMW0544	Azulene, 1,2,3,3a,4,5,6,7-octahydro-1,4-dimethyl-7-(1-methylethenyl)-, [1R-(1.alpha.,3a.beta.,4.alpha.,7.beta.)]-	Terpenoids	C15H24	22567-17-5	134098	164424	137496	1.74715e+06	1.80771e+06	2.01171e+06	1.04293	0.00192893	0.00384581	0.0783278	-3.67433	down
XMW0539	3,4-Dimethoxytoluene	Ether	C9H12O2	494-99-5	23703.3	27672.8	22249.4	1030.36	1030.36	1030.36	1.04476	0.00471858	0.0069751	23.8186	4.57402	up
XMW0618	Ethyl 9-decenoate	Ester	C12H22O2	67233-91-4	195784	232503	191768	1.44576e+06	1.47311e+06	1.57864e+06	1.04246	0.000361931	0.00184636	0.137866	-2.85866	down
YZMW0294	1,3-Dioxol-2-one,4,5-dimethyl-	Ketone	C5H6O3	37830-90-3	3414.46	3650.22	3210.64	642.127	642.127	642.127	1.04457	0.00207636	0.00402213	5.334	2.41522	up
XMW0533	3-Methylbenzothiophene	Heterocyclic compound	C9H8S	1455-18-1	2524.87	2519.43	2651.59	5671.72	5958.7	6194.03	1.04255	0.000999646	0.00298025	0.431761	-1.2117	down
XMW0531	Bicyclo[3.1.1]heptan-3-one, 2,6,6-trimethyl-, (1.alpha.,2.beta.,5.alpha.)-	Terpenoids	C10H16O	15358-88-0	236088	272451	232663	2062.8	2062.8	2062.8	1.0453	0.00268891	0.00468723	119.773	6.90416	up
XMW0530	p-Mentha-1,5-dien-8-ol	Terpenoids	C10H16O	1686-20-0	48103.8	53204.8	43159.9	3942.72	3441.9	4037.23	1.04378	0.00412398	0.00631643	12.6484	3.66089	up
XMW0583	Ethanone, 1-(3-hydroxyphenyl)-	Ketone	C8H8O2	121-71-1	316.355	316.355	316.355	16394.3	16918.8	18044.3	1.04522	0.00083804	0.00276172	0.0184796	-5.75792	down
YZMW0269	Benzenemethanol, 4-(1,1-dimethylethyl)-.alpha.-methyl-	Alcohol	C12H18O	34386-42-0	23610.3	26870.4	21962.3	162054	165049	176237	1.04262	0.000300018	0.00171144	0.143924	-2.79662	down
XMW0585	5-Isoxazolecarboxylic acid, 4,5-dihydro-5-methyl-, methyl ester, (R)-	Heterocyclic compound	C6H9NO3	64018-42-4	10202.7	12175.3	11569.3	79205.8	79167.8	78573	1.04339	1.21265e-05	0.000382911	0.14327	-2.80319	down
XMW0588	1,3,5-Triazaadamantan-7-ol	Alcohol	C7H13N3O	130267-10-6	6075.49	7289.67	5916.46	51992.6	53523.6	54329.5	1.04281	3.50034e-06	0.000194918	0.120626	-3.05138	down
XMW0598	.alpha.-Methylstyrene	Aromatics	C9H10	98-83-9	9872.37	10538.9	10437.7	1020.47	765.535	853.701	1.04307	0.000117015	0.00112015	11.6865	3.54677	up
XMW0599	2,2,6-Trimethyl-4H-1,3-dioxin-4-one	Ketone	C7H10O3	5394-63-8	25457.7	27780.1	23911.5	148.135	740.673	924.59	1.00461	0.00137337	0.00337522	42.5441	5.41089	up
XMW0604	Octane, 2,3,3-trimethyl-	Hydrocarbons	C11H24	62016-30-2	3672.8	3875.26	3559.54	1178.64	1199.15	1142.11	1.04422	0.000975903	0.00293692	3.15565	1.65794	up
YZMW0268	1,2-Benzenediol, 4,5-dichloro-	Alcohol	C6H4Cl2O2	3428-24-8	744.348	744.348	744.348	76816.6	75497.6	100024	1.04444	0.00900423	0.0117807	0.0088494	-6.8202	down
XMW0617	Propanoic acid, 2-methyl-, 3-hydroxy-2,2,4-trimethylpentyl ester	Ester	C12H24O3	77-68-9	29556.6	33798.2	29070.9	187734	195034	196457	1.04343	1.03346e-05	0.00034341	0.159568	-2.64776	down
YZMW0351	Benzene, 3-cyclohexen-1-yl-	Aromatics	C12H14	4994-16-5	14852.8	19078	14720.5	342447	325855	368806	1.04293	0.00127048	0.00327333	0.0469106	-4.41394	down
XMW0417	Cyclohexene, 4-methyl-1-(1-methylethenyl)-	Terpenoids	C10H16	586-67-4	16262.3	17339.2	15935.3	110421	111111	104938	1.04469	0.000258809	0.00162584	0.151735	-2.72038	down
XMW0148	1H-Tetrazol-5-amine	Amine	CH3N5	4418-61-5	14101.4	19080.2	14403.2	86830.5	88547.1	90859.8	1.03772	8.18208e-06	0.00029296	0.178731	-2.48414	down
XMW0164	1-Oxaspiro[4.5]dec-6-ene, 2,6,10,10-tetramethyl-	Terpenoids	C13H22O	36431-72-8	24986.6	34513.7	22280.5	996.469	996.469	996.469	1.04261	0.0193751	0.0228744	27.3569	4.77383	up
YZMW0695	Cycloundecanone	Ketone	C11H20O	878-13-7	13737.9	15780.8	10496.2	1678.18	1915.78	1782.08	1.03749	0.0171389	0.02037	7.4432	2.89592	up
XMW0160	Megastigmatrienone	Ketone	C13H18O	38818-55-2	2963.84	2963.84	2963.84	27258.8	28773.6	34617.5	1.04313	0.00670856	0.00930448	0.0980865	-3.3498	down
YZMW0699	Benzenesulfonamide, 2-methyl-	Amine	C7H9NO2S	88-19-7	11476	12584.5	8926.53	52299	49675	59046.1	1.03404	0.00157069	0.00353887	0.204863	-2.28727	down
XMW0153	1,3-Cyclopentadiene, 1,2,3,4,5-pentamethyl-	Hydrocarbons	C10H16	4045-44-7	75084.3	83144.1	78387.8	675.444	675.444	675.444	1.0454	0.000893677	0.00282819	116.771	6.86754	up
XMW0147	1-Methyl-4-(6-methylhept-5-en-2-yl)cyclohexa-1,3-diene	Terpenoids	C15H24	451-55-8	74278.3	90361.3	74939.5	964321	1.01965e+06	1.12156e+06	1.04295	0.00207337	0.00402213	0.077146	-3.69627	down
YZMW0689	Formamide, N-butyl-	Amine	C5H11NO	871-71-6	1170.29	1170.29	1170.29	9547.76	10212.7	9320.29	1.04513	0.000985172	0.00295311	0.120728	-3.05017	down
XMW0142	3a,7-Methano-3aH-cyclopentacyclooctene, 1,4,5,6,7,8,9,9a-octahydro-1,1,7-trimethyl-, [3aR-(3a.alpha.,7.alpha.,9a.beta.)]-	Terpenoids	C15H24	469-92-1	2389.54	2389.54	2389.54	151721	155596	166969	1.04523	0.00086241	0.0027845	0.0151146	-6.04792	down
XMW0140	Naphthalene, 1,6-dimethyl-4-(1-methylethyl)-	Terpenoids	C15H18	483-78-3	5342.92	4576.84	3277.94	44147.8	42564.9	57659.8	1.03463	0.010845	0.013794	0.0914143	-3.45144	down
XMW0138	Azulene, 1,4-dimethyl-7-(1-methylethyl)-	Terpenoids	C15H18	489-84-9	1739.11	761.368	628.213	12269.9	10888.7	13735.4	1.0157	0.00177111	0.0036941	0.084802	-3.55976	down
YZMW0724	1-Azacyclononan-2-one	Ketone	C8H15NO	935-30-8	575374	647638	577794	161366	153491	181441	1.04125	0.00117786	0.00321144	3.62848	1.85937	up
XMW0167	1-(2,3,4,5-Tetramethylphenyl)ethanone	Ketone	C12H16O	34764-71-1	21958.4	26450.8	21209.3	236645	247574	279692	1.04221	0.00273266	0.00474275	0.0911344	-3.45586	down
YZMW0680	Cyclotridecanone	Ketone	C13H24O	832-10-0	13566.3	12512.3	9405.97	32599	31299.9	31247.4	1.0203	0.00165036	0.00356683	0.372947	-1.42296	down
YZMW0579	Salicylamide	Amine	C7H7NO2	65-45-2	9541.37	9926.29	9124.36	107891	109274	122213	1.04442	0.00188905	0.00380433	0.0842482	-3.56921	down
YZMW0592	2-Ethylhexyl methacrylate	Ester	C12H22O2	688-84-6	8039.91	11167.6	7940.53	26010.4	30372	30234.6	1.02165	0.000571808	0.00226874	0.313425	-1.67381	down
YZMW0594	Isopropylurea	Nitrogen compounds	C4H10N2O	691-60-1	23605.1	27610.3	18412.7	436566	459256	437449	1.04174	6.74654e-05	0.000847302	0.0522235	-4.25916	down
YZMW0600	Cycloheptanecarboxylic acid, 1-amino-	Acid	C8H15NO2	6949-77-5	8983.97	10457.6	8698.55	68136	70607.6	78750.8	1.04228	0.00202867	0.00396535	0.129383	-2.95028	down
XMW0183	2-Heptenal, 2-methyl-	Aldehyde	C8H14O	30567-26-1	485998	510978	501272	111147	108314	117591	1.04493	6.83965e-05	0.000852284	4.44514	2.15223	up
XMW0182	(3S,3aS,6R,8aS)-3,8,8-Trimethyl-7-methyleneoctahydro-1H-3a,6-methanoazulene	Terpenoids	C15H24	31145-21-8	78503.7	78849.3	66775.2	313840	316017	340562	1.04163	0.000184075	0.00141357	0.23096	-2.11428	down
XMW0177	Ethanone, 1-(2-methyl-1-cyclopenten-1-yl)-	Ketone	C8H12O	3168-90-9	1.03827e+06	1.10424e+06	1.13691e+06	396801	369780	427520	1.04102	0.000162745	0.00135657	2.74636	1.45752	up
YZMW0673	Ethanedithioamide	Amine	C2H4N2S2	79-40-3	10599.2	11737.2	10313.4	618.338	618.338	618.338	1.04517	0.00178989	0.00370763	17.6008	4.13757	up
YZMW0734	1,2-Benzenediamine	Amine	C6H8N2	95-54-5	12116.3	13421.9	11569	5590.28	6215.73	5923.93	1.03511	0.00381857	0.0059712	2.09291	1.06551	up
XMW0130	Heptanoic acid, octyl ester	Ester	C15H30O2	5132-75-2	912.088	1209.75	774.846	17238	14418.4	18970.2	1.03869	0.00648251	0.00904602	0.0572166	-4.12742	down
w37	2-Cyclohexene-1-carboxaldehyde, 2,6,6-trimethyl-	Aldehyde	C10H16O	432-24-6	2549.69	2913.53	3140.05	13383	12320.7	11612.8	1.03985	0.00123329	0.00324292	0.230549	-2.11686	down
w21	2H-Pyran-2-one, 6-pentyl-	Ketone	C10H14O2	27593-23-3	36996.8	42635.9	37974.3	152630	154464	172195	1.04108	0.00144273	0.00342848	0.245378	-2.02692	down
XMW0080	3-Octen-1-ol, acetate, (Z)-	Ester	C10H18O2	69668-83-3	1614.62	1667.59	1734.72	673.064	855.507	550.206	1.0034	0.00355657	0.00566707	2.41341	1.27107	up
w31	Butanoic acid, 4-hexenyl ester, (Z)-	Ester	C10H18O2	69727-41-9	114511	138654	105950	631660	655923	631871	1.04	3.08469e-06	0.000183634	0.187092	-2.41818	down
XMW0068	2,7-Nonadien-5-one, 4,6-dimethyl-	Ketone	C11H18O	74630-80-1	14857.3	16916.1	14530	3212.17	2815.34	2964.5	1.043	0.00299043	0.00503668	5.14939	2.3644	up
XMW0062	2-Propenoic acid, 2-methyl-, 3,3,5-trimethylcyclohexyl ester	Ester	C13H22O2	7779-31-9	19952.9	27636.1	21652.6	353741	332467	376990	1.0416	0.0011087	0.00313542	0.0651258	-3.94063	down
XMW0054	Farnesene epoxide, E-	Terpenoids	C15H24O	83637-40-5	1160.18	1160.18	1160.18	59290.9	62743.2	114608	1.0397	0.0491217	0.0538852	0.014708	-6.08726	down
w42	2-Ethyl-1-dodecanol	Alcohol	C14H30O	19780-33-7	529.099	529.099	529.099	9929.41	9194.35	11915.2	1.04374	0.00678223	0.00939849	0.0511389	-4.28944	down
XMW0051	4-Pyridinecarboxaldehyde	Aldehyde	C6H5NO	872-85-5	3.41405e+06	3.61859e+06	3.53663e+06	782409	764843	837836	1.04475	0.000105652	0.00104907	4.4314	2.14776	up
XMW0048	Phenol, 2-nitro-	Phenol	C6H5NO3	88-75-5	48614.1	55112.9	48988.9	8256.85	8909.41	8753.41	1.04427	0.00230076	0.00423852	5.89189	2.55873	up
XMW0045	(1R,4R,4aS,8aR)-4,7-Dimethyl-1-(prop-1-en-2-yl)-1,2,3,4,4a,5,6,8a-octahydronaphthalene	Terpenoids	C15H24	92692-39-2	170550	199304	168475	484170	489186	571026	1.0335	0.00338414	0.00550224	0.348572	-1.52047	down
w15	2-Nonen-1-ol	Alcohol	C9H18O	22104-79-6	5863.92	8593.83	5502.49	68449.3	67543.4	59018.7	1.03615	0.00116174	0.00318144	0.102354	-3.28836	down
XMW0128	2-Butyl-5-propylthiazole	Heterocyclic compound	C10H17NS	52414-86-5	55411.1	64670.2	55753.1	482294	492221	508207	1.04367	4.55517e-05	0.000637324	0.118589	-3.07596	down
YZMW0767	Acetophenone, 4'-amino-	Ketone	C8H9NO	99-92-3	171511	192361	160867	1.36946e+06	1.43932e+06	1.61161e+06	1.04261	0.00268184	0.00468723	0.118709	-3.0745	down
XMW0122	Cyclohexanol, 2-methyl-3-(1-methylethenyl)-, (1.alpha.,2.alpha.,3.alpha.)-	Alcohol	C10H18O	54244-81-4	114196	138636	104455	757879	789116	761283	1.04061	1.36529e-06	0.000167511	0.154785	-2.69166	down
XMW0121	1-Nonene, 4,6,8-trimethyl-	Hydrocarbons	C12H24	54410-98-9	36586.2	40751.7	38750.2	3349.13	2935.35	4175.01	1.04187	0.000488746	0.00212411	11.0988	3.47234	up
w02	2,4-Decadien-1-ol	Alcohol	C10H18O	14507-02-9	26282.1	24834.1	23898.7	5027.23	4655.51	5190.84	1.04394	0.000722658	0.00255009	5.0435	2.33443	up
XMW0111	Spiro[4.5]decan-7-one, 1,8-dimethyl-8,9-epoxy-4-isopropyl-	Terpenoids	C15H24O2	61050-91-7	102.261	102.261	102.261	17343.3	18041.6	20165.8	1.04515	0.00211752	0.00406787	0.00552258	-7.50044	down
w06	Heptane, 2,2,4,6,6-pentamethyl-	Hydrocarbons	C12H26	13475-82-6	125.246	125.246	125.246	13926.6	12425.8	11068.9	1.045	0.00443703	0.00665763	0.0100407	-6.63799	down
XMW0107	1,2-Benzenedimethanol	Alcohol	C8H10O2	612-14-6	191360	227919	184790	1.43474e+06	1.4384e+06	1.52763e+06	1.04237	7.88152e-05	0.000885283	0.137264	-2.86497	down
w11	3,5,9-Undecatrien-2-one, 6,10-dimethyl-, (E,Z)-	Ketone	C13H20O	13927-47-4	2433.06	1887.35	1008.1	16055.9	25611.3	18865.9	1.0175	0.0210577	0.024647	0.0880263	-3.50592	down
XMW0100	Octane, 5-ethyl-2-methyl-	Hydrocarbons	C11H24	62016-18-6	35583.8	37693.9	37666.4	8312.87	7537.09	7582.19	1.04438	0.000144696	0.00131131	4.7347	2.24327	up
XMW0097	1,5-Cycloundecadiene, 8,8-dimethyl-9-methylene-	Hydrocarbons	C14H22	62338-54-9	330218	387155	333485	1.94399e+06	1.9734e+06	2.01713e+06	1.04293	6.72729e-07	0.000142246	0.177075	-2.49756	down
YZMW0551	Propylcarbamate	Ester	C4H9NO2	627-12-3	107579	116227	114083	47220.2	47485.9	52371.9	1.04112	0.000105899	0.00104907	2.29735	1.19997	up
XMW0189	3-Cyclohexene-1-acetaldehyde, .alpha.,4-dimethyl-	Aldehyde	C10H16O	29548-14-9	38934.4	44690.5	38132.3	16901.1	16334	15313.7	1.03786	0.00520444	0.00751728	2.50793	1.3265	up
XMW0310	2H-Pyran-2-methanol, tetrahydro-	Alcohol	C6H12O2	100-72-1	472272	484640	489211	677.735	677.735	677.735	1.04538	0.000110464	0.00108092	711.253	9.47422	up
XMW0306	Heptanoic acid, methyl ester	Ester	C8H16O2	106-73-0	27117.3	29563.9	30072.1	5638.19	5674.18	5461.18	1.04466	0.00145296	0.00343328	5.17203	2.37073	up
XMW0303	Hexanoic acid, 5-hexenyl ester	Ester	C12H22O2	108058-81-7	25445.3	28911.2	25605.2	179447	183823	188689	1.0439	3.57421e-05	0.000560139	0.144869	-2.78718	down
YZMW0452	Phenol, 2,6-dinitro-	Phenol	C6H4N2O5	573-56-8	208832	236155	188443	1.22372e+06	1.17469e+06	1.22486e+06	1.04187	1.83309e-06	0.000183634	0.174823	-2.51603	down
XMW0299	Butanoic acid, butyl ester	Ester	C8H16O2	109-21-7	22448.4	24780.8	23031	3035.86	3560.44	2467.83	1.03922	0.000199519	0.00144832	7.75146	2.95447	up
YZMW0421	4-Pyridinecarboxylic acid	Acid	C6H5NO2	55-22-1	127556	150738	125636	1.03969e+06	1.05857e+06	1.09769e+06	1.04311	2.89198e-05	0.000560139	0.126388	-2.98406	down
XMW0296	Acetic acid, octyl ester	Ester	C10H20O2	112-14-1	1011.08	600.341	992.099	10897.9	11729.7	11224.8	1.03739	2.9783e-05	0.000560139	0.0769082	-3.70072	down
XMW0293	(1aR,7R,7aR,7bS)-(+)-1a,2,3,5,6,7,7a,7b-Octahydro-1,1,7,7a-tetramethyl-1H-cyclopropa[a]naphthalen-3-one	Terpenoids	C15H22O	114339-93-4	594.078	594.078	594.078	9703.6	9740.92	10944.5	1.04485	0.00182172	0.0037271	0.0586473	-4.09179	down
YZMW0458	Phenol, 4-(ethoxymethyl)-	Phenol	C9H12O2	57726-26-8	33951	39967.6	33398.1	229411	232524	239704	1.04282	2.70969e-06	0.000183634	0.152952	-2.70885	down
XMW0288	Cyclopenta[c]pentalen-3(3aH)-one, octahydro-1,2,3a,6-tetramethyl-	Ketone	C15H24O	120052-69-9	7141.12	5756.43	4244.47	183628	168288	224502	1.04042	0.00788123	0.0105813	0.0297389	-5.0715	down
XMW0369	Undecane, 6-ethyl-	Hydrocarbons	C13H28	17312-60-6	9711.6	12386	10400.1	1169.11	1169.11	1169.11	1.04373	0.00681301	0.00942702	9.26569	3.2119	up
YZMW0549	Pentanamide	Amine	C5H11NO	626-97-1	183014	195456	199631	72269	64878.7	74330.9	1.04111	0.000151886	0.00133109	2.73361	1.45081	up
XMW0397	Oxirane, (2-bromoethyl)-	Halogenated hydrocarbons	C4H7BrO	13287-42-8	1.59222e+06	1.71653e+06	1.65623e+06	743051	752138	816121	1.0414	0.000104956	0.00104907	2.14812	1.10308	up
XMW0392	.alpha.-Corocalene	Terpenoids	C15H20	20129-39-9	7398.83	7677.61	5758.03	56333.7	56185.6	69427.8	1.03922	0.00587401	0.00831326	0.114508	-3.12647	down
XMW0391	3,5,11-Eudesmatriene	Terpenoids	C15H22	193615-07-5	270613	320231	264046	5.07627e+06	5.3411e+06	5.97533e+06	1.04353	0.00254724	0.00454967	0.0521506	-4.26117	down
YZMW0396	Phenol, 4-(methoxymethyl)-	Phenol	C8H10O2	5355-17-9	15167.8	16752.8	14690.2	917.427	1019.19	1027.95	1.04477	0.00177835	0.0036941	15.7226	3.97477	up
XMW0379	Bicyclo[5.2.0]nonane, 2-methylene-4,8,8-trimethyl-4-vinyl-	Terpenoids	C15H24	242794-76-9	908103	1.07952e+06	921136	8.02387e+06	8.19899e+06	8.47082e+06	1.04339	4.11435e-05	0.000602054	0.117794	-3.08567	down
XMW0388	Selina-3,7(11)-diene	Terpenoids	C15H24	6813-21-4	85946	100303	83555.3	426167	433548	530080	1.03826	0.00686271	0.00946888	0.194133	-2.36489	down
YZMW0398	Trigonelline	Nitrogen compounds	C7H7NO2	535-83-1	2923.6	3025.86	1906.05	10272.5	10691.1	9261.04	1.01957	0.000211165	0.00147537	0.259904	-1.94395	down
YZMW0413	2-Methyl-5-nitrophenol	Phenol	C7H7NO3	5428-54-6	23432.5	19749.9	12778.3	210568	202940	225119	1.03418	0.000151638	0.00133109	0.0876265	-3.51249	down
XMW0385	Carotol	Terpenoids	C15H26O	465-28-1	47161.9	52585.4	39430.7	98509.1	94978.9	116406	1.01014	0.00404864	0.00625128	0.449114	-1.15484	down
XMW0384	4,7-Methanoazulene, 1,2,3,4,5,6,7,8-octahydro-1,4,9,9-tetramethyl-, [1S-(1.alpha.,4.alpha.,7.alpha.)]-	Terpenoids	C15H24	514-51-2	8.70147e+06	1.03173e+07	8.78874e+06	7.78514e+07	7.99946e+07	8.22448e+07	1.04344	4.49704e-05	0.000634759	0.115821	-3.11003	down
YZMW0417	n-Butyl cyanoacetate	Ester	C7H11NO2	5459-58-5	2363.1	2734.93	2120.24	5122.62	5716.56	4652.54	1.01437	0.00350225	0.00563561	0.465943	-1.10177	down
XMW0280	Carbonic acid, phenyl propyl ester	Ester	C10H12O3	13183-16-9	40655.4	49498.6	40457.9	2334.31	2482.61	2364.13	1.0445	0.00520093	0.00751728	18.1884	4.18495	up
XMW0203	2,5-di-tert-Butyl-1,4-benzoquinone	Ketone	C14H20O2	2460-77-7	146.192	146.192	146.192	19282.4	19153.1	21778.2	1.04515	0.0018332	0.00373429	0.00728364	-7.10112	down
XMW0226	2-Heptanone, 4,6-dimethyl-	Ketone	C9H18O	19549-80-5	13449.8	14664	15221.4	5211.04	4636.33	6272.91	1.02788	0.000225419	0.00152349	2.68824	1.42666	up
XMW0217	cis-7-Decen-1-al	Aldehyde	C10H18O	21661-97-2	16466.2	18392.4	16663.7	923.501	1006.01	950.525	1.04505	0.00139965	0.00340312	17.8895	4.16104	up
XMW0212	1,4 Benzodioxan-6-amine	Amine	C8H9NO2	22013-33-8	852.661	852.661	852.661	20937.4	22726.9	27344.3	1.04404	0.00692465	0.00953784	0.0360236	-4.79492	down
XMW0209	1,4-Cyclohexadiene-1-methanol, 4-(1-methylethyl)-	Alcohol	C10H16O	22539-72-6	47480.9	58241.6	48789.6	2115.17	1796.42	2110.48	1.04444	0.00462565	0.00688895	25.6577	4.68132	up
YZMW0531	Benzeneacetic acid, 3-hydroxy-	Acid	C8H8O3	621-37-4	116304	109891	83008.3	10789.1	11935.4	13742.5	1.03827	0.0119044	0.0149155	8.47898	3.08389	up
XMW0199	Hexadecane, 4-methyl-	Hydrocarbons	C17H36	25117-26-4	27258.8	25994.8	19445.4	143402	132287	169510	1.0348	0.005863	0.00830505	0.163296	-2.61444	down
XMW0198	3-Buten-2-ol, 4-(2,6,6-trimethyl-2-cyclohexen-1-yl)-, (3E)-	Alcohol	C13H22O	25312-34-9	4689.63	6140.03	5200.05	41654.4	42569.4	43718.2	1.04161	2.72251e-06	0.000183634	0.125289	-2.99667	down
YZMW0535	Carbamic acid, ethyl-, ethyl ester	Ester	C5H11NO2	623-78-9	11993	13513.7	13016.1	4694.86	4832.39	5107.32	1.04202	0.00180137	0.00371212	2.63232	1.39633	up
XMW0195	1H-Cycloprop[e]azulene, decahydro-1,1,4,7-tetramethyl-, [1aR-(1a.alpha.,4.beta.,4a.beta.,7.beta.,7a.beta.,7b.alpha.)]-	Terpenoids	C15H26	28580-43-0	883808	1.03512e+06	888913	7.09584e+06	7.24769e+06	7.46634e+06	1.04348	2.55404e-05	0.000560139	0.128742	-2.95745	down
YZMW0525	2-Hydroxyoctanoic acid	Acid	C8H16O3	617-73-2	98804.1	114325	99104.5	631968	648622	666361	1.04332	1.92928e-05	0.000481462	0.160371	-2.64052	down
XMW0236	Thiazole, 5-ethenyl-4-methyl-	Heterocyclic compound	C6H7NS	1759-28-0	123938	135215	131403	46207.4	45253.4	46820.3	1.04442	0.00129859	0.0032968	2.82436	1.49793	up
YZMW0511	3-Hexanone, 4-ethyl-	Ketone	C8H16O	6137-12-8	1.33564e+06	1.45286e+06	1.38912e+06	599877	609669	668786	1.04057	0.000143784	0.00131049	2.22411	1.15323	up
XMW0274	3-Acetyl-2-oxo-1,3-oxazolidine	Heterocyclic compound	C5H7NO3	1432-43-5	1882.76	1970.5	1553.39	15146	15934.4	15108.3	1.04275	3.6172e-05	0.000560139	0.117056	-3.09473	down
XMW0272	4-Pyridinecarboxamide	Heterocyclic compound	C6H6N2O	1453-82-3	13654	15627.6	12921.5	58189.2	58335.2	63217.2	1.04083	0.00017645	0.00138945	0.234798	-2.09051	down
XMW0271	Cadina-1(10),6,8-triene	Terpenoids	C15H22	1460-96-4	85048.5	91456.8	73806.2	800121	827104	936385	1.04263	0.00256977	0.00457453	0.0976403	-3.35638	down
YZMW0471	Butyl carbamate	Ester	C5H11NO2	592-35-8	18954	21382	20482.3	1647.33	1647.33	1647.33	1.0452	0.00144455	0.00342848	12.3065	3.62134	up
XMW0262	1,1,7,7a-Tetramethyl-1a,2,6,7,7a,7b-hexahydro-1H-cyclopropa[a]naphthalene	Terpenoids	C15H22	154098-14-3	870.877	870.877	870.877	38428.9	39180.2	40571.3	1.04531	0.000265302	0.00163801	0.0221071	-5.49934	down
YZMW0476	Propanoic acid, 2-hydroxy-2-methyl-	Acid	C4H8O3	594-61-6	103146	112791	107677	47628.2	48614.4	53413.1	1.03963	0.000185242	0.00141357	2.1624	1.11263	up
XMW0250	1-Pentanone, 1-(4-methylphenyl)-	Ketone	C12H16O	1671-77-8	9729.55	10678.2	9842.74	116526	119424	135578	1.04402	0.00264755	0.00465071	0.0814215	-3.61845	down
XMW0247	Benzene, 1-methyl-4-(1,2,2-trimethylcyclopentyl)-, (R)-	Terpenoids	C15H22	16982-00-6	27034.7	29878.2	24374	122446	120300	134868	1.04065	0.000778516	0.00261971	0.215265	-2.21582	down
YZMW0490	Creatinine	Acid	C4H7N3O	60-27-5	4444.23	3386.1	2518.38	11040	12162.6	12869.3	1.0108	0.000375126	0.00184636	0.286891	-1.80142	down
XMW0245	trans-1-Nitro-1-propene	Nitrogen compounds	C3H5NO2	17082-05-2	27040	29084.7	25537.8	1667.57	1667.57	1667.57	1.04514	0.00161415	0.00354884	16.3236	4.02889	up
YZMW0495	Benzene, 2-methyl-1,3-dinitro-	Nitrogen compounds	C7H6N2O4	606-20-2	561862	656285	556011	1.205e+06	1.19976e+06	1.417e+06	1.02349	0.00421963	0.00644048	0.464224	-1.10711	down
XMW0698	1,4-Methano-1H-indene, octahydro-4-methyl-8-methylene-7-(1-methylethyl)-, [1S-(1.alpha.,3a.beta.,4.alpha.,7.alpha.,7a.beta.)]-	Terpenoids	C15H24	3650-28-0	476399	565287	462989	3.61498e+06	3.66484e+06	3.87618e+06	1.04259	0.000118413	0.00112015	0.134876	-2.8903	down
XMW0701	1H-Pyrrolo[2,3-b]pyridine, 2-(1-methylethyl)-	Heterocyclic compound	C10H12N2	27257-18-7	1189.48	1189.48	1189.48	17636.9	17855.8	19744.6	1.04492	0.00150566	0.00349173	0.0646018	-3.95228	down
XMW1176	Benzeneacetic acid, .alpha.-cyclopentyl-	Acid	C13H16O2	3900-93-4	814.262	703.823	686.325	18512	16851.3	20567.2	1.0442	0.00354405	0.00566183	0.0394134	-4.66517	down
XMW1171	Benzene, 1-methoxy-4-phenoxy-	Ether	C13H12O2	1655-69-2	5090.99	5047.33	4032.5	37521.2	35972.9	46708.8	1.03941	0.00833264	0.0111218	0.117891	-3.08448	down
XMW1158	Tricyclo[3.3.1.1(3,7)]decane, 2-nitro-	Nitrogen compounds	C10H15NO2	54564-31-7	36686	38893.8	30307.4	243650	248819	291786	1.04036	0.0036954	0.00584159	0.135016	-2.88879	down
XMW1144	4-Acetoxy-3-methoxystyrene	Ester	C11H12O3	46316-15-8	28329.2	31657	25276.5	411571	433676	487994	1.04316	0.00281338	0.00482509	0.0639515	-3.96688	down
XMW1136	Lilac alcohol C	Alcohol	C10H18O2	33081-36-6	191756	222745	186665	39601.3	38449.2	34961.5	1.0424	0.0042796	0.00650091	5.3195	2.41129	up
XMW1133	5-Isopropyl-3,3-dimethyl-2-methylene-2,3-dihydrofuran	Heterocyclic compound	C10H16O	81250-44-4	93420	100837	100003	10489.6	10489.6	10489.6	1.04529	0.000716302	0.00254822	9.35088	3.2251	up
XMW3282	1H-Indole-2,3-dione, 1-acetyl-	Ketone	C10H7NO3	574-17-4	4233.56	3647.33	3012.86	14101.5	14513.3	16416.7	1.03363	0.000849466	0.0027651	0.241914	-2.04743	down
XMW3294	Ethanone, 2-hydroxy-1-phenyl-	Ketone	C8H8O2	582-24-1	4392.96	5675.86	5126.98	878.592	878.592	878.592	1.04233	0.00778702	0.0104901	5.76521	2.52737	up
XMW1132	3-Amino-4-pyrazolecarbonitrile	Heterocyclic compound	C4H4N4	16617-46-2	28373.3	31039.7	23257	9579.41	10917.9	12100.7	1.01861	0.0120291	0.0150363	2.53604	1.34258	up
XMW1129	Ethyl mandelate	Ester	C10H12O3	774-40-3	750252	866243	746791	5.40808e+06	5.51391e+06	5.68929e+06	1.04351	2.29389e-05	0.000525462	0.14227	-2.8133	down
XMW1242	Hexanoic acid, anhydride	Acid	C12H22O3	2051-49-2	47173.3	55007.6	47315.7	641174	669271	736390	1.04367	0.00184696	0.00375274	0.0730379	-3.77521	down
XMW3083	4H-1-Benzopyran-4-one, 2,3-dihydro-	Ketone	C9H8O2	491-37-2	5422.86	6390.49	5152.41	37128.5	36972.7	39595	1.0421	0.000101186	0.00103456	0.14922	-2.74449	down
XMW3097	2-Cyclohexen-1-one, 2-methyl-5-(1-methylethyl)-, (S)-	Terpenoids	C10H16O	499-71-8	41010.3	48079.6	43944.7	792.041	872.098	1248.09	1.04282	0.00213931	0.00407184	45.6813	5.51353	up
XMW1234	Propanoic acid, 2-acetylhydrazono-	Acid	C5H8N2O3	64096-81-7	853.08	1540.3	882.531	5674.19	5582.06	5769.53	1.01746	0.00147965	0.00346144	0.192409	-2.37775	down
XMW1233	3-Cyclopentyl-1-propanol	Alcohol	C8H16O	767-05-5	4818.21	5007.57	4457.77	15001.1	15961.2	15362.3	1.043	3.68205e-05	0.000564699	0.308336	-1.69742	down
XMW1229	Bicyclo(3.3.1)non-2-ene	Hydrocarbons	C9H14	6671-66-5	1.34594e+06	1.4493e+06	1.43346e+06	78934.1	73719.2	82359.2	1.0452	0.000543655	0.00220084	17.9935	4.1694	up
XMW3099	3-Allyl-6-methoxyphenol	Phenol	C10H12O2	501-19-9	196924	233472	200358	1.69354e+06	1.72766e+06	1.78643e+06	1.04342	3.84024e-05	0.00058335	0.121121	-3.04548	down
XMW1195	Butanoic acid, 3-methyl-3-nitroso-, methyl ester	Ester	C6H11NO3	49680-44-6	271391	291835	284722	99822.1	97177.7	102253	1.04456	0.000596359	0.00231738	2.83355	1.50261	up
XMW1209	Propanoic acid, 2-methyl-, 2-methylbutyl ester	Ester	C9H18O2	2445-69-4	511622	555853	534658	190267	189983	191739	1.04466	0.00135684	0.00336049	2.80099	1.48594	up
XMW1203	2,5-Furandione, dihydro-3-methyl-	Ketone	C5H6O3	4100-80-5	62999.9	67081.9	64552.6	154.741	154.741	154.741	1.0454	0.000337629	0.00179938	419.27	8.71174	up
XMW1127	Formic acid, octyl ester	Ester	C9H18O2	112-32-3	1313.65	1573.63	1188.36	3121.57	3569.49	3388.79	1.02418	0.00035006	0.00183064	0.404335	-1.30638	down
XMW1089	Hexanoic acid, cyclopentyl ester	Ester	C11H20O2	5413-59-2	34922.1	37095.6	24752.8	179.466	179.466	179.466	1.04422	0.013774	0.0168091	179.738	7.48975	up
XMW1086	Butanoic acid, heptyl ester	Ester	C11H22O2	5870-93-9	44500.9	54202	44367	3196.38	3196.38	3196.38	1.0445	0.00531337	0.00763498	14.92	3.89917	up
XMW1085	2-Butenoic acid, butyl ester	Ester	C8H14O2	7299-91-4	40762.4	43211.7	45252.9	15720.5	14694	17442.1	1.03898	0.000203479	0.00146193	2.7003	1.43312	up
XMW3471	5-Aminovaleric acid	Acid	C5H11NO2	660-88-8	20054	22069.4	18557.5	221210	229985	219607	1.04421	7.28295e-05	0.000854399	0.0904602	-3.46657	down
XMW1081	Methanesulfonylacetonitrile	Nitrogen compounds	C3H5NO2S	2274-42-2	27634	32288.4	26780	101.882	101.882	101.882	1.0453	0.00351391	0.0056442	283.671	8.14807	up
XMW3503	Butanoic acid, 2-methyl-5-oxo-1-cyclopenten-1-yl ester	Ester	C10H14O3	68227-51-0	18058.2	20692.5	19244.4	90682.6	89348.1	98362.6	1.04269	0.000746212	0.002584	0.208321	-2.26312	down
XMW1091	1-Pentanol, 5-[(tetrahydro-2H-pyran-2-yl)oxy]-	Alcohol	C10H20O3	76102-74-4	19481.4	19481.4	19481.4	888931	916519	1.02271e+06	1.04504	0.0019454	0.00385934	0.0206651	-5.59666	down
XMW3338	Carbamic acid, methyl ester	Ester	C2H5NO2	598-55-0	10339.5	10339.5	10339.5	51697.3	54404.8	52157.9	1.04524	0.000388625	0.00187835	0.195996	-2.3511	down
XMW3409	4-Methoxy-.alpha.-toluenethiol	Alcohol	C8H10OS	6258-60-2	7395.39	8600.04	6867.87	167186	156790	180898	1.04365	0.00179434	0.00370827	0.0452851	-4.46482	down
XMW3388	Pyridine, 2-propyl-	Heterocyclic compound	C8H11N	622-39-9	280339	292798	298371	1031.7	939.579	983.794	1.04536	0.000338711	0.00179938	294.92	8.20418	up
XMW1118	Cyclohexanecarboxaldehyde	Aldehyde	C7H12O	2043-61-0	133351	146424	139354	1377.48	1377.48	1377.48	1.0454	0.000745074	0.002584	101.424	6.66426	up
XMW1100	2-Buten-1-one, 1-(2,6,6-trimethyl-1-cyclohexen-1-yl)-	Ketone	C13H20O	35044-68-9	117657	133817	120828	8464.76	8464.76	8464.76	1.04517	0.00182266	0.0037271	14.6608	3.8739	up
XMW1095	Benzene, 1,2-diethyl-3,4,5,6-tetramethyl-	Aromatics	C14H22	33884-69-4	831.057	1115.24	917.112	7437.65	7444.81	9295.64	1.03848	0.00667996	0.00928096	0.11843	-3.0779	down
XMW0040	Phenol, 2-methoxy-4-(1-propenyl)-, acetate	Ester	C12H14O3	93-29-8	412.313	412.313	412.313	54720.2	53654	65045.4	1.04495	0.00398177	0.006154	0.00713264	-7.13135	down
XMW3422	n-Pentylpyrazine	Heterocyclic compound	C9H14N2	6303-75-9	14675.5	18042.3	14167.7	185.597	185.597	185.597	1.04501	0.00614089	0.00862874	84.2066	6.39586	up
XMW3064	Bicyclo[3.1.0]hexan-3-one, 4-methyl-1-(1-methylethyl)-, [1S-(1.alpha.,4.beta.,5.alpha.)]-	Terpenoids	C10H16O	471-15-8	16817.7	17582.5	15758.3	4713.01	5401.52	4036.85	1.03467	9.39502e-05	0.0010125	3.54442	1.82555	up
XMW2368	Propanoic acid, anhydride	Acid	C6H10O3	123-62-6	124469	136100	130314	59557.8	56982	66029	1.03734	0.000117863	0.00112015	2.14101	1.09829	up
XMW2348	Phenol, 3-(ethylamino)-4-methyl-	Phenol	C9H13NO	120-37-6	777300	882225	747118	6.42488e+06	6.68904e+06	7.47057e+06	1.04286	0.00232647	0.00427318	0.116915	-3.09646	down
XMW1439	Benzene, (1-nitropropyl)-	Nitrogen compounds	C9H11NO2	5279-14-1	788257	911337	782474	5.69516e+06	5.82213e+06	5.9781e+06	1.04348	1.42608e-05	0.000385526	0.14187	-2.81736	down
XMW1435	Isobutyric acid, 2-pinen-10-yl ester	Ester	C14H22O2	29021-37-2	37454.1	42188	34999	400261	410436	456444	1.04332	0.00177138	0.0036941	0.0904722	-3.46638	down
XMW2363	Benzoic acid, 4-methoxy-, methyl ester	Ester	C9H10O3	121-98-2	1379.6	1379.6	1379.6	60938.7	61904.8	64457.5	1.0453	0.000295434	0.00171144	0.0220971	-5.5	down
XMW2374	1,3-Cyclohexanedione, 5,5-dimethyl-	Ketone	C8H12O2	126-81-8	129055	144640	131032	13261.8	14563.5	13708.6	1.04474	0.00154447	0.00352461	9.74449	3.28459	up
XMW1460	3-Buten-2-one, 4-phenyl-	Ketone	C10H10O	122-57-6	8742.21	12460.1	9051.22	222262	207067	235540	1.0416	0.00124132	0.00324575	0.0455031	-4.45789	down
XMW2376	1-Penten-3-one, 1-(2,6,6-trimethyl-1-cyclohexen-1-yl)-	Terpenoids	C14H22O	127-43-5	16213.6	12618.9	8778.57	47461.2	44776.5	54250.1	1.00977	0.000721152	0.00255009	0.256752	-1.96155	down
XMW1411	1,3,6,10-Dodecatetraene, 3,7,11-trimethyl-, (Z,E)-	Terpenoids	C15H24	26560-14-5	358457	413887	346179	5.92267e+06	6.15473e+06	6.86352e+06	1.0437	0.00215886	0.00408878	0.0590533	-4.08184	down
XMW1408	1H-Cyclopropa[a]naphthalene, 1a,2,3,3a,4,5,6,7b-octahydro-1,1,3a,7-tetramethyl-, [1aR-(1a.alpha.,3a.alpha.,7b.alpha.)]-	Terpenoids	C15H24	489-29-2	394490	473947	396516	3.428e+06	3.55204e+06	3.80785e+06	1.04275	0.000735461	0.0025725	0.117257	-3.09226	down
XMW1386	2-Acetyl-4,4-dimethyl-cyclopent-2-enone	Ketone	C9H12O2	81979-96-6	90270.3	99772.6	87754.8	6023.48	4583.57	5343.64	1.04373	0.00156015	0.00353363	17.416	4.12234	up
XMW1457	Benzaldehyde, 3-methoxy-	Aldehyde	C8H8O2	591-31-1	281.439	281.439	281.439	1753.19	1407.19	1850.21	1.04033	0.00924326	0.0120539	0.168506	-2.56913	down
XMW1461	1-Amino-2-acetamino-3-fluorobenzene	Amine	C8H9FN2O	18645-85-7	3098.41	3290.02	2451.89	23261.7	24359.6	28278	1.03985	0.0037883	0.00594719	0.116474	-3.10192	down
XMW2439	Pyridine, 3-(2-methylpropyl)-	Heterocyclic compound	C9H13N	14159-61-6	226285	247815	244547	11192.5	11192.5	11192.5	1.04534	0.000859453	0.00278058	21.4026	4.41972	up
XMW1470	[1,1'-Bicyclopentyl]-2-one	Ketone	C10H16O	4884-24-6	5930.33	8000.78	4859.3	21823.2	22179.5	22702.8	1.01839	0.00186819	0.00377664	0.281692	-1.82781	down
XMW2233	2,6-Octadien-1-ol, 3,7-dimethyl-, propanoate, (Z)-	Ester	C13H22O2	105-91-9	72919.6	84773.5	71655.8	143790	145536	172907	1.01736	0.00647318	0.00904091	0.496176	-1.01108	down
XMW2189	Benzyl chloride	Halogenated hydrocarbons	C7H7Cl	100-44-7	6.55649e+06	6.90696e+06	6.67634e+06	48681.2	48681.2	48681.2	1.0454	0.000238046	0.0015639	137.903	7.10751	up
XMW1492	Benzeneacetaldehyde, .alpha.-methyl-4-(2-methylpropyl)-	Aldehyde	C13H18O	51407-46-6	333706	387233	326279	681653	689896	810733	1.02115	0.00474826	0.00699951	0.479873	-1.05928	down
XMW1491	Lavandulyl caproate	Ester	C16H28O2	59550-36-6	2455.12	1350.78	2257.39	22222.1	24983.4	25968.4	1.03459	0.00120461	0.00321495	0.0828613	-3.59316	down
XMW1476	1-Propanone, 1-(4-methoxyphenyl)-	Ketone	C10H12O2	121-97-1	62087.4	68442.3	56286.2	429980	412728	418379	1.04315	2.0138e-06	0.000183634	0.148139	-2.75498	down
XMW2257	Myrtenyl acetate	Ester	C12H18O2	1079-01-2	16530.3	19881.3	16833.2	315.655	315.655	315.655	1.04517	0.00374703	0.00589399	56.2269	5.81319	up
XMW2311	Benzene, butoxy-	Ether	C10H14O	1126-79-0	17661.7	20221.9	17644.1	2587.26	2587.26	2587.26	1.04463	0.00288025	0.00489243	7.154	2.83875	up
XMW2269	Bis(2-chloro-1-methylethyl) ether	Ether	C6H12Cl2O	108-60-1	20856.6	22513.5	21949.2	6412.9	5874.5	6133.98	1.04427	0.000356018	0.00183871	3.54584	1.82613	up
XMW2271	1,3,5-Triazine-2,4,6-triamine	Heterocyclic compound	C3H6N6	108-78-1	979.798	764.625	651.713	7161.16	7598.75	8332.4	1.03938	0.00128915	0.00329667	0.103763	-3.26863	down
XMW1467	1H-Pyrazole, 1,3,5-trimethyl-	Heterocyclic compound	C6H10N2	1072-91-9	31926.1	33915	33037.6	11315.1	10521.5	11887.4	1.04314	1.88343e-05	0.000481462	2.93201	1.55189	up
XMW2295	10-Undecenoic acid, methyl ester	Ester	C12H22O2	111-81-9	8075.37	9698.43	7369.03	1870.21	1815.49	2013.89	1.03916	0.0106975	0.013661	4.41135	2.14122	up
XMW1385	3-Imidazol-1-ylpropanenitrile	Heterocyclic compound	C6H7N3	23996-53-4	66821.8	87897	64391.8	29037.1	29627.5	32216.7	1.01913	0.0274464	0.0312916	2.41095	1.2696	up
XMW1258	Acetic acid, (4,6,8,9-tetramethyl-3-oxabicyclo[3.3.1]non-6-en-1-yl)methyl ester	Ester	C15H24O3	309722-81-4	1540.92	1540.92	1540.92	19847.5	15976	19219.5	1.04361	0.00505598	0.00735793	0.0839846	-3.57373	down
XMW1260	1-Cyclohexene-1-propanol, .alpha.,2,6,6-tetramethyl-	Alcohol	C13H24O	3293-47-8	9908.45	11567	10004.7	23389.8	24697.6	27140.2	1.03228	0.00147802	0.00346144	0.418466	-1.25682	down
XMW2909	3-Isopropylbenzaldehyde	Aldehyde	C10H12O	34246-57-6	8293.48	11052.1	7917.04	1583.41	1583.41	1583.41	1.03879	0.0169058	0.0201229	5.73923	2.52086	up
XMW1318	2-Methyl-3(2-furyl)acrolein	Aldehyde	C8H8O2	874-66-8	259.414	259.414	259.414	1564.85	1297.07	1388.09	1.04307	0.0045826	0.00684577	0.183115	-2.44917	down
XMW1256	2-Butanone, 4-(2,6,6-trimethyl-1,3-cyclohexadien-1-yl)-	Ketone	C13H20O	20483-36-7	3.17022e+06	3.64171e+06	3.25278e+06	858073	828663	975783	1.04121	0.00171785	0.0036291	3.78014	1.91844	up
XMW1255	Octanoic acid, 2-pentyl ester	Ester	C13H26O2	55193-30-1	46557.3	54067.2	45889.6	11603	10768.5	13001.4	1.04038	0.00327608	0.00536484	4.14198	2.05032	up
XMW1303	Pentanoic acid, 2-hydroxy-4-methyl-, ethyl ester	Ester	C8H16O3	10348-47-7	46413.1	50653.6	49405	4235.86	4235.86	4235.86	1.04531	0.00079525	0.00266699	11.5263	3.52686	up
XMW1323	2(3H)-Benzofuranone, 3-methyl-	Ketone	C9H8O2	32267-71-3	223972	267223	222276	15347.7	17039.3	16893.5	1.04432	0.00434131	0.00654479	14.4778	3.85577	up
XMW2452	1H-Pyrrole, 1-(2-furanylmethyl)-	Heterocyclic compound	C9H9NO	1438-94-4	20025.5	25148.1	20324	3875.61	3875.61	3875.61	1.04228	0.00843798	0.0112436	5.63332	2.49398	up
XMW2563	Furyl hydroxymethyl ketone	Ketone	C6H6O3	17678-19-2	299952	347568	318553	5446.57	5446.57	5446.57	1.04532	0.00190981	0.00381245	59.1242	5.88568	up
XMW1348	2-Tridecanone	Ketone	C13H26O	593-08-8	5129.56	5372.88	4709.63	33473.1	34607.4	37776.5	1.04356	0.00148006	0.00346144	0.143704	-2.79883	down
XMW1341	Thiophene, 3-phenyl-	Heterocyclic compound	C10H8S	2404-87-7	275455	327163	279648	2.56212e+06	2.63298e+06	2.71734e+06	1.04348	7.64579e-05	0.000877341	0.111504	-3.16484	down
XMW1340	Thieno[2,3-b]thiophene,2-methyl-	Heterocyclic compound	C7H6S2	13393-75-4	336.906	336.906	336.906	8149.13	7896.01	9014.24	1.04494	0.00177873	0.0036941	0.0403329	-4.6319	down
XMW1336	N-Benzyloxy-2-carbomethoxyaziridine	Heterocyclic compound	C11H13NO3	53084-33-6	34650.9	27865.5	19840.9	85708.5	78661.4	101184	1.00168	0.00281988	0.00482555	0.310134	-1.68904	down
XMW2826	Pyrazine, 2-methyl-5-propyl-	Heterocyclic compound	C8H12N2	29461-03-8	44174	47539.5	45609.7	1857.8	1745.65	2184.88	1.04465	0.000400271	0.00189446	23.7242	4.56829	up
XMW1333	Benzoic acid, 3,4-dimethyl-, methyl ester	Ester	C10H12O2	38404-42-1	22688.3	22688.3	22688.3	678654	645054	727287	1.04506	0.00130167	0.0032968	0.0331863	-4.91327	down
XMW2824	2-Isopropylpyrazine	Heterocyclic compound	C7H10N2	29460-90-0	990797	1.06965e+06	1.06519e+06	57606.2	52925	61557.9	1.04501	0.000607314	0.00231738	18.1629	4.18292	up
XMW1064	1,4-Methano-1H-Cyclopropa[d]pyridazine, 4,4a,5,5a-tetrahydro-6,6-dimethyl-, (1.alpha.,4.alpha.,4a.alpha.,5a.alpha.)-	Heterocyclic compound	C8H12N2	109746-10-3	28037.2	33941.7	33347.1	14152.6	12928.4	16099.6	1.0223	0.0040652	0.00625265	2.20761	1.14249	up
XMW0802	2-Hydroxymethylbenzimidazole	Heterocyclic compound	C8H8N2O	22128-99-0	1618.1	984.555	879.619	20593.7	19798.9	22600.7	1.03727	0.000903104	0.00283586	0.0552799	-4.1771	down
XMW0825	Bicyclo[3.1.1]heptane, 6-methyl-2-methylene-6-(4-methyl-3-pentenyl)-, [1R-(1.alpha.,5.alpha.,6.beta.)]-	Terpenoids	C15H24	55123-21-2	17230.6	17230.6	17230.6	1.06218e+06	1.09277e+06	1.17441e+06	1.04521	0.0009386	0.00289009	0.0155261	-6.00916	down
XMW0809	1,3-Pentanedione, 4,4-dimethyl-1-phenyl-	Ketone	C13H16O2	13988-67-5	1653.76	1532.72	1946.03	43783.4	42748.2	46227.3	1.04437	0.000501151	0.00215455	0.0386604	-4.693	down
XMW0805	Benzo[b]thiophene, 2-ethyl-	Heterocyclic compound	C10H10S	1196-81-2	33379.8	39352.2	33016.3	151987	123820	168887	1.03262	0.0117416	0.0147232	0.2378	-2.07218	down
XMW0803	(1R,3R,4R,5S)-1-Isopropyl-4-methylbicyclo[3.1.0]hexan-3-yl acetate-rel-	Ester	C12H20O2	62181-90-2	861821	1.05079e+06	897454	54126.6	55314.8	55687.8	1.04477	0.00429365	0.00651251	17.0174	4.08894	up
XMW0801	Cyclohexene, 3,4-diethenyl-1,6-dimethyl-	Hydrocarbons	C12H18	61142-14-1	325455	375255	333732	996200	1.08087e+06	1.02957e+06	1.04054	7.33872e-05	0.000854399	0.332977	-1.5865	down
YZMW0127	Ethyl 3-cyclohexenecarboxylate	Ester	C9H14O2	15111-56-5	50886.2	57891	50736.3	107209	111601	106047	1.03593	9.24192e-05	0.00101088	0.491027	-1.02613	down
YZMW0128	2,3-Dimethoxybenzoic acid	Acid	C9H10O4	1521-38-6	26004.4	29359.5	26359	134775	137130	147753	1.04309	0.000641217	0.00236746	0.194737	-2.3604	down
YZMW0143	3-Quinuclidinol	Alcohol	C7H13NO	1619-34-7	9409.21	10659.5	9280.16	2784.76	2961.04	2985.89	1.0425	0.00349784	0.00563561	3.36119	1.74897	up
XMW0795	3H-Indazol-3-one, 1-ethyl-1,2-dihydro-	Ketone	C9H10N2O	54385-62-5	35566	31249	25052	3785.15	3785.15	3785.15	1.04008	0.0126812	0.0157038	8.09013	3.01616	up
XMW0794	1,5-Cyclooctadiene, 3-(1-methyl-2-propenyl)-	Hydrocarbons	C12H18	16538-88-8	166718	196487	160301	20848.6	20988.3	20435.2	1.04393	0.00520789	0.00751728	8.40675	3.07155	up
YZMW0121	Ethyl cyclobutanecarboxylate	Ester	C7H12O2	14924-53-9	20804.2	22700.3	22084	9479.48	9220.46	9885.26	1.04288	0.000763439	0.00260746	2.29449	1.19818	up
XMW0827	Coumarin, 3,4-dihydro-4,4,6,8-tetramethyl-	Heterocyclic compound	C13H16O2	249629-60-5	6460.41	6678.52	3967.92	22456.3	22560.3	26684.4	1.01505	0.000930088	0.00288056	0.238586	-2.06742	down
YZMW0080	3-tert-Butyl-4-hydroxyanisole	Ether	C11H16O2	121-00-6	25880.5	28076.8	22894.9	98846.6	95762.1	109980	1.03901	0.00133019	0.00333418	0.252315	-1.9867	down
XMW0879	Norbornadieone	Ketone	C7H10O	10218-02-7	89282.2	92163.6	93637.3	118.307	118.307	118.307	1.04538	0.000194975	0.00142654	775.056	9.59816	up
YZMW0094	3,4-dimethyl-2-(methyldisulfanyl)thiophene	Heterocyclic compound	C7H10S3	126876-26-4	3880.18	5619.2	4360.16	43685.2	46209.3	51310.7	1.03901	0.00181888	0.0037271	0.0981518	-3.34884	down
XMW0850	Dibenzofuran, 2-methoxy-	Heterocyclic compound	C13H10O2	20357-70-4	451.617	451.617	451.617	8045.61	7407.74	8239.58	1.045	0.00113681	0.00316996	0.0571837	-4.12825	down
YZMW0115	Butanoic acid, 2-methylphenyl ester	Ester	C11H14O2	14617-90-4	347412	356778	248870	873.895	988.765	974.403	1.04448	0.0116664	0.0146518	335.932	8.39203	up
XMW0843	(2E,4S,7E)-4-Isopropyl-1,7-dimethylcyclodeca-2,7-dienol	Alcohol	C15H26O	198991-79-6	619.247	619.247	619.247	50648.1	49763.2	55319	1.04519	0.00112718	0.00315571	0.0119292	-6.38936	down
XMW0788	Phenol, 4-methyl-2-nitro-, acetate (ester)	Ester	C9H9NO4	54646-55-8	111948	131269	106054	1.90886e+06	1.98235e+06	2.20505e+06	1.04345	0.00202166	0.00395651	0.0572926	-4.12551	down
XMW0730	o-Mentha-1(7),8-dien-3-ol	Terpenoids	C10H16O	15358-81-3	21043.8	24347.1	21729.7	3864.87	4173.3	4200.34	1.0439	0.00275083	0.00474846	5.48438	2.45533	up
XMW0728	Benzenemethanol, 4-methyl-.alpha.-(1-methyl-2-propenyl)-, (R*,R*)-	Alcohol	C12H16O	83173-76-6	939654	1.10896e+06	913517	7.31672e+06	7.45966e+06	7.93365e+06	1.04272	0.000269003	0.00163801	0.130433	-2.93862	down
YZMW0191	Benzonitrile, m-amino-	Amine	C7H6N2	2237-30-1	21563.4	26453.7	21634.3	133384	134806	135550	1.04166	3.10729e-05	0.000560139	0.172515	-2.5352	down
XMW0726	Benzene, (1-methoxypropyl)-	Ether	C10H14O	59588-12-4	23602.1	27572	24223.5	3733.2	3907.23	5155.26	1.0381	0.00136021	0.00336354	5.89242	2.55886	up
XMW0724	Albene	Hydrocarbons	C12H18	38451-64-8	12739.6	14646.5	12544.9	3249.49	2934.05	3937.87	1.03576	0.00133367	0.00333418	3.9452	1.9801	up
YZMW0214	Phenol, 3-methyl-4-nitro-	Phenol	C7H7NO3	2581-34-2	79187.6	91057.9	83255.8	10931.4	11961.7	11687.4	1.04444	0.00212327	0.00406787	7.33078	2.87397	up
XMW0709	Cyclohexane, 1-methylene-4-(1-methylethenyl)-	Terpenoids	C10H16	499-97-8	4.89543e+06	5.24048e+06	5.10736e+06	2898.87	2135.66	2610.82	1.04518	0.000391109	0.00188465	1993.8	10.9613	up
YZMW0219	Cyclohexanecarboxylic acid, 1-amino-	Acid	C7H13NO2	2756-85-6	813690	959141	796024	6.28857e+06	6.41438e+06	6.88438e+06	1.04272	0.000460657	0.00204096	0.131149	-2.93072	down
XMW0732	1-Pentanone, 1-(1H-imidazol-4-yl)-	Heterocyclic compound	C8H12N2O	69393-15-3	21382.2	22877.7	15140.9	265090	263356	303539	1.03959	0.00197828	0.00389551	0.0713964	-3.808	down
XMW0776	Benzoic acid, 2-propenyl ester	Ester	C10H10O2	583-04-0	12869.3	16244.7	14366.5	2469.92	2730.22	3118.49	1.03942	0.00544722	0.00779221	5.22689	2.38595	up
XMW0766	Cyclohexanone, 5-methyl-2-(1-methylethylidene)-	Terpenoids	C10H16O	15932-80-6	26844.1	28776.4	26561.5	12010.7	13422.3	13594.9	1.0378	0.000141362	0.00131049	2.10573	1.07432	up
XMW0770	Indane	Aromatics	C9H10	496-11-7	34510.5	36021.6	35927.5	6870.27	6885.96	7216.43	1.04522	0.000151784	0.00133109	5.07611	2.34372	up
YZMW0175	4-Methyl-3-nitrophenol	Phenol	C7H7NO3	2042-14-0	5846.15	7398.12	6139.09	12107.5	12709.5	15081.6	1.00674	0.00670718	0.00930448	0.485815	-1.04152	down
YZMW0176	2-Amino-2-norbornanecarboxylic acid	Acid	C8H13NO2	20448-79-7	1620.98	1941.11	1767.15	32803.6	34426	37323.2	1.04401	0.00152287	0.00350841	0.0509717	-4.29416	down
XMW0760	Guanidine	Nitrogen compounds	CH5N3	113-00-8	28805.2	34095.1	34181	15355.2	13937	15831.1	1.03052	0.00613059	0.00862283	2.15147	1.10532	up
XMW0749	8-Hexadecyne	Hydrocarbons	C16H30	19781-86-3	1641.68	1180.52	953.311	9563.72	9779.76	11516.9	1.03295	0.00227844	0.00421895	0.122342	-3.03101	down
YZMW0181	Furan, 2-(1-pentenyl)-, (Z)-	Heterocyclic compound	C9H12O	20992-60-3	36369.7	38693.9	37181.5	1136.07	1136.07	1136.07	1.0454	0.000352206	0.00183585	32.9337	5.04149	up
XMW0745	2(3H)-Furanone, 5-hexyldihydro-4-methyl-, trans-	Ketone	C11H20O2	147254-33-9	1695.51	3293.9	1368.5	15357.8	15313.6	18609.8	1.01052	0.00122173	0.00323501	0.129013	-2.95441	down
XMW0740	3-Methyl-pyrrolo(2,3-b)pyrazine	Heterocyclic compound	C7H7N3	20321-99-7	13785.7	17051.9	14029.2	199979	209025	229006	1.04301	0.00164155	0.00355743	0.070323	-3.82986	down
XMW0738	Benzoic acid, 4-amino-, methyl ester	Ester	C8H9NO2	619-45-4	54226.5	62607.3	51805.3	234419	227239	249906	1.04061	0.000189501	0.00141357	0.236997	-2.07706	down
YZMW0058	1-Heptanamine	Amine	C7H17N	111-68-2	37695	40138.5	37030.9	16407.3	19308.8	19689.1	1.03084	0.00015351	0.0013372	2.07317	1.05184	up
XMW0979	(4R,4aS,6S)-4,4a-Dimethyl-6-(prop-1-en-2-yl)-1,2,3,4,4a,5,6,7-octahydronaphthalene	Terpenoids	C15H24	823810-22-6	7639.86	7519.56	6440.53	127400	135964	156440	1.04368	0.00412647	0.00631643	0.0514525	-4.28062	down
XMW0974	1,2,4-Methenoazulene, decahydro-1,5,5,8a-tetramethyl-, [1S-(1.alpha.,2.alpha.,3a.beta.,4.alpha.,8a.beta.,9R*)]-	Terpenoids	C15H24	1137-12-8	2464.3	2464.3	2464.3	199703	206043	214171	1.0453	0.00042031	0.00193755	0.0119256	-6.38979	down
XMW0973	Ketone, methyl 2,4,5-trimethylpyrrol-3-yl	Ketone	C9H13NO	19005-95-9	4631.34	5166.61	4192.7	21274.4	21916.8	25254.9	1.03945	0.0031938	0.00528434	0.204404	-2.2905	down
XMW0971	Benzyl angelate	Ester	C12H14O2	37526-87-7	3384	3384	3384	19869.5	20221	16920	1.04338	0.00446049	0.00668655	0.178072	-2.48946	down
YC_1236	Guanidine, (4-aminobutyl)-	Amine	C5H14N4	306-60-5	1665.53	2140.34	1879.13	36015.6	36182.6	39627.1	1.0434	0.000964973	0.00291502	0.0508382	-4.29794	down
YC_1252	Cyclohexanol, 2-(1,1-dimethylethyl)-	Alcohol	C10H20O	13491-79-7	6906.39	7474.11	7309.85	956.877	956.877	956.877	1.04528	0.000722094	0.00255009	7.55595	2.91761	up
YC_1805	1-Butanol, 3,3-dimethyl-	Alcohol	C6H14O	624-95-3	4437.7	4437.7	4437.7	23752.6	22188.5	24438.7	1.04459	0.00122302	0.00323501	0.189161	-2.40231	down
XMW3771	1,3-Benzodioxole-5-carboxylic acid	Acid	C8H6O4	94-53-1	6210.46	7141.26	5890.81	57204.2	56242.3	66616.5	1.04225	0.00344139	0.00556696	0.106866	-3.22613	down
XMW3548	Benzeneethanol, .alpha.-propyl-	Alcohol	C11H16O	705-73-7	641300	819555	679825	4267.05	3538.78	4064.13	1.04502	0.00577264	0.00819889	180.344	7.49461	up
XMW1058	Cyclopentanol, acetate	Ester	C7H12O2	933-05-1	38153.3	42643.1	41539.4	17509.7	17227.5	18971.1	1.04018	0.00114036	0.0031706	2.27778	1.18763	up
XMW1022	3,7-Cyclodecadien-1-one, 3,7-dimethyl-10-(1-methylethylidene)-, (E,E)-	Terpenoids	C15H22O	6902-91-6	2354.94	1818.17	1389.48	17175.5	16805.7	18834.6	1.036	0.00030044	0.00171144	0.10532	-3.24714	down
XMW1020	(3-Bromo-1-methylpropoxymethyl)benzene	Halogenated hydrocarbons	C11H15BrO	51666-29-6	4715.5	6583.24	4757.13	20590	25777	27921.7	1.02651	0.00833228	0.0111218	0.216128	-2.21004	down
XMW3734	Benzaldehyde, 2-hydroxy-	Aldehyde	C7H6O2	90-02-8	57121.8	60337	61983.5	20570.1	19312.6	21822.6	1.04259	0.00016078	0.00135657	2.90806	1.54006	up
XMW1016	(4,4-Dimethyl-2,4,5,6-tetrahydro-1H-inden-2-yl)acetic acid	Acid	C13H18O2	113522-67-1	2668.06	2501.24	2653.59	16518.6	14930.8	20291.4	1.0401	0.0115184	0.0144774	0.151194	-2.72553	down
XMW1002	Isolongifolene, 4,5,9,10-dehydro-	Hydrocarbons	C15H20	156747-45-4	51688.7	61721.6	52390.4	453444	465951	480338	1.04327	5.06303e-05	0.000684367	0.118452	-3.07763	down
XMW1000	(E)-5-((1R,3R,6S)-2,3-Dimethyltricyclo[2.2.1.02,6]heptan-3-yl)-2-methylpent-2-enal	Terpenoids	C15H22O	19903-70-9	37830.6	31966.6	22306	155213	117905	146435	1.01868	0.00479632	0.00706384	0.219527	-2.18753	down
XMW0992	(2R,8R,8aS)-8,8a-Dimethyl-2-(prop-1-en-2-yl)-1,2,3,7,8,8a-hexahydronaphthalene	Terpenoids	C15H22	5090-61-9	90393.9	108696	85991.1	259973	249143	272901	1.0326	7.10778e-05	0.000854399	0.364546	-1.45583	down
XMW0987	Eudesma-2,4,11-triene	Terpenoids	C15H22	82462-31-5	239958	296212	241202	2.61353e+06	2.71138e+06	3.01103e+06	1.04234	0.00182994	0.00373242	0.0932554	-3.42267	down
XMW0918	Isocyclocitral	Aldehyde	C10H16O	1335-66-6	9666.9	10133.7	8149.78	2009.21	1702.31	2332.4	1.03506	0.00381434	0.0059712	4.62454	2.20931	up
YZMW0055	Bis(2-chloroethyl) ether	Ether	C4H8Cl2O	111-44-4	117440	123439	125107	776.607	776.607	776.607	1.04538	0.000368585	0.00184636	157.088	7.29543	up
XMW0923	3,3-Dimethyl-6-methylenecyclohexene	Hydrocarbons	C9H14	20185-16-4	4.58395e+06	4.72164e+06	4.77854e+06	3309.83	2637.06	3228.38	1.04525	0.000151532	0.00133109	1535.01	10.584	up
XMW0921	1-Pentanone, 1-(2-thienyl)-	Ketone	C9H12OS	53119-25-8	27539.2	25134.7	13116.9	299.038	299.038	299.038	1.03905	0.0399963	0.0442401	73.336	6.19645	up
XMW0916	Benzene, (5-bromopentyl)-	Halogenated hydrocarbons	C11H15Br	14469-83-1	30829.5	37536	28353.3	281635	299881	373134	1.03903	0.00891832	0.0116788	0.101313	-3.3031	down
YZMW0054	Ethanol, 2-[(2-aminoethyl)amino]-	Alcohol	C4H12N2O	111-41-1	5257.86	5257.86	5257.86	45420.3	46017.8	45378.2	1.04537	2.61996e-05	0.000560139	0.11529	-3.11666	down
XMW0913	cis-Chrysanthenol	Terpenoids	C10H16O	55722-60-6	160133	181301	149873	2184.93	2127.19	2073.82	1.04514	0.0032605	0.00535582	76.9358	6.26558	up
XMW0911	1-Octen-1-ol, acetate	Ester	C10H18O2	77149-68-9	2485.34	3117.42	3099.59	77420.2	81324	77932.8	1.04395	0.000179791	0.00139886	0.0367689	-4.76537	down
XMW0907	2-(2-Acetoxy-1-propyl)furan, (S)	Heterocyclic compound	C9H12O3	60830-70-8	324237	371065	333215	993969	1.07505e+06	1.02468e+06	1.04105	7.19803e-05	0.000854399	0.332456	-1.58876	down
XMW0903	2-Pyrrolidinemethanamine, N-methyl-, (S)-	Heterocyclic compound	C6H14N2	66411-54-9	35684.2	37158.8	37016.3	6843.17	6808.82	6746.08	1.04534	0.000236363	0.0015639	5.38577	2.42915	up
XMW0953	Phenylacetic acid propyl ester	Ester	C11H14O2	4606-15-9	382723	477756	398799	2715.75	2401.45	3417.05	1.04451	0.00492152	0.00721218	147.556	7.20512	up
XMW0952	4-Methylhexyl 3-methylbutanoate	Ester	C12H24O2	1215127-80-2	35169.1	36775.1	26044.8	492.744	492.744	492.744	1.04405	0.0106168	0.0135796	66.2879	6.05067	up
YC_926	Histamine	Amine	C5H9N3	51-45-6	159774	182197	153546	1.50125e+06	1.56215e+06	1.74694e+06	1.04302	0.00234426	0.00429287	0.103011	-3.27913	down
YC_949	Phenol, 2-amino-4-methyl-	Phenol	C7H9NO	95-84-1	60302.3	61068.7	41762	2982.23	2982.23	2982.23	1.04157	0.0147487	0.0178891	18.2339	4.18855	up
YZMW0001	Phenol, 4-nitro-	Phenol	C6H5NO3	100-02-7	7454.96	8319.92	7341.39	47095.4	49167.1	60889.1	1.0403	0.00884297	0.0116278	0.147095	-2.76518	down
YZMW0006	3-Cyclohexene-1-carboxaldehyde	Aldehyde	C7H10O	100-50-5	38768.5	42795.3	40158.5	3350.58	3305.2	3567.67	1.04518	0.00096088	0.00290817	11.9062	3.57364	up
YZMW0007	Urea, N-methyl-N'-phenyl-	Nitrogen compounds	C8H10N2O	1007-36-9	41877.7	37611.3	27325.4	2437.24	2437.24	2437.24	1.04041	0.0165373	0.0197728	14.6087	3.86875	up
YZMW0044	Allylthiourea	Nitrogen compounds	C4H8N2S	109-57-9	3028.39	3028.39	3028.39	28522	28996.7	30681.9	1.04511	0.000616944	0.00234292	0.103006	-3.2792	down
YZMW0040	1,3-Phenylenediamine	Amine	C6H8N2	108-45-2	62520.9	74010.6	47451.2	831.339	831.339	831.339	1.0437	0.0157778	0.0190073	73.7696	6.20495	up
XMW0034	2-Dimethylamino-4-methyl-pent-4-enenitrile	Amine	C8H14N2	94492-10-1	6251.73	7324.08	5880.01	17292.6	18134.8	18505.6	1.03525	4.38785e-05	0.000634759	0.36074	-1.47097	down
KMW0213	3-Mercapto-3-methylbutyl formate (ester)	Ester	C6H12O2S	50746-10-6	374153	393082	381790	2946.79	3318.49	3259.29	1.04527	0.000208231	0.0014696	120.638	6.91454	up
KMW0251	5-Heptenal, 2,6-dimethyl-	Aldehyde	C9H16O	106-72-9	70060.6	73463.9	72711.9	3660.23	2943.26	2695.22	1.0436	8.18356e-05	0.000912782	23.2545	4.53944	up
KMW0250	7-Octen-2-ol, 2,6-dimethyl-	Terpenoids	C10H20O	18479-58-8	3474.66	2628.27	2148.64	429.729	429.729	429.729	1.03283	0.0267825	0.0306443	6.4006	2.67821	up
KMW0249	7,8-DIHYDROLINALOOL	Terpenoids	C10H20O	18479-49-7	53090.2	58541.7	52201	124163	126343	123250	1.04075	0.000106552	0.00104907	0.438342	-1.18987	down
KMW0244	Pyrazine, 2-methyl-5-(1-methylethyl)-	Heterocyclic compound	C8H12N2	13925-05-8	1.30708e+06	1.42285e+06	1.38032e+06	36331.3	35635	38197.8	1.04537	0.000638741	0.00236379	37.3102	5.2215	up
KMW0224	Benzene, (methoxymethyl)-	Ether	C8H10O	538-86-3	7021.41	7427.29	8715.57	1404.28	1404.28	1404.28	1.04247	0.00647218	0.00904091	5.49849	2.45903	up
KMW0219	1-Hexanol, 2-ethyl-	Alcohol	C8H18O	104-76-7	104564	114417	111436	36098.1	34684.5	35292.2	1.04444	0.00126447	0.00327333	3.11495	1.63921	up
KMW0214	Acetylpyrazine	Heterocyclic compound	C6H6N2O	22047-25-2	4.76248e+06	5.0372e+06	4.99511e+06	967162	947104	1.01902e+06	1.04504	0.000227265	0.00152521	5.04377	2.3345	up
KMW0212	Benzeneacetaldehyde	Aldehyde	C8H8O	122-78-1	735847	785203	800643	287807	262196	300053	1.04143	0.000143738	0.00131049	2.73122	1.44955	up
KMW0187	2-Octanone	Ketone	C8H16O	111-13-7	22582.2	24318	23631.7	96922.9	97500	100204	1.04447	9.35881e-06	0.000317602	0.239394	-2.06254	down
KMW0211	2-Acetylthiazole	Heterocyclic compound	C5H5NOS	24295-03-2	59136.5	62042.9	61320.9	3291.21	3291.21	3291.21	1.0454	0.00023045	0.00153794	18.4836	4.20817	up
KMW0208	Decane	Hydrocarbons	C10H22	124-18-5	151533	156648	157150	1447.99	851.191	1755.88	1.04153	0.000100041	0.00103235	114.753	6.84239	up
KMW0207	2-Furanmethanethiol, 5-methyl-	Alcohol	C6H8OS	59303-05-8	356068	368339	374555	3219.09	3219.09	3219.09	1.04538	0.000223678	0.00151815	113.796	6.83031	up
KMW0205	Cyclohexene, 1-methoxy-	Ether	C7H12O	931-57-7	56271.8	61484.9	58707	16981.6	16213.8	17043.5	1.04463	0.00094644	0.00289372	3.51249	1.81249	up
KMW0202	3-Octanol	Alcohol	C8H18O	589-98-0	341608	354050	354316	3687.46	3687.46	3687.46	1.04539	0.000146531	0.00132043	94.9139	6.56855	up
KMW0192	Benzene, 1-methoxy-2-methyl-	Ether	C8H10O	578-58-5	7.92506e+06	8.43011e+06	8.20426e+06	4848.9	4710.1	4860.24	1.0454	0.000318566	0.00175211	1703.24	10.7341	up
KMW0190	Pyrazine, trimethyl-	Heterocyclic compound	C7H10N2	14667-55-1	676449	723119	704449	1980.07	1980.07	1980.07	1.0454	0.000375847	0.00184636	354.198	8.46841	up
KMW0259	.gamma.-Terpinene	Terpenoids	C10H16	99-85-4	311629	329392	326622	27778.1	28464.6	28629.9	1.04535	0.000341897	0.00179938	11.4011	3.51111	up
KMW0262	1-Nonen-3-one	Ketone	C9H16O	24415-26-7	997.396	1187.55	1242.21	23045.4	23229.8	23639.1	1.04403	4.60465e-06	0.000206937	0.0490194	-4.3505	down
KMW0277	Thiophene, 2-pentyl-	Heterocyclic compound	C9H14S	4861-58-9	15087	16729.2	13447.9	2996.86	3128.42	2821.93	1.0417	0.00572594	0.00813982	5.05902	2.33886	up
KMW0363	Pyrazine, 2-methoxy-3-(1-methylpropyl)-	Heterocyclic compound	C9H14N2O	24168-70-5	4679.47	5736.33	3643.42	693.682	693.682	693.682	1.03609	0.0221403	0.025852	6.75584	2.75614	up
KMW0362	Isoborneol	Terpenoids	C10H18O	124-76-5	33202.2	38238	33780.9	7641.72	9332.01	9796.33	1.03749	0.00116662	0.00318624	3.93055	1.97473	up
KMW0356	Isoneral	Aldehyde	C10H16O	72203-97-5	587633	672938	551507	6147.03	7598.86	5116.14	1.04366	0.0035966	0.00571372	96.0702	6.58602	up
KMW0334	Cyclohexanone, 5-methyl-2-(1-methylethyl)-	Terpenoids	C10H18O	10458-14-7	151597	173107	162260	7856	8280.95	8461.41	1.04516	0.00160685	0.00354884	19.7966	4.30718	up
KMW0296	Cyclohexene, 1-methyl-4-(1-methylethylidene)-	Terpenoids	C10H16	586-62-9	4.22844e+06	4.49966e+06	4.47648e+06	200549	196681	191857	1.04533	0.000421564	0.00193774	22.4154	4.48642	up
KMW0293	2,4-Octadienal, (E,E)-	Aldehyde	C8H12O	30361-28-5	1597.12	1843.35	1598.33	4974.67	5240.23	4927.92	1.04031	1.54781e-05	0.000411459	0.332752	-1.58748	down
KMW0284	Phenylethyl Alcohol	Alcohol	C8H10O	60-12-8	31055.3	34850.6	32631.3	12315.8	12615.5	15573.9	1.02958	0.000220574	0.00150348	2.43271	1.28256	up
KMW0278	Ethanone, 1-(2-thienyl)-	Ketone	C6H6OS	88-15-3	31610.6	34923.1	32051.4	14769.1	15351.3	14473.2	1.04164	0.00207975	0.00402213	2.21075	1.14453	up
KMW0188	2-Methyl-1,3-dithiacyclopentane	Heterocyclic compound	C4H8S2	5616-51-3	138702	138100	137136	25831.3	26445.1	26189.9	1.0453	1.173e-06	0.000161783	5.27537	2.39927	up
KMW0722	4-Vinylphenol	Phenol	C8H8O	2628-17-3	9509.13	10696.8	9421.56	4798.04	4422.41	3886.23	1.02914	0.000809723	0.00269626	2.26048	1.17663	up
GMW0288	3-(Methylthio)propanoic acid methyl ester	Ester	C5H10O2S	13532-18-8	3.45602e+06	3.66278e+06	3.64637e+06	494246	481535	514700	1.04521	0.000359493	0.00184398	7.22262	2.85252	up
GMW0369	Spiro[5.5]undec-2-ene, 3,7,7-trimethyl-11-methylene-, (-)-	Terpenoids	C15H24	18431-82-8	321296	395829	325901	4.81879e+06	5.03557e+06	5.61212e+06	1.04297	0.00221395	0.00414465	0.0674378	-3.8903	down
GMW0310	Bicyclo[7.2.0]undec-4-ene, 4,11,11-trimethyl-8-methylene-	Hydrocarbons	C15H24	13877-93-5	142367	170120	140422	2.86702e+06	2.99925e+06	3.39627e+06	1.04348	0.00283548	0.00484217	0.0488969	-4.35411	down
GMW0303	Butyl lactate	Ester	C7H14O3	138-22-7	17161.9	17731	18505	279.279	279.279	279.279	1.04534	0.000493205	0.0021333	63.733	5.99397	up
GMW0278	2-Heptanol, 2,6-dimethyl-	Alcohol	C9H20O	13254-34-7	97426.3	102462	100108	196.461	196.461	196.461	1.0454	0.000212364	0.00147537	508.999	8.99152	up
KMW0182	Furan, 2-pentyl-	Heterocyclic compound	C9H14O	3777-69-3	215811	226458	230051	1382.86	1382.86	1382.86	1.04538	0.000368326	0.00184636	162.06	7.34038	up
GMW0267	Bicyclo[3.1.1]hept-2-ene-2-ethanol, 6,6-dimethyl-	Alcohol	C11H18O	128-50-7	269.942	269.942	269.942	1447.49	1349.71	1839.09	1.03887	0.0134645	0.0164946	0.174672	-2.51728	down
GMW0266	.alpha. Isomethyl ionone	Terpenoids	C14H22O	127-51-5	114162	140587	114328	1.78003e+06	1.8765e+06	2.0682e+06	1.04301	0.00204584	0.00398914	0.0644705	-3.95522	down
GMW0252	Propanoic acid, 2-phenylethyl ester	Ester	C11H14O2	122-70-3	1625.19	1998.23	1996	44246.9	42152	48111.5	1.04365	0.00157181	0.00353887	0.0417768	-4.58115	down
GMW0249	2-Propenoic acid, 3-phenyl-, 2-methylpropyl ester	Ester	C13H16O2	122-67-8	1048.26	953.402	808.746	11486.8	11645.2	12772.1	1.04324	0.00101361	0.00301624	0.0782754	-3.6753	down
GMW0400	Allyl nonanoate	Ester	C12H22O2	7493-72-3	36498	43576.4	36638.3	274618	279111	289831	1.04289	2.02986e-05	0.000483229	0.138357	-2.85353	down
GMW0406	4-Hydroxy-β-damascone	Ketone	C13H20O2	102488-09-5	591.378	591.378	591.378	38055.3	39921.9	47291.9	1.04476	0.00465923	0.00692589	0.0141626	-6.14177	down
KMW0062	Prenol	Alcohol	C5H10O	556-82-1	289.303	289.303	289.303	1655.09	1446.52	1653.07	1.04371	0.00283991	0.00484455	0.182538	-2.45373	down
KMW0175	Phenol	Phenol	C6H6O	108-95-2	212040	225250	222891	12759.9	11759.2	13944.6	1.04492	0.000288206	0.00169627	17.1637	4.10129	up
KMW0167	3(2H)-Thiophenone, dihydro-2-methyl-	Ketone	C5H8OS	13679-85-1	192241	198181	203329	186.728	186.728	186.728	1.04538	0.00026235	0.00163801	1059.92	10.0497	up
KMW0150	Benzene, 1,2,4-trimethyl-	Aromatics	C9H12	95-63-6	100230	108851	103534	4405.12	4405.12	4405.12	1.04538	0.000632492	0.00235813	23.6555	4.5641	up
KMW0144	Hexanoic acid, methyl ester	Ester	C7H14O2	106-70-7	25337.7	27376.7	25479.1	10806.9	10630.9	11492.9	1.04278	0.000516344	0.00215594	2.37449	1.24761	up
KMW0142	1-Hexanethiol	Alcohol	C6H14S	111-31-9	14683.4	16865.3	16412.4	1050.56	1050.56	1050.56	1.04512	0.00197524	0.00389433	15.2176	3.92767	up
KMW0141	Dimethyl sulfone	Sulfur compounds	C2H6O2S	67-71-0	924739	1.03764e+06	976613	9546.79	9031.16	10637.7	1.04525	0.00112731	0.00315571	100.597	6.65244	up
KMW0132	Pyrazine, 2,3-dimethyl-	Heterocyclic compound	C6H8N2	5910-89-4	2.99666e+06	3.26976e+06	3.1375e+06	1.32807e+06	1.33735e+06	1.47826e+06	1.04058	0.00016676	0.00137104	2.26947	1.18235	up
KMW0127	Pyrazine, ethyl-	Heterocyclic compound	C6H8N2	13925-00-3	224305	251850	238485	15237.7	15237.7	15237.7	1.04527	0.00126967	0.00327333	15.6332	3.96654	up
KMW0066	Hexanal	Aldehyde	C6H12O	66-25-1	12463	12463	12463	63593.7	62315.2	66717.2	1.04494	0.000637788	0.00236379	0.194102	-2.36511	down
KMW0379	Pyridine, 2-pentyl-	Heterocyclic compound	C10H15N	2294-76-0	29772.5	35687.7	28096.7	3437.44	3437.44	3437.44	1.04359	0.00681464	0.00942702	9.07234	3.18148	up
KMW0380	Pyrazine, 2-methoxy-3-(2-methylpropyl)-	Heterocyclic compound	C9H14N2O	24683-00-9	35384.3	41199.2	37987.6	2939.77	3397.05	2832.35	1.04385	0.00208614	0.00402831	12.4952	3.64331	up
KMW0619	Butanoic acid, 3,7-dimethyl-2,6-octadienyl ester, (E)-	Ester	C14H24O2	106-29-6	1284.88	1485.73	1127.55	3239.13	2958.25	2735.37	1.01927	0.00115621	0.00317412	0.436389	-1.19631	down
KMW0613	.alpha.-Farnesene	Terpenoids	C15H24	502-61-4	41771.4	49829.4	38257.3	152243	145873	157390	1.03596	2.23736e-05	0.000524791	0.285086	-1.81053	down
KMW0609	Citronellyl butyrate	Ester	C14H26O2	141-16-2	852.661	852.661	852.661	26608.6	24609.1	26637	1.04518	0.000714549	0.00254822	0.0328559	-4.9277	down
KMW0605	Pentanoic acid, 1-ethenyl-1,5-dimethyl-4-hexenyl ester	Ester	C15H26O2	10471-96-2	32343.9	37245.2	29752.2	153175	133559	143245	1.03906	0.000845313	0.0027651	0.231038	-2.1138	down
KMW0602	Pentadecane	Hydrocarbons	C15H32	629-62-9	24901.2	28447.3	23034.4	194537	201945	222505	1.04233	0.00156809	0.00353887	0.1234	-3.01859	down
KMW0601	2-Butanone, 4-(4-hydroxyphenyl)-	Ketone	C10H12O2	5471-51-2	67402	63423.6	46751.6	2816.49	2593.2	3325.69	1.04134	0.012322	0.0153543	20.3285	4.34543	up
KMW0599	Dodecanoic acid, methyl ester	Ester	C13H26O2	111-82-0	883.211	1026.02	1376.49	6588.59	6980.64	7745.64	1.03377	0.000869766	0.00279372	0.154152	-2.69758	down
KMW0589	Humulene	Terpenoids	C15H24	6753-98-6	25265.3	31348.5	26925.1	303425	310330	353168	1.04257	0.0024893	0.0044712	0.0863965	-3.53288	down
KMW0399	Decanal	Aldehyde	C10H20O	112-31-2	39705.7	48623.8	34504.2	707693	740608	708487	1.04246	4.42887e-05	0.000634759	0.0569521	-4.13411	down
KMW0580	2,4-Decadienoic acid, ethyl ester, (E,Z)-	Ester	C12H20O2	3025-30-7	11024.3	12978.5	10763.2	191437	202268	221565	1.04365	0.00195643	0.0038716	0.0565051	-4.14548	down
KMW0578	Butanoic acid, 3-methyl-, 1-ethenyl-1,5-dimethyl-4-hexenyl ester	Ester	C15H26O2	1118-27-0	25116.9	33410.7	27291	333878	339135	375441	1.04184	0.00119318	0.0032121	0.0818525	-3.61083	down
KMW0577	2H-Pyran-2-one, 5,6-dihydro-6-pentyl-	Ketone	C10H16O2	54814-64-1	30658	33103.9	28802.5	352120	367249	407813	1.04391	0.00220818	0.00414307	0.0821201	-3.60612	down
KMW0564	.alpha.-Guaiene	Terpenoids	C15H24	3691-12-1	26195.9	26195.9	26195.9	1.90127e+06	1.97481e+06	2.10946e+06	1.04523	0.000957064	0.00290817	0.0131296	-6.25103	down
KMW0561	2(3H)-Furanone, 5-hexyldihydro-	Ester	C10H18O2	706-14-9	10230.5	12135.6	10343.8	194524	204248	222321	1.04388	0.00163218	0.00354884	0.0526651	-4.24701	down
KMW0559	Bicyclo[7.2.0]undec-4-ene, 4,11,11-trimethyl-8-methylene-,[1R-(1R*,4Z,9S*)]-	Terpenoids	C15H24	118-65-0	13323.9	13323.9	13323.9	170459	170490	183440	1.0451	0.000715594	0.00254822	0.076225	-3.71359	down
KMW0622	Cyclohexene, 3-(1,5-dimethyl-4-hexenyl)-6-methylene-, [S-(R*,S*)]-	Terpenoids	C15H24	20307-83-9	49290.6	62131.8	46404.8	502582	524429	592127	1.04075	0.00236812	0.00431675	0.0974761	-3.35881	down
KMW0623	1,5-Cyclodecadiene, 1,5-dimethyl-8-(1-methylethylidene)-, (E,E)-	Terpenoids	C15H24	15423-57-1	83506.7	77663.8	59198.4	2172.38	1564.1	2236.25	1.04171	0.0102959	0.0132542	36.8958	5.20539	up
KMW0687	1H-Cycloprop[e]azulen-4-ol, decahydro-1,1,4,7-tetramethyl-, [1aR-(1a.alpha.,4.beta.,4a.beta.,7.alpha.,7a.beta.,7b.alpha.)]-	Terpenoids	C15H26O	552-02-3	2062.23	2144.11	1377.35	30381.8	30879	40538	1.03798	0.0101487	0.0130859	0.0548503	-4.18836	down
KMW0681	2,6,11-Dodecatrienal, 2,6-dimethyl-10-methylene-	Terpenoids	C15H22O	60066-88-8	3114.23	2554.29	1371.18	14908.7	14986.3	15927.5	1.01272	9.94729e-05	0.00103235	0.15363	-2.70247	down
KMW0674	trans-2-Dodecen-1-ol	Alcohol	C12H24O	69064-37-5	6952.35	7882.3	6855.73	95150.1	97222.8	107765	1.04397	0.00165735	0.00357709	0.072268	-3.7905	down
KMW0671	(1R,4R)-1-methyl-4-(6-Methylhept-5-en-2-yl)cyclohex-2-enol	Terpenoids	C15H26O	58334-55-7	9506.06	7679.75	5114.4	155344	151588	174082	1.03804	0.00154587	0.00352461	0.0463609	-4.43095	down
KMW0667	.tau.-Muurolol	Terpenoids	C15H26O	19912-62-0	25279.4	23286.3	19088.9	246209	232992	290549	1.04128	0.00509238	0.00739067	0.0878917	-3.50813	down
KMW0640	Tetradecanal	Aldehyde	C14H28O	124-25-4	84459.2	82700.1	50294.5	856742	840757	977197	1.03525	0.00162832	0.00354884	0.0813004	-3.62059	down
KMW0639	3-Buten-2-one, 4-(2,2,6-trimethyl-7-oxabicyclo[4.1.0]hept-1-yl)-	Terpenoids	C13H20O2	23267-57-4	43069.8	53084.6	42840.4	855245	901988	989120	1.04332	0.00190329	0.00380738	0.0506106	-4.30442	down
KMW0635	1,3-Benzodioxole, 4,5-dimethoxy-6-(2-propenyl)-	Heterocyclic compound	C12H14O4	484-31-1	197.029	197.029	197.029	17059.2	14841.5	19977.7	1.04442	0.00748371	0.0101761	0.0113937	-6.45562	down
KMW0627	Benzoic acid, 1-methylethyl ester	Ester	C10H12O2	939-48-0	37180.9	45638.1	39312.9	13651.5	13694.7	12824.7	1.03911	0.007926	0.0106324	3.0403	1.60422	up
KMW0558	1,5-Dimethyl-1-vinyl-4-hexenyl butyrate	Ester	C14H24O2	78-36-4	11964.7	11964.7	11964.7	149524	149398	162567	1.04503	0.000947036	0.00289372	0.0777786	-3.68448	down
KMW0553	.gamma.-Elemene	Terpenoids	C15H24	29873-99-2	994721	1.11847e+06	1.00491e+06	288504	274463	318691	1.04183	0.00123335	0.00324292	3.53663	1.82237	up
KMW0483	Undecanal	Aldehyde	C11H22O	112-44-7	99173.4	136230	93895.3	1785.06	1785.06	1785.06	1.04412	0.0148763	0.0180302	61.4916	5.94232	up
KMW0472	Indole	Heterocyclic compound	C8H7N	120-72-9	19437.5	21172.1	18666.7	1031.77	1031.77	1031.77	1.0452	0.00156144	0.00353363	19.1504	4.2593	up
KMW0462	Benzoic acid	Acid	C7H6O2	65-85-0	297.957	297.957	297.957	2007.8	1896.36	1489.79	1.04029	0.0108347	0.013792	0.165718	-2.5932	down
KMW0453	Linalyl acetate	Terpenoids	C12H20O2	115-95-7	27136.4	30278.7	25154.3	3193.79	3125.3	4202.65	1.04022	0.00257801	0.00457899	7.84751	2.97223	up
KMW0426	Benzonitrile	Nitrogen compounds	C7H5N	100-47-0	92721.4	99992.7	99886.8	5636.16	5307.98	6074.06	1.04507	0.000624675	0.00235813	17.1934	4.10378	up
KMW0418	(1R)-(-)-Myrtenal	Aldehyde	C10H14O	18486-69-6	63789	73289.5	58992.6	538.72	887.121	845.337	1.04247	0.00418129	0.00638808	86.3301	6.43179	up
KMW0406	Dodecane	Hydrocarbons	C12H26	112-40-3	134598	146368	121197	762343	794037	763799	1.04301	2.95405e-06	0.000183634	0.173333	-2.52838	down
KMW0403	ISO-DIHYDROCARVEOL	Terpenoids	C10H18O	18675-35-9	6832.33	7164.23	6002.53	2955.52	3451.08	2412.92	1.00554	0.00134261	0.00334082	2.2676	1.18116	up
KMW0485	Undecanoic acid, ethyl ester	Ester	C13H26O2	627-90-7	219.729	219.729	219.729	12953.8	13278.3	14401.7	1.04519	0.00108198	0.00309277	0.0162226	-5.94585	down
KMW0550	Damascone, .beta.-	Terpenoids	C13H20O	23726-91-2	5.20102e+06	5.86248e+06	5.25476e+06	1.48158e+06	1.41769e+06	1.67369e+06	1.04117	0.00109795	0.00312719	3.56842	1.83529	up
KMW0538	Isobornyl propionate	Ester	C13H22O2	2756-56-1	157375	181762	145898	1.09004e+06	1.11858e+06	1.18864e+06	1.04224	0.000255937	0.00162584	0.142772	-2.80821	down
KMW0534	Butyl caprylate	Ester	C12H24O2	589-75-3	13707	15382.3	12216.1	90176.2	90510.9	97998.9	1.04197	0.000308323	0.00173439	0.148215	-2.75424	down
KMW0532	Hexanoic acid, hexyl ester	Ester	C12H24O2	6378-65-0	545947	641238	549597	4.53751e+06	4.62035e+06	4.76715e+06	1.04349	2.3061e-05	0.000525462	0.124724	-3.00319	down
KMW0526	2-Buten-1-one, 1-(2,6,6-trimethyl-1,3-cyclohexadien-1-yl)-, (E)-	Terpenoids	C13H18O	23726-93-4	15712.4	19024.7	15902.7	88075.6	88174.3	97391.7	1.04102	0.000614329	0.00233856	0.185059	-2.43395	down
KMW0523	1-Undecanol	Alcohol	C11H24O	112-42-5	489498	564317	485693	3.16929e+06	3.23082e+06	3.30115e+06	1.04338	2.21454e-06	0.000183634	0.158692	-2.6557	down
KMW0514	Benzenepropanoic acid, ethyl ester	Ester	C11H14O2	2021-28-5	8543.43	10879.3	8218.48	196948	185412	211190	1.04282	0.00138603	0.0033816	0.0465692	-4.42448	down
KMW0512	.alpha.-Cubebene	Terpenoids	C15H24	17699-14-8	53554	69274.2	54023.5	1.28186e+06	1.20669e+06	1.37478e+06	1.04295	0.00140633	0.00340897	0.0457771	-4.44923	down
KMW0508	p-Cymen-7-ol	Alcohol	C10H14O	536-60-7	113463	139753	113635	33425.6	34472.7	34150.1	1.04	0.00958222	0.0123955	3.59488	1.84594	up
KMW0500	Butanoic acid, phenylmethyl ester	Ester	C11H14O2	103-37-7	63566.5	84665.9	65197.8	1.60137e+06	1.50432e+06	1.70661e+06	1.04269	0.0012764	0.00327333	0.0443511	-4.49489	down
GMW0246	Benzeneacetic acid, butyl ester	Ester	C12H16O2	122-43-0	11827.4	11827.4	11827.4	847173	873037	942785	1.04521	0.00106115	0.00306063	0.0133241	-6.22982	down
GMW0245	Oxiranecarboxylic acid, 3-phenyl-, ethyl ester	Ester	C11H12O3	121-39-1	609.118	931.208	574.908	6679.59	6861.67	8303.55	1.03385	0.00441732	0.00663431	0.09683	-3.3684	down
D226	2-Dodecanone	Ketone	C12H24O	6175-49-1	5993.12	6814.42	4459.05	29103.5	28601.7	31403.7	1.03231	3.87868e-05	0.000583632	0.193769	-2.36759	down
D253	2-Acetyl-3-methylpyrazine	Heterocyclic compound	C7H8N2O	23787-80-6	5.17765e+06	5.54438e+06	5.50813e+06	141958	134449	127964	1.04522	0.000482023	0.00211216	40.1368	5.32685	up
D245	4-Phenyl-2-butanol	Alcohol	C10H14O	2344-70-9	41842.2	51398.1	39153.5	12657.5	12302.9	11694.1	1.03699	0.0129038	0.0159177	3.61193	1.85277	up
D241	3-Cyclohexene-1-methanol, .alpha.,4-dimethyl-.alpha.-(4-methyl-3-pentenyl)-, [R-(R*,R*)]-	Terpenoids	C15H26O	23178-88-3	1053.1	1217.84	1094.37	4425.58	5234.13	6629.05	1.03142	0.021075	0.024647	0.206603	-2.27507	down
D240	Propanoic acid, 2,2-dimethyl-, pentyl ester	Ester	C10H20O2	2313-68-0	112412	122864	119367	4178.31	3842.37	4004.22	1.0453	0.000714946	0.00254822	29.4924	4.88227	up
D24	Benzenesulfonamide	Amine	C6H7NO2S	98-10-2	33208.2	36595.2	29860.6	324620	334028	384843	1.04262	0.0032368	0.00533888	0.0955101	-3.3882	down
D227	Phenol, (1,1-dimethylethyl)-4-methoxy- (CAS)	Phenol	C11H16O2	25013-16-5	39733.5	46307.1	37228.7	655483	680723	757022	1.0434	0.00201198	0.0039424	0.0588896	-4.08584	down
D319	.beta.-Acorenol	Terpenoids	C15H26O	28400-11-5	272769	250753	183658	79328.1	73798.5	87663.3	1.01563	0.0262512	0.0301228	2.93692	1.5543	up
D216	.alpha.-Irone	Terpenoids	C14H22O	79-69-6	28548.1	33250.6	27002.8	286045	290689	325414	1.04274	0.00171727	0.0036291	0.0984335	-3.34471	down
D210	Benzene, nitro-	Nitrogen compounds	C6H5NO2	98-95-3	435025	383336	377594	108.194	108.194	108.194	1.04523	0.00209308	0.00403683	3684.59	11.8473	up
D202	3-Hexen-1-ol, propanoate, (Z)-	Ester	C9H16O2	33467-74-2	7293.94	12810	8806.08	97902	88327	82710.8	1.03211	0.00111633	0.00314584	0.107496	-3.21764	down
D200	Benzenemethanol, 3-hydroxy-	Alcohol	C7H8O2	620-24-6	20124.4	24346.4	7699.14	193572	182862	206091	1.00499	5.45012e-05	0.000724412	0.0895582	-3.48103	down
D254	2H-2,4a-Methanonaphthalen-8(5H)-one, 1,3,4,6,7,8a-hexahydro-1,1,5,5-tetramethyl-	Terpenoids	C15H24O	23787-90-8	3313.21	3093.49	2155.51	33585.7	30546.2	34078	1.03882	0.000532937	0.00218978	0.0871828	-3.51981	down
D255	Quinoxaline, 2,3-dimethyl-	Heterocyclic compound	C10H10N2	2379-55-7	1353.99	1353.99	1353.99	124704	132680	140006	1.04523	0.00113391	0.0031674	0.0102216	-6.61223	down
D265	Dodecanenitrile	Nitrogen compounds	C12H23N	2437-25-4	36314	41909	33556.3	552452	578622	641749	1.04329	0.00212212	0.00406787	0.0630516	-3.98732	down
D317	2-Buten-1-ol, 2-ethyl-4-(2,2,3-trimethyl-3-cyclopenten-1-yl)-	Alcohol	C14H24O	28219-61-6	5761.38	6800.09	4521.75	35198.5	36764.3	45579.6	1.03337	0.00726427	0.00991996	0.145337	-2.78253	down
D316	Adamantane	Hydrocarbons	C10H16	281-23-2	34264.9	39529.3	35846.6	3458.88	2597.33	3263.55	1.0427	0.00170694	0.0036291	11.7643	3.55635	up
D315	(R)-2-((4aS,8aR)-4a-Methyl-8-methylene-1,4,4a,5,6,7,8,8a-octahydronaphthalen-2-yl)propan-1-ol	Terpenoids	C15H24O	28102-68-3	251.384	251.384	251.384	19052.2	16221.4	20511.2	1.04468	0.0046799	0.00694367	0.0135189	-6.20887	down
D313	3-Hexene, 1-(1-ethoxyethoxy)-, (Z)-	Aldehyde	C10H20O2	28069-74-1	1561.65	1561.65	1561.65	91250.1	88803.4	80567.6	1.04524	0.00143143	0.00342813	0.0179761	-5.79777	down
D311	3-p-Menthen-7-al	Aldehyde	C10H16O	27841-22-1	201855	230207	191862	15560.7	17154.6	16165.6	1.04438	0.00352591	0.00564641	12.7642	3.67403	up
D307	Bicyclo[3.1.1]heptan-3-ol, 2,6,6-trimethyl-, (1.alpha.,2.beta.,3.alpha.,5.alpha.)-	Terpenoids	C10H18O	27779-29-9	38990.6	43694.5	42213.5	3427.2	3562.81	3688.33	1.04509	0.00129036	0.00329667	11.6964	3.548	up
D301	Benzeneacetaldehyde, .alpha.-(2-methylpropylidene)-	Aldehyde	C12H14O	26643-91-4	7039.56	8299.93	7347.86	62537	64389.3	65557	1.04375	2.61733e-05	0.000560139	0.117867	-3.08477	down
D299	Ethanol, 2-(3,3-dimethylcyclohexylidene)-, (Z)-	Alcohol	C10H18O	26532-23-0	122033	136504	118116	16368.6	15845.2	14456.6	1.04397	0.00236201	0.00431054	8.07049	3.01266	up
D292	Bicyclo[2.2.1]heptane, 2-methyl-3-methylene-2-(4-methyl-3-pentenyl)-, (1S-endo)-	Terpenoids	C15H24	25532-78-9	18892.7	18892.7	18892.7	309824	319962	346286	1.04501	0.00125471	0.0032667	0.0580676	-4.10612	down
D286	Bicyclo[3.1.1]heptan-2-one, 6,6-dimethyl-	Ketone	C9H14O	24903-95-5	36150.8	40946.2	35081.8	79336.1	82520.6	77855.2	1.03566	7.77931e-05	0.000879999	0.467973	-1.0955	down
D274	2H-1-Benzopyran-2-one, 3-methyl-	Ketone	C10H8O2	2445-82-1	24184.1	30453.5	22909	421876	440907	494435	1.04233	0.00234815	0.00429507	0.0571364	-4.12945	down
D27	Benzene, (2-isothiocyanatoethyl)-	Ester	C9H9NS	2257-09-2	11600.3	13523.3	10938.6	133342	137230	150106	1.04311	0.00125524	0.0032667	0.0857241	-3.54415	down
D184	Hydroquinone	Phenol	C6H6O2	123-31-9	97976.5	111548	104382	1328.39	1085.82	997.201	1.04459	0.0014226	0.00342239	92.0164	6.52382	up
D1386	Propanoic acid, 2-methyl-, 1-methylethyl ester	Ester	C7H14O2	617-50-5	1254.25	1254.25	1254.25	8171.44	6271.23	9194.4	1.03688	0.0163044	0.0195531	0.159188	-2.6512	down
D138	Triacetin	Ester	C9H14O6	102-76-1	8423.67	10764.4	8270.61	178923	171006	194327	1.04281	0.00138619	0.0033816	0.0504519	-4.30895	down
D1352	Benzoic acid, 3-methoxy-	Acid	C8H8O3	586-38-9	22312.2	26087	22907.7	112834	115934	124267	1.04217	0.000452824	0.00201185	0.201983	-2.3077	down
D125	Benzeneacetic acid, 2-methylpropyl ester	Ester	C12H16O2	102-13-6	66094	79657	63256.6	510430	520685	561188	1.04184	0.000411685	0.00191128	0.131261	-2.92949	down
D103	Butanoic acid, 1,1-dimethyl-2-phenylethyl ester	Ester	C14H20O2	10094-34-5	8266.46	7579.89	7603.8	59785.7	60555.6	67575.3	1.04432	0.00189535	0.00380738	0.12479	-3.00242	down
CY_234	1,2-Benzenedicarboxylic acid	Acid	C8H6O4	88-99-3	1082.86	989.192	813.324	12146.3	11178.3	13515.8	1.04207	0.00321916	0.0053208	0.0783211	-3.67446	down
CY_146	2-Cyclohexen-1-one, 4,4,6-trimethyl-	Ketone	C9H14O	13395-73-8	6618.63	7856.16	8229.14	16522.3	14508.6	14482.6	1.0182	0.00123436	0.00324292	0.498839	-1.00335	down
CY_111	Indene	Aromatics	C9H8	95-13-6	27448.3	29472.6	30099.9	10749.2	10074.8	10971	1.04298	0.000726555	0.00255335	2.73694	1.45256	up
CY_073	3-Heptanol, 3-methyl-	Alcohol	C8H18O	5582-82-1	16372.9	17476.7	17346.5	5515.5	5884.61	5715.03	1.04424	0.000371479	0.00184636	2.99127	1.58076	up
CY_023	Dibenzofuran	Heterocyclic compound	C12H8O	132-64-9	779.608	1058	867.035	6894.55	6513.37	8186.55	1.03822	0.00540781	0.00774974	0.125247	-2.99715	down
BPMW012	2(3H)-Benzoxazolone	Ester	C7H5NO2	59-49-4	5760.52	7025.06	5379.99	54820.3	62575.6	62690	1.04159	0.00170995	0.0036291	0.100872	-3.30941	down
BPMW009	3-Pyridinecarboxamide, N-methyl-	Heterocyclic compound	C7H8N2O	114-33-0	6476.59	6476.59	6476.59	405773	415315	447739	1.04521	0.000928703	0.00288056	0.0153132	-6.02908	down
D1403	5-Methylhexanoic acid	Acid	C7H14O2	628-46-6	101474	111540	109594	35997.8	36764.6	36707.7	1.04421	0.00177278	0.0036941	2.94699	1.55924	up
D178	(1R,3aR,5aR,9aS)-1,4,4,7-Tetramethyl-1,2,3,3a,4,5a,8,9-octahydrocyclopenta[c]benzofuran	Terpenoids	C15H24O	104188-25-2	10949.3	11936.4	10322.1	32628.2	33263.2	39889.1	1.03547	0.00720444	0.00984668	0.313931	-1.67148	down
D1404	1-Octyne	Hydrocarbons	C8H14	629-05-0	7726.58	7721.27	7667.01	20925.2	19349	20946.3	1.04362	0.00170944	0.0036291	0.377567	-1.4052	down
D176	2-Methyl-2,5-divinyltetrahydrofuran	Heterocyclic compound	C9H14O	104188-15-0	24170.4	25748.3	25251.9	4834.09	4834.09	4834.09	1.04529	0.000530153	0.00218978	5.18337	2.37389	up
D1745	Propylparaben	Ester	C10H12O3	94-13-3	5681.45	2884.5	1942.83	26780	23890.8	30968.4	1.00227	0.00178799	0.00370763	0.128722	-2.95767	down
D171	3-(4-Isopropylphenyl)-2-methylpropionaldehyde	Aldehyde	C13H18O	103-95-7	32329.9	37114.1	33335.7	366995	374666	421475	1.04366	0.00217288	0.00408953	0.0883644	-3.50039	down
D1666	Cyclododecanone	Ketone	C12H22O	830-13-7	111946	128705	105229	857960	896214	993156	1.04224	0.00196393	0.00388161	0.125897	-2.98969	down
D1612	Oxiranecarboxylic acid, 3-methyl-3-phenyl-, ethyl ester	Aldehyde	C12H14O3	77-83-8	36705.2	43243.9	34590.2	333631	340693	390283	1.04193	0.00266723	0.00467497	0.107588	-3.21641	down
D156	Propanoic acid, 2-methyl-, 3-phenylpropyl ester	Ester	C13H18O2	103-58-2	2641.27	2747.78	2459.33	118177	125974	135070	1.04491	0.00154697	0.00352461	0.0206961	-5.5945	down
D152	Propanoic acid, 2-methyl-, 2-phenylethyl ester	Ester	C12H16O2	103-48-0	19297.2	22477.5	18115	139531	140583	145377	1.04259	1.8844e-06	0.000183634	0.140755	-2.82875	down
D318	.beta.-Oplopenone	Terpenoids	C15H24O	28305-60-4	2511.31	2115.96	1327.79	165518	167279	186341	1.04158	0.00147731	0.00346144	0.0114711	-6.44586	down
D320	(3E,7E)-1,5,5,8-Tetramethylcycloundeca-3,7-dienol	Terpenoids	C15H26O	28446-26-6	33150.8	28052.1	20454	309704	306727	357365	1.03802	0.00204436	0.00398914	0.0838542	-3.57597	down
GMW0235	2,6-Dimethylthiophenol	Phenol	C8H10S	118-72-9	2912.9	3307.3	3095.82	1352.33	1676.58	1599.05	1.02316	0.000541209	0.00219651	2.01298	1.00934	up
GMW0066	Benzoic acid, 2-methoxy-	Acid	C8H8O3	579-75-9	51040.4	61421	49916.2	721825	753219	838083	1.04303	0.0021276	0.00406787	0.0701983	-3.83242	down
GGMW0193	Propanedioic acid, dimethyl ester	Ester	C5H8O4	108-59-8	13871.8	15552.1	14719	953.475	953.475	953.475	1.04528	0.00124029	0.00324575	15.4323	3.94788	up
GGMW0074	(3E,5Z)-1,3,5-Undecatriene	Hydrocarbons	C11H18	51447-08-6	7063.7	8517.61	7689.18	1232.05	1385.52	1587.53	1.04027	0.00286711	0.00488051	5.53388	2.46829	up
GGMW0059	2-Pentanol, 3-methyl-	Alcohol	C6H14O	565-60-6	3804.08	3804.08	3804.08	21150.8	19020.4	21433.2	1.04413	0.00206557	0.00401779	0.185251	-2.43245	down
D98	Benzene, (methylthio)-	Ether	C7H8S	100-68-5	2608.12	3790.46	2944.17	31434.9	28292.8	29507.5	1.03919	0.000306016	0.00173083	0.104698	-3.25569	down
D321	Pyrazine, 2-methoxy-3-methyl-	Heterocyclic compound	C6H8N2O	2847-30-5	6102.32	6313.88	6664.46	1220.46	1220.46	1220.46	1.04495	0.0010156	0.00301654	5.21131	2.38165	up
D82	2-Nonynoic acid, ethyl ester	Ester	C11H18O2	10031-92-2	79307.6	94087.8	80646.6	714939	730970	752315	1.04349	3.06411e-05	0.000560139	0.115567	-3.1132	down
D81	2-Furanpropanoic acid, ethyl ester	Ester	C9H12O3	10031-90-0	59622.2	66849.9	64572.1	8764.59	9749.56	8990.61	1.04434	0.00127524	0.00327333	6.94586	2.79615	up
D767	Benzenepropanal, 4-(1,1-dimethylethyl)-	Aldehyde	C13H18O	18127-01-0	81989.1	96657.2	73925.5	647337	660362	768299	1.04053	0.00316924	0.00526009	0.121663	-3.03904	down
D62	Propanoic acid, 3-mercapto-, ethyl ester	Ester	C5H10O2S	5466-06-8	18838.2	20234.1	19634.8	931.606	931.606	931.606	1.04539	0.000470251	0.00207196	21.0057	4.39271	up
D60	Piperonyl isobutyrate	Ester	C12H14O4	5461-08-5	15238.5	14209.9	9223.52	42437.7	43445.1	53404.4	1.00983	0.00327537	0.00536484	0.277642	-1.8487	down
GMW0078	.beta.-Bisabolene	Terpenoids	C15H24	495-61-4	245547	288472	234714	618289	587606	667945	1.0304	0.000394445	0.00188931	0.410245	-1.28544	down
GMW0094	Ethyl n-propyl disulfide	Sulfur compounds	C5H12S2	30453-31-7	415130	439266	435389	90382.5	90831.4	96223.3	1.04502	0.000240971	0.0015752	4.64893	2.2169	up
GMW0096	S-Methyl methanethiosulphonate	Ester	C2H6O2S2	2949-92-0	39629.4	34980.8	35057.9	142.619	142.619	142.619	1.04514	0.00177656	0.0036941	256.319	8.0018	up
GMW0217	Benzeneethanol, .beta.-methyl-	Alcohol	C9H12O	1123-85-9	93637.1	105953	100030	7505.55	8503.11	9138.13	1.04414	0.0012765	0.00327333	11.9149	3.57469	up
GMW0200	Sorbic Acid	Acid	C6H8O2	110-44-1	1226.34	1320.17	1055.94	14160.1	14606.9	14629	1.0437	5.3984e-06	0.000219052	0.0830134	-3.59051	down
GMW0166	Geranyl propionate	Ester	C13H22O2	105-90-8	10449.8	12405.5	10764	105882	107686	119859	1.04314	0.00162543	0.00354884	0.100829	-3.31001	down
GMW0153	2-Propen-1-ol, 3-phenyl-, formate	Ester	C10H10O2	104-65-4	5790.51	7667.97	5953.88	135690	127636	145972	1.04264	0.00147915	0.00346144	0.0474284	-4.3981	down
GMW0131	2,4-Dimethylcyclohex-3-ene-1-carbaldehyde	Aldehyde	C9H14O	68039-49-6	5954.19	6846.26	5992.26	2481.48	2656.71	2260.22	1.0356	0.00230348	0.00423852	2.5401	1.34489	up
D58	Butanoic acid, 3-methyl-, 3-phenylpropyl ester	Ester	C14H20O2	5452-07-3	6541.9	5533.8	3746.34	73428.5	71740.3	83815.6	1.03705	0.00193706	0.00384959	0.0690966	-3.85524	down
D56	2-Buten-1-ol, 3-methyl-, benzoate	Ester	C12H14O2	5205-11-8	49837.4	59015.8	49877.7	869120	906409	1.00001e+06	1.04372	0.00188149	0.00379391	0.0571892	-4.12811	down
D371	3-Hexen-1-ol, formate, (Z)-	Ester	C7H12O2	33467-73-1	167113	185651	175850	73191.7	73659.7	81427	1.04011	0.000524762	0.00218537	2.31566	1.21142	up
D354	3-Cyclohexene-1-carboxaldehyde, 4-(4-hydroxy-4-methylpentyl)-	Aldehyde	C13H22O2	31906-04-4	2128.4	1349.56	804.13	9557.17	9790.3	10428.1	1.0075	0.000129451	0.00120745	0.143812	-2.79774	down
D352	2-Butenal, 2-methyl-4-(2,6,6-trimethyl-1-cyclohexen-1-yl)-	Aldehyde	C14H22O	3155-71-3	23954	19605.4	13407.7	58634.3	55834.5	69382.4	1.00003	0.00167429	0.0035942	0.309854	-1.69034	down
D35	2-Ethoxy-4-methylphenol	Phenol	C9H12O2	2563-07-7	3419.42	3264.23	2859.8	1384.44	1292.33	1125.99	1.029	0.00255871	0.00456358	2.50961	1.32746	up
D347	n-Capric acid isobutyl ester	Ester	C14H28O2	30673-38-2	4419.76	5466.95	4469.83	42866.3	44100.3	55872.3	1.03995	0.00888341	0.0116714	0.100509	-3.31461	down
D346	Methyl 6,6-dimethylbicyclo[3.1.1]hept-2-ene-2-carboxylate	Ester	C11H16O2	30649-97-9	75031.3	90719.6	73949.5	3914.44	4596.69	4817.26	1.04369	0.00502873	0.00732565	17.9842	4.16866	up
D340	3-Hexanone, 1-phenyl-	Ketone	C12H16O	29898-25-7	281295	317232	274506	72404.4	70149.4	81451.9	1.04157	0.0022769	0.00421895	3.89737	1.9625	up
D335	Pyrazine, (2-methylpropyl)-	Heterocyclic compound	C8H12N2	29460-92-2	334348	359745	365660	128631	117930	132029	1.04223	0.000371913	0.00184636	2.79921	1.48502	up
D328	(5R,10R)-10-Methyl-6-methylene-2-(propan-2-ylidene)spiro[4.5]dec-7-ene	Terpenoids	C15H22	28908-27-2	96838.3	117992	93950.3	1.78127e+06	1.86643e+06	2.10092e+06	1.04307	0.00262824	0.00462188	0.0537137	-4.21857	down
D325	(3R,3aR,7S,8aS)-3,6,8,8-Tetramethyl-4,7,8,8a-tetrahydro-1H-3a,7-methanoazulen-2(3H)-one	Terpenoids	C15H22O	288249-25-2	33056.3	30702.2	25674.7	148658	139345	179587	1.03652	0.00765398	0.0103371	0.191264	-2.38636	down
D364	2-Ethoxy-3-methylpyrazine	Heterocyclic compound	C7H10N2O	32737-14-7	107990	116327	114666	37979.2	37436	37661.3	1.04479	0.00110007	0.00312765	2.99783	1.58392	up
D457	1-Hexanol, 5-methyl-2-(1-methylethyl)-, acetate	Ester	C12H24O2	40853-55-2	24057.3	31443.4	25014.9	238.851	238.851	238.851	1.04501	0.00751487	0.0101982	112.365	6.81205	up
D387	1-Hexanol, 3,5,5-trimethyl-	Alcohol	C9H20O	3452-97-9	8470.3	9170.95	10075.1	3807.56	3431.18	3315.07	1.03624	0.0035213	0.00564641	2.62619	1.39297	up
D456	8-Dodecen-1-ol, (Z)-	Alcohol	C12H24O	40642-40-8	8688.37	10510.4	7208.07	101252	100247	116810	1.04002	0.00235457	0.00430188	0.0829596	-3.59145	down
D432	8-Dodecen-1-ol, acetate, (E)-	Ester	C14H26O2	38363-29-0	1758.56	1039.72	655.46	28432.9	25309.9	29125.5	1.02997	0.00102668	0.00302368	0.0416775	-4.58459	down
D428	6-Methyl-2-(4-methylcyclohex-3-en-1-yl)hepta-1,5-dien-4-ol	Terpenoids	C15H24O	38142-56-2	1149.33	1061.78	505.862	28925	28306.9	31836.4	1.03395	0.00103509	0.0030263	0.0305044	-5.03484	down
D425	3-Cyclohexene-1-carboxaldehyde, 4-(4-methyl-3-pentenyl)-	Aldehyde	C13H20O	37677-14-8	16705.5	17815.7	15771.3	130634	132284	152656	1.04327	0.00318853	0.00528111	0.121019	-3.04669	down
D423	Benzyl tiglate	Ester	C12H14O2	37526-88-8	34862.1	40072.6	32433.5	299623	306939	338731	1.04258	0.00134902	0.00334717	0.113582	-3.1382	down
D41	4-(p-Acetoxyphenyl)-2-butanone	Ketone	C12H14O3	3572-06-3	2183.31	2236.52	2866.61	11375	10629.6	13506.6	1.03461	0.00571639	0.00813349	0.205187	-2.28499	down
D409	(S)-2,5-Dimethyl-3-vinylhex-4-en-2-ol	Alcohol	C10H18O	35671-15-9	348985	381936	373532	126660	125803	128421	1.04442	0.0015849	0.00354884	2.89971	1.53591	up
D405	Benzene, (2-methoxyethyl)-	Ether	C9H12O	3558-60-9	2.09826e+06	2.22229e+06	2.2098e+06	92755.8	87552.6	85325.5	1.04524	0.000342955	0.00179938	24.584	4.61965	up
KMW0717	(+)-Diethyl L-tartrate	Ester	C8H14O6	87-91-2	992.287	1087.57	1040.94	20645.9	18874.5	21736.6	1.04452	0.00182895	0.00373242	0.0509462	-4.29488	down
KMW0736	Apocynin	Ketone	C9H10O3	498-02-2	7814.66	7814.66	7814.66	117888	122043	135310	1.0448	0.002001	0.00393053	0.0624772	-4.00053	down
WAMW0286	Benzene, heptyl-	Aromatics	C13H20	1078-71-3	1.46976e+06	1.70604e+06	1.47048e+06	1.13004e+07	1.15612e+07	1.19127e+07	1.04355	3.3503e-05	0.000560139	0.133613	-2.90387	down
WAMW0438	Carbamic acid, methyl-, 3-methylphenyl ester	Ester	C9H11NO2	1129-41-5	5973.26	7330.01	5479.13	101304	104909	112128	1.04275	0.000748468	0.002584	0.0590009	-4.08312	down
WAMW0426	1-Dodecanethiol	Alcohol	C12H26S	112-55-0	6806.19	7223.51	5983.79	28181.6	30228.4	32602.7	1.0406	0.00154906	0.00352461	0.219898	-2.1851	down
WAMW0409	Cyclohexane, nitro-	Nitrogen compounds	C6H11NO2	1122-60-7	197825	212767	212129	33223.9	32888.1	33407.4	1.04522	0.000773258	0.00261857	6.25728	2.64554	up
WAMW0396	2-Decanol	Alcohol	C10H22O	1120-06-5	11269.6	13285.8	9675.52	153803	160908	155388	1.04246	1.3924e-05	0.000382911	0.0728163	-3.77959	down
WAMW0375	Heptanedioic acid	Acid	C7H12O4	111-16-0	12049.6	14229.8	11782.7	24627.6	24584.4	28790.7	1.01902	0.00308395	0.0051669	0.487958	-1.03517	down
WAMW0352	Undecanal, 2-methyl-	Aldehyde	C12H24O	110-41-8	386.338	386.338	386.338	9886.4	9366.59	10155	1.04519	0.00060338	0.00231738	0.0394116	-4.66524	down
WAMW0273	2(3H)-Furanone, 5-ethenyldihydro-5-methyl-	Ketone	C7H10O2	1073-11-6	24054.6	26365.5	25088.8	9272.34	8831.41	8628.94	1.04354	0.000828551	0.00274547	2.82459	1.49804	up
QWMW1267	Acetic acid, phenyl-, isopentyl ester	Ester	C13H18O2	102-19-2	549950	628757	527963	4.64911e+06	4.81242e+06	5.37735e+06	1.0428	0.00215809	0.00408878	0.115013	-3.12013	down
QWMW1320	1-Butanol, 3-methyl-, benzoate	Ester	C12H16O2	94-46-2	582.21	582.21	582.21	35997.6	36526.9	40051.4	1.04518	0.00118393	0.0032115	0.0155151	-6.01018	down
QWMW1300	Nonane, 1,1-diethoxy-	Ether	C13H28O2	54815-13-3	59866.1	69945.8	61562.9	429980	439415	455023	1.04347	4.93598e-05	0.000678634	0.144497	-2.79089	down
WAMW0468	1H-Pyrrole-2-carboxaldehyde, 1-methyl-	Aldehyde	C6H7NO	1192-58-1	875971	930773	910280	197795	194053	211478	1.04481	0.000154261	0.0013372	4.5034	2.17102	up
WAMW1065	Bicyclo[3.1.0]hex-2-ene, 2-methyl-5-(1-methylethyl)-	Terpenoids	C10H16	2867-05-2	2.00407e+07	2.1886e+07	2.09948e+07	8.65966e+06	8.76212e+06	9.66295e+06	1.04079	0.00017771	0.00138945	2.32313	1.21607	up
WAMW0917	Disulfide, methyl propyl	Sulfur compounds	C4H10S2	2179-60-4	4.22433e+06	4.6523e+06	4.44564e+06	1.83605e+06	1.85385e+06	2.05933e+06	1.04004	0.000263199	0.00163801	2.31722	1.2124	up
WAMW0913	2,4-Dodecadienal, (E,E)-	Aldehyde	C12H20O	21662-16-8	41666.2	44647	37664.1	381711	429668	478620	1.04252	0.00495777	0.00724143	0.0961065	-3.37922	down
WAMW0737	Cyclohexane, propyl-	Hydrocarbons	C9H18	1678-92-8	29857.2	33051	30697.5	13523.6	13598.2	15103.8	1.03916	0.000486283	0.00212411	2.2168	1.14848	up
WAMW0676	3-Heptanol, 3,6-dimethyl-	Alcohol	C9H20O	1573-28-0	61997.8	65717.6	65077.5	498.595	498.595	498.595	1.0454	0.000324084	0.00176852	128.891	7.01	up
WAMW0570	Diethyltoluamide	Amine	C12H17NO	134-62-3	42389.5	34270.6	24125.2	104287	97775.9	121448	1.00238	0.00151415	0.00350011	0.311536	-1.68253	down
QWMW1274	5-Hexyl-5-methyloxolan-2-one	Ester	C11H20O2	7011-83-8	5520.97	6405.44	4998.51	91079.1	92340.3	103195	1.04321	0.00164777	0.00356606	0.0590512	-4.08189	down
QWMW1265	Propane, 1-isothiocyanato-3-(methylthio)-	Ester	C5H9NS2	505-79-3	6175.37	5835.6	4496.94	899.388	899.388	899.388	1.03918	0.0121614	0.015178	6.1182	2.61311	up
KMW0737	2-Cyclohexen-1-one, 4-(3-hydroxy-1-butenyl)-3,5,5-trimethyl-	Ketone	C13H20O2	34318-21-3	11013.6	11240.4	6194.85	44518.6	42284	52138.8	1.01272	0.00143016	0.00342813	0.204755	-2.28803	down
QWMW1068	Benzeneethanol, .alpha.,.alpha.-dimethyl-, propanoate	Ester	C13H18O2	67785-77-7	6896.57	7798.33	6803.93	24975.5	25583.4	27086.6	1.04164	0.00012809	0.00120179	0.276884	-1.85264	down
QWMW1117	3-Octanol, acetate	Ester	C10H20O2	4864-61-3	268635	302297	264735	629074	650242	620701	1.03876	3.57064e-05	0.000560139	0.439821	-1.18501	down
QWMW1114	Neryl butyrate	Ester	C14H24O2	999-40-6	54193.3	62220.8	48556.6	418872	425011	495405	1.04101	0.00322591	0.00532643	0.123178	-3.02118	down
QWMW1103	Hexyl tiglate	Ester	C11H20O2	16930-96-4	8704.96	10795.6	9055.21	2778.54	2587.3	2766.13	1.03993	0.00843461	0.0112436	3.51154	1.8121	up
QWMW1099	5-Octen-1-ol, (Z)-	Alcohol	C8H16O	64275-73-6	18987.5	23193.9	20275.8	114369	113354	109753	1.04215	1.21718e-06	0.000161783	0.185071	-2.43385	down
QWMW1094	Hexane, 1,1'-[ethylidenebis(oxy)]bis-	Ether	C14H30O2	5405-58-3	15635	17789.7	13428.4	150035	155948	170125	1.04187	0.00116287	0.00318144	0.0984086	-3.34507	down
QWMW1093	2-Furancarboxylic acid, 2-methylpropyl ester	Ester	C9H12O3	20279-53-2	245419	294871	230791	589319	620684	594685	1.0285	0.000605859	0.00231738	0.427265	-1.2268	down
QWMW1080	1-Penten-3-one, 1-(2,6,6-trimethyl-2-cyclohexen-1-yl)-	Terpenoids	C14H22O	7779-30-8	72951.4	84640.6	69225.3	728583	749012	856447	1.04252	0.00284871	0.00485437	0.0971779	-3.36323	down
QWMW1070	Phenol, 4-ethoxy-	Phenol	C8H10O2	622-62-8	5862.34	5862.34	5862.34	143366	133524	153629	1.04492	0.00177337	0.0036941	0.0408508	-4.61349	down
QWMW1067	Allyl cinnamate	Ester	C12H12O2	1866-31-5	7040.29	6889.03	5910.37	41596.2	44800.4	53703	1.04036	0.00761225	0.0102982	0.141611	-2.81999	down
QWMW1258	2-Propenal, 3-(2-methoxyphenyl)-	Aldehyde	C10H10O2	1504-74-1	8294.91	7658.57	6861.24	50843.2	52796.9	65013.7	1.04066	0.0077966	0.0104942	0.135275	-2.88603	down
QWMW1063	trans,trans-Hexa-2,4-dienyl acetate	Ester	C8H12O2	57006-69-6	6500.19	6952.74	6594.6	1590.37	1505.16	1476.71	1.0447	0.000372155	0.00184636	4.38462	2.13245	up
QWMW1049	Thiophene-2-carboxylic acid ethyl ester	Ester	C7H8O2S	2810-04-0	9216.9	10698.2	7232.39	163945	170405	165817	1.04189	5.36201e-06	0.000219052	0.0542769	-4.20352	down
QWMW1043	Furan, tetrahydro-2-(3-phenylpropyl)-	Heterocyclic compound	C13H18O	3208-40-0	23297.6	18070.9	13378.9	59732.1	57273.4	74456.4	1.00621	0.00462575	0.00688895	0.285945	-1.80619	down
QWMW1041	Allyl 2-ethyl butyrate	Ester	C9H16O2	7493-69-8	44254.8	46795.2	45774	462.22	462.22	462.22	1.0454	0.000267141	0.00163801	98.6716	6.62456	up
QWMW1001	(Z)-3-Phenylacrylaldehyde	Aldehyde	C9H8O	57194-69-1	4196.85	4677.87	3809.21	1993.45	2363.94	1699.18	1.00054	0.00281791	0.00482555	2.09424	1.06643	up
QWMW0998	2-Cyclopenten-1-one, 2-hydroxy-3-methyl-	Ketone	C6H8O2	80-71-7	576737	626648	610484	217199	216368	219597	1.04458	0.00138314	0.0033816	2.77705	1.47355	up
QWMW1126	Benzoic acid, 2-hydroxy-, 3-methyl-2-butenyl ester	Ester	C12H14O3	68555-58-8	19682	22995.2	19387.2	1804.39	1785.83	1934.08	1.04451	0.00369968	0.00584256	11.2348	3.4899	up
QWMW1128	Cyclohexaneacetic acid	Acid	C8H14O2	5292-21-7	100.529	100.529	100.529	883.141	932.105	502.643	1.02636	0.0384475	0.0426748	0.130112	-2.94217	down
QWMW1144	2,5-Dimethyl-1,4-dithiane-2,5-diol	Alcohol	C6H12O2S2	55704-78-4	111521	123834	113026	33331.8	32160.4	35944.3	1.0431	0.00111464	0.00314584	3.43448	1.78009	up
QWMW1228	1(3H)-Isobenzofuranone	Ester	C8H6O2	87-41-2	25624.8	33023	26173	622563	587208	665461	1.04311	0.0012918	0.00329667	0.0452322	-4.46651	down
QWMW1227	2H-1-Benzopyran-2-one, 6-methyl-	Ester	C10H8O2	92-48-8	107.812	107.812	107.812	12602.3	12459.8	14886.8	1.04497	0.00352529	0.00564641	0.00809625	-6.94853	down
QWMW1220	Benzyl methyl disulfide	Ether	C8H10S2	699-10-5	836726	945912	846771	239368	228578	269768	1.04113	0.00120312	0.00321495	3.56427	1.83361	up
QWMW1208	Phenol, 2-(1-methylethyl)-	Phenol	C9H12O	88-69-7	18052.7	21197.7	17656.5	245.994	245.994	245.994	1.0452	0.00356065	0.00566791	77.1114	6.26887	up
QWMW1187	2-Hydroxy-3,5,5-trimethyl-cyclohex-2-enone	Ketone	C9H14O2	4883-60-7	24028.7	27764.8	25900.9	1169.6	1268.23	1217.41	1.04506	0.00189251	0.0038065	21.2557	4.40977	up
QWMW1186	p-Cresyl isovalerate	Acid	C12H16O2	55066-56-3	343696	343696	343696	2.91959e+06	2.99363e+06	3.19061e+06	1.04498	0.000902075	0.00283586	0.113259	-3.1423	down
QWMW1171	2-methyl-5-[(methylthio)methyl]furan	Heterocyclic compound	C7H10OS	13679-60-2	82995.4	89100.7	87812.4	3973.09	3973.09	3973.09	1.04538	0.000504813	0.00215594	21.8057	4.44664	up
QWMW1162	2-Cyclohexen-1-ol, 2-methyl-5-(1-methylethenyl)-, propanoate	Ester	C13H20O2	97-45-0	74382.1	74382.1	74382.1	700480	723604	777968	1.0449	0.00121007	0.00322214	0.101336	-3.30279	down
QWMW1159	Tetrahydrocarvone	Terpenoids	C10H18O	499-70-7	129924	154071	116550	874822	914119	874489	1.041	2.22868e-06	0.000183634	0.150387	-2.73325	down
QWMW1158	3-(Methylthio)-2-butanone	Ketone	C5H10OS	53475-15-3	9458.38	11465.3	10994.9	4375.29	5493.49	4834.68	1.02025	0.00334495	0.00545521	2.17082	1.11824	up
WMW0104	Cyclooctanemethanol	Alcohol	C9H18O	3637-63-6	12851.9	15833.4	15474.9	112879	107686	108049	1.04248	1.1799e-05	0.000382911	0.134383	-2.89557	down
WMW0158	Methylparaben	Ester	C8H8O3	99-76-3	1.05409e+06	1.23895e+06	1.04395e+06	2.17293e+06	2.17573e+06	2.58733e+06	1.01928	0.00529002	0.00760828	0.481112	-1.05555	down
WMW0127	3-Octen-1-ol, (Z)-	Alcohol	C8H16O	20125-84-2	21792.7	22891.9	22771.8	929.095	864.732	1028.02	1.04501	0.000205595	0.0014696	23.9051	4.57925	up
WMW0110	Undecanoic acid, methyl ester	Ester	C12H24O2	1731-86-8	14887.5	16566.4	14477.4	3454.73	3173.91	3812.93	1.04183	0.00152434	0.00350841	4.39889	2.13714	up
WMW0103	2-Cyclopentylethanol	Alcohol	C7H14O	766-00-7	1.0232e+07	1.0726e+07	1.05895e+07	2.60145e+06	2.54095e+06	2.73027e+06	1.04497	6.64593e-05	0.00084129	4.00722	2.0026	up
WAMW1333	1,5-Pentanediamine	Amine	C5H14N2	462-94-2	35841.1	38744.3	36942.9	2209.7	2209.7	2209.7	1.04538	0.000585086	0.00230496	16.824	4.07245	up
WMW0086	Disulfide, ethyl 1-methylethyl	Sulfur compounds	C5H12S2	53966-36-2	833412	891968	891864	48015.8	44871	51254.4	1.04511	0.000505343	0.00215594	18.1575	4.18249	up
WMW0085	Diethyl disulfide	Sulfur compounds	C4H10S2	110-81-6	861920	938488	901324	350977	355806	391369	1.04157	0.000157028	0.00134479	2.46025	1.29881	up
WMW0082	1,10-Undecadiene	Hydrocarbons	C11H20	13688-67-0	27513.7	30181.8	30731.9	269.395	269.395	269.395	1.04535	0.00115591	0.00317412	109.415	6.77367	up
WMW0170	cis-1,2-Limonene oxide	Terpenoids	C10H16O	4680-24-4	5380.29	6369.33	5606.49	928.584	1000.89	1123.17	1.04216	0.00300528	0.00505431	5.6856	2.50731	up
XMW0028	Pyridine, 2,3,4,5-tetrahydro-6-propyl-	Heterocyclic compound	C8H15N	1604-01-9	103159	113148	111137	36714.2	37546.7	37558.4	1.04425	0.00166568	0.00358282	2.92833	1.55008	up
XMW0025	Paroxypropione	Ketone	C9H10O2	70-70-2	20080.9	23739.2	17595.9	184585	195094	242060	1.03917	0.00831991	0.0111218	0.0987811	-3.33962	down
XMW0023	Bicyclo[3.1.0]hex-2-ene, 4-methyl-1-(1-methylethyl)-	Terpenoids	C10H16	28634-89-1	293080	318800	298785	24761.8	22762.9	23696.1	1.04519	0.000731634	0.00256474	12.7865	3.67655	up
XMW0019	Acetophenone, 4'-hydroxy-	Ketone	C8H8O2	99-93-4	144347	168321	142951	291310	292878	347812	1.0192	0.00586015	0.00830505	0.488862	-1.0325	down
XMW0013	Tricyclo[2.2.1.0(2,6)]heptane, 1,7,7-trimethyl-	Terpenoids	C10H16	508-32-7	343571	368855	354225	158402	159642	173998	1.04153	7.05475e-05	0.000854399	2.1678	1.11623	up
XMW0008	Isophorone	Ketone	C9H14O	78-59-1	2357.46	3336.99	2817.39	9926.02	11097.9	9780.39	1.03001	0.000273452	0.00165211	0.27632	-1.85559	down
WMW0230	Hinesol	Terpenoids	C15H26O	23811-08-7	1.54491e+06	1.39889e+06	1.03963e+06	387486	365892	484677	1.01389	0.0209103	0.0245596	3.21748	1.68593	up
WMW0228	Anisole	Ether	C7H8O	100-66-3	437705	492553	461128	29985.8	29985.8	29985.8	1.04527	0.00133884	0.00333663	15.4672	3.95114	up
WMW0220	2H-2,4a-Methanonaphthalene, 1,3,4,5,6,7-hexahydro-1,1,5,5-tetramethyl-, (2S)-	Terpenoids	C15H24	1135-66-6	81678.2	94712.9	78133.5	589163	604842	645185	1.04269	0.000408374	0.00190498	0.138389	-2.85319	down
WMW0218	Butylated Hydroxytoluene	Phenol	C15H24O	128-37-0	17723.4	20438.9	16312	142377	144074	170097	1.04128	0.00390557	0.00605382	0.119318	-3.06712	down
WMW0216	Fenchyl acetate	Ester	C12H20O2	13851-11-1	132921	155219	133537	16533	14924.1	14184.3	1.04373	0.00317679	0.00526713	9.23893	3.20773	up
WMW0212	Benzoic acid, 4-ethoxy-, ethyl ester	Ester	C11H14O3	23676-09-7	6211.32	4401.36	5511.12	38926	38931.6	46215.8	1.03937	0.00325507	0.00535242	0.129954	-2.94393	down
WMW0207	Cyclohexane, 1-(1,5-dimethylhexyl)-4-methyl-	Terpenoids	C15H30	29799-19-7	7477.67	8111.31	6758.02	14859.3	14923.4	17167.4	1.02568	0.00242166	0.00438427	0.475973	-1.07105	down
WMW0180	Ethyl trans-4-decenoate	Ester	C12H22O2	76649-16-6	2175.38	2567.09	2063.33	18333	18357.9	18689.2	1.04285	3.06022e-07	0.000140299	0.122893	-3.02453	down
WMW0075	1,6,10-Dodecatrien-3-ol, 3,7,11-trimethyl-	Terpenoids	C15H26O	7212-44-4	8035.2	9883.49	7129.99	84936.3	87582.3	117610	1.03772	0.0133665	0.0163871	0.0863365	-3.53389	down
WAMW1675	Thiourea, methyl-	Nitrogen compounds	C2H6N2S	598-52-7	1591.13	1941.22	1885.34	754.735	807.907	759.746	1.0339	0.00955643	0.0123722	2.33281	1.22207	up
WAMW1577	Urea	Nitrogen compounds	CH4N2O	57-13-6	732883	777804	756940	1387.22	1387.22	1387.22	1.0454	0.000295762	0.00171144	544.886	9.08981	up
WAMW1462	Pyridine, 3-ethyl-	Heterocyclic compound	C7H9N	536-78-7	112747	123214	116710	22549.4	22549.4	22549.4	1.04514	0.00102973	0.00302368	5.2133	2.3822	up
WAMW1381	2-Cyclohexen-1-one, 4-(1-methylethyl)-	Ketone	C9H14O	500-02-7	91416.7	109871	91078.5	1666.84	3852.78	1719.91	1.03366	0.00384472	0.00599445	40.3847	5.33574	up
WAMW1374	Benzofuran, 2,3-dihydro-	Heterocyclic compound	C8H8O	496-16-2	4137.81	4110.7	4008.59	1845.57	1987.98	2213.33	1.03397	0.0009545	0.00290817	2.02701	1.01935	up
WAMW1769	Propanoic acid, pentyl ester	Ester	C8H16O2	624-54-4	3274.05	3200.36	3103.21	620.642	620.642	620.642	1.04512	0.000369813	0.00184636	5.14393	2.36287	up
WMW0052	(E)-1-Methyl-4-(6-methylhept-5-en-2-ylidene)cyclohex-1-ene	Terpenoids	C15H24	53585-13-0	2793.36	6980.41	5734.7	47982	48191.5	59450.3	1.01386	0.00341801	0.00554601	0.0996536	-3.32693	down
WMW0041	Isopinocarveol	Terpenoids	C10H16O	6712-79-4	23993.6	28166.9	22018.9	3708.83	3847.04	4868.06	1.03815	0.00600195	0.00847178	5.97069	2.5779	up
WMW0022	Salvial-4(14)-en-1-one	Terpenoids	C15H24O	73809-82-2	14258.6	12047.8	9362.81	86238.9	84533.9	99573.9	1.03676	0.00193807	0.00384959	0.131939	-2.92206	down
WMW0017	Bicyclo[2.2.1]heptane, 2,2-dimethyl-3-methylene-, (1S)-	Terpenoids	C10H16	5794-04-7	26721.7	29432.7	27414.8	5344.35	5344.35	5344.35	1.04503	0.00130218	0.0032968	5.21231	2.38192	up
WMW0011	Cyclohexanone, 5-methyl-2-(1-methylethenyl)-	Terpenoids	C10H16O	529-00-0	332452	381967	325486	645.537	129.107	129.107	1.03446	0.00262318	0.00462188	1150.65	10.1682	up
WMW0007	Azulene, 1,2,3,5,6,7,8,8a-octahydro-1,4-dimethyl-7-(1-methylethenyl)-, [1S-(1.alpha.,7.alpha.,8a.beta.)]-	Terpenoids	C15H24	3691-11-0	21285.3	22525.4	15053.3	997051	1.03801e+06	1.33688e+06	1.04202	0.00925011	0.0120539	0.017457	-5.84005	down
WAMW2234	1-Propanone, 1-phenyl-	Ketone	C9H10O	93-55-0	12183.6	13478	13173.6	1443.49	1416.14	1716	1.04372	0.000656133	0.00241039	8.48742	3.08533	up
WAMW2202	Quinoline, 6-methyl-	Heterocyclic compound	C10H9N	91-62-3	2120.64	2792.31	2261.56	47328.6	44619.6	49953	1.04292	0.00098684	0.00295311	0.0505598	-4.30586	down
WAMW2198	Benzenemethanol, .alpha.-(trichloromethyl)-, acetate	Ester	C10H9Cl3O2	90-17-5	3809.76	4014.44	3239.32	20457	20843.2	24712.4	1.03987	0.00448781	0.00672118	0.167597	-2.57693	down
WAMW2147	1-Undecene	Hydrocarbons	C11H22	821-95-4	4724.45	5296.57	4462.33	1734.97	2001.65	1803.69	1.03599	0.00361194	0.00573238	2.61418	1.38636	up
WAMW2139	Lilial	Aldehyde	C14H20O	80-54-6	9545.25	10886.5	8000.18	86672.2	89600.3	113746	1.03889	0.00904023	0.0118093	0.0980347	-3.35056	down
WAMW2132	Ethane, 1,1,2,2-tetrachloro-	Halogenated hydrocarbons	C2H2Cl4	79-34-5	28785.2	31780.2	29970.7	13149.3	13331.1	14595.4	1.04002	0.000447198	0.0019924	2.20412	1.1402	up
QWMW0987	Benzofuran, 2-ethenyl-	Heterocyclic compound	C10H8O	7522-79-4	12673.4	14341.3	13181.8	1510.65	2101.16	2441.62	1.03383	0.000209998	0.00147537	6.64029	2.73125	up
NMW0183	Benzenemethanol, 4-hydroxy-	Alcohol	C7H8O2	623-05-2	98716.1	118576	97768	840675	851908	914110	1.04267	0.00036909	0.00184636	0.120866	-3.04852	down
NMW0212	2H-Indol-2-one, 1,3-dihydro-	Ketone	C8H7NO	59-48-3	278057	338773	280061	4.6997e+06	4.93155e+06	5.44017e+06	1.04332	0.00198719	0.00390822	0.0595095	-4.07074	down
NMW0208	9-Oxononanoic acid	Acid	C9H16O3	2553-17-5	1876.01	2057.7	1766.4	31668.1	32700.3	36379.3	1.04415	0.00196835	0.00388553	0.056578	-4.14362	down
NMW0205	Precocene I	Heterocyclic compound	C12H14O2	17598-02-6	3492.41	5057.11	2693.65	48555.9	50686.9	55813.4	1.03424	0.000847992	0.0027651	0.0725102	-3.78567	down
NMW0201	Phenmetrazine	Heterocyclic compound	C11H15NO	134-49-6	283.719	283.719	283.719	6237.57	6411.51	7178.15	1.04488	0.00208006	0.00402213	0.0429286	-4.54192	down
NMW0197	Benzoic acid, 4-methoxy-	Acid	C8H8O3	100-09-4	1.63733e+06	1.86539e+06	1.6695e+06	431871	413709	484595	1.04181	0.00157308	0.00353887	3.88837	1.95917	up
NMW0180	Niacinamide	Amine	C6H6N2O	98-92-0	982937	1.13039e+06	1.00929e+06	267047	255572	301998	1.04118	0.00175471	0.0036923	3.78675	1.92096	up
NMW0311	Phenacetin	Amine	C10H13NO2	62-44-2	646.789	646.789	646.789	14867.9	13254.6	17481.1	1.04378	0.00708246	0.00971326	0.0425486	-4.55474	down
NMW0177	N-Benzylformamide	Amine	C8H9NO	6343-54-0	169724	201716	167440	1.33656e+06	1.37321e+06	1.4515e+06	1.04276	0.000266858	0.00163801	0.129499	-2.94899	down
NMW0176	Benzeneacetamide	Amine	C8H9NO	103-81-1	153245	179476	145018	1.11417e+06	1.1337e+06	1.20914e+06	1.04235	0.000238262	0.0015639	0.138194	-2.85523	down
NMW0175	Phenol, 4-(1,1-dimethylpropyl)-	Phenol	C11H16O	80-46-6	211037	249887	207816	1.75385e+06	1.78335e+06	1.92161e+06	1.04282	0.000535945	0.00218978	0.122507	-3.02907	down
NMW0174	Mexiletine	Amine	C11H17NO	31828-71-4	221624	259003	211245	1.62226e+06	1.65187e+06	1.77763e+06	1.04244	0.000439428	0.00198214	0.136957	-2.86821	down
NMW0170	Hydrocoumarin	Heterocyclic compound	C9H8O2	119-84-6	241120	290025	239373	2.04604e+06	2.09412e+06	2.26284e+06	1.04255	0.000666982	0.00241233	0.120337	-3.05485	down
NMW0166	Biphenyl	Aromatics	C12H10	92-52-4	3547.1	4753.91	3634.2	32278.9	33296.9	33994.4	1.04047	2.43003e-06	0.000183634	0.119867	-3.06049	down
NMW0164	Benzene, 1,2-(methylenedioxy)-4-propenyl-, (E)-	Ether	C10H10O2	4043-71-4	1.26959e+06	1.50446e+06	1.28052e+06	1.20094e+07	1.23571e+07	1.27256e+07	1.04351	7.24505e-05	0.000854399	0.109311	-3.19349	down
NMW0217	1H-Pyrrolizine-7-methanol, 2,3,5,7a-tetrahydro-1-hydroxy-, (1S-cis)-	Alcohol	C8H13NO2	520-63-8	91101.5	107589	89790.9	1.66593e+06	1.73791e+06	1.93478e+06	1.04366	0.00217424	0.00408953	0.0540367	-4.20992	down
NMW0221	Hexa-2,4-diyn-1-ylbenzene	Aromatics	C12H10	520-74-1	3548.86	4846.45	3548.27	18220.6	18386	21209.9	1.03327	0.00110681	0.00313542	0.206578	-2.27524	down
NMW0225	Acetamide, N-(2-phenylethyl)-	Amine	C10H13NO	877-95-2	7885.27	9195.88	7795.57	33017.3	32574.3	34924	1.04115	3.46198e-05	0.000560139	0.247491	-2.01455	down
NMW0281	3-Butylisobenzofuran-1(3H)-one	Ketone	C12H14O2	6066-49-5	91028.7	80237.9	60909.8	6797.63	6797.63	6797.63	1.04016	0.0152204	0.0183635	11.3852	3.50908	up
NMW0279	Benzenepropanoic acid, 4-hydroxy-	Acid	C9H10O3	501-97-3	240088	208742	158070	14517.4	14517.4	14517.4	1.04058	0.0158087	0.01903	13.935	3.80064	up
NMW0270	Benzophenone	Ketone	C13H10O	119-61-9	461237	412871	332022	52407.4	45404.8	56297.8	1.03887	0.0109287	0.0138563	7.82642	2.96835	up
NMW0258	Fenobucarb	Ester	C12H17NO2	3766-81-2	5914.65	4415.33	3113.38	124871	122346	137726	1.03921	0.00112775	0.00315571	0.034923	-4.83968	down
NMW0256	Phenol, 4-(1,1,3,3-tetramethylbutyl)-	Phenol	C14H22O	140-66-9	5092.28	4416.6	3259.59	90825.1	90308.9	102430	1.04138	0.0016304	0.00354884	0.0450286	-4.47301	down
NMW0254	Benzaldehyde, 3,4-dihydroxy-	Aldehyde	C7H6O3	139-85-5	730.92	1199.18	759.407	17071.8	17075.5	17878.6	1.03852	8.93735e-06	0.000309893	0.0516955	-4.27382	down
NMW0247	Furan, 3-(4,8-dimethyl-3,7-nonadienyl)-, (E)-	Terpenoids	C15H22O	23262-34-2	511.05	511.05	511.05	37687	37838.7	44787.5	1.04491	0.00348055	0.00561936	0.012743	-6.29415	down
NMW0242	Benzocaine	Ester	C9H11NO2	94-09-7	112440	123088	99962.2	21174.1	21425.9	22061.4	1.04282	0.00537739	0.00771307	5.1884	2.37529	up
NMW0240	Benzoic acid, 4-hydroxy-	Acid	C7H6O3	99-96-7	4873.24	5835.25	4504.77	10351.9	10142.9	13135.7	1.00327	0.0136265	0.0166546	0.452365	-1.14444	down
NMW0235	1-Naphthalenecarboxaldehyde	Aldehyde	C11H8O	66-77-3	1039.98	1182.01	920.653	8335.05	9296.04	11186.2	1.0395	0.00901092	0.0117807	0.109054	-3.19689	down
NMW0231	Phenol, 2-methoxy-4-(2-propenyl)-, acetate	Ester	C12H14O3	93-28-7	2466.01	2417.88	2012.06	18255.4	17175.1	21751	1.04081	0.00626873	0.00877843	0.120598	-3.05173	down
NMW0230	5,6-Dihydro-5-methyluracil	Heterocyclic compound	C5H8N2O2	696-04-8	3660.05	3484.2	3111.24	29027.5	31261.1	33746.2	1.04358	0.00210715	0.00405906	0.109061	-3.1968	down
NMW0228	2,4,6-Cycloheptatrien-1-one, 2-hydroxy-4-(1-methylethyl)-	Terpenoids	C10H12O2	499-44-5	1009.45	1027.73	871.57	9533.09	10839.8	11215.6	1.04337	0.00262609	0.00462188	0.0920825	-3.44093	down
NMW0163	p-Hydroxyphenyl methyl carbinol	Alcohol	C8H10O2	2380-91-8	23687.7	31715.1	20819.5	87377.8	90189.4	93919.6	1.02446	0.000281519	0.00166923	0.280759	-1.8326	down
NMW0161	3-Phenyl-1-propanol, acetate	Ester	C11H14O2	122-72-5	342116	404087	351102	2.98889e+06	3.05475e+06	3.15488e+06	1.04357	4.97807e-05	0.000678634	0.119292	-3.06744	down
NMW0061	Benzene, 1-methyl-2-nitro-	Nitrogen compounds	C7H7NO2	88-72-2	3419.86	4295.58	2606.22	1018.14	1184.24	904.116	1.00799	0.0356785	0.0397953	3.3226	1.73231	up
NMW0052	2-Methyl-6-methyleneocta-2,7-dien-4-one	Terpenoids	C10H14O	539-70-8	272682	306787	268920	637198	658434	628708	1.03878	3.60143e-05	0.000560139	0.440873	-1.18157	down
NMW0043	Bicyclo[3.1.1]hept-2-en-6-one, 2,7,7-trimethyl-	Terpenoids	C10H14O	473-06-3	23814.1	27362.5	24145.5	71203.1	76320.7	74661	1.04054	2.46742e-05	0.000554301	0.339006	-1.56062	down
NMW0041	(E)-4,8-Dimethylnona-1,3,7-triene	Terpenoids	C11H18	19945-61-0	785.225	660.199	750.113	132.04	132.04	132.04	1.04291	0.00383048	0.00598395	5.54261	2.47057	up
NMW0021	2-Pyridinemethanamine	Heterocyclic compound	C6H8N2	3731-51-9	23470	26578.9	24380.3	961.045	961.045	961.045	1.0453	0.00149387	0.00348351	25.8154	4.69016	up
NMW0016	Acetic acid, cyclohexyl ester	Ester	C8H14O2	622-45-7	257471	270234	278364	97161.8	89325.2	103081	1.04152	6.08408e-05	0.000782589	2.7837	1.477	up
NMW0013	Benzylamine	Amine	C7H9N	100-46-9	27247.6	32271.9	34052.3	638.022	595.113	672.029	1.04487	0.00441276	0.00663369	49.1148	5.61809	up
NMW0012	Benzene, 1,2,3-trimethyl-	Aromatics	C9H12	526-73-8	800639	846687	833228	153358	146804	169384	1.04421	3.34409e-05	0.000560139	5.28288	2.40132	up
NMW0011	Benzofuran	Heterocyclic compound	C8H6O	271-89-6	136037	140702	144785	208.441	208.441	208.441	1.04537	0.000324284	0.00176852	674.088	9.39679	up
NMW0010	Dicyclopentadiene	Hydrocarbons	C10H12	77-73-6	16102.5	16851.4	17589.2	136.822	136.822	136.822	1.04535	0.000658859	0.00241039	123.136	6.94411	up
NMW0004	1,2-Cyclohexanediol, 1-methyl-4-(1-methylethenyl)-	Terpenoids	C10H18O2	1946-00-5	679390	697937	483407	5731.06	5731.06	5731.06	1.04409	0.0122435	0.0152685	108.225	6.75789	up
NMW0059	4-Aminopyridine	Heterocyclic compound	C5H6N2	504-24-5	12374.2	16210.2	15555.3	783.107	1008.39	871.972	1.04243	0.00712532	0.00975811	16.5723	4.0507	up
NMW0156	Benzene, (isothiocyanatomethyl)-	Ester	C8H7NS	622-78-6	1.95615e+06	2.27513e+06	1.96261e+06	1.47365e+07	1.50548e+07	1.55365e+07	1.04349	3.16188e-05	0.000560139	0.136647	-2.87148	down
NMW0153	Phenol, 4-butyl-	Phenol	C10H14O	1638-22-8	137.332	137.332	137.332	10529.4	10323.4	10833.5	1.04532	0.000201887	0.00145706	0.0130023	-6.26509	down
NMW0151	Bicyclo[3.1.1]hept-2-ene-2-carboxylic acid, 6,6-dimethyl-	Terpenoids	C10H14O2	19250-17-0	4664.34	6686.37	4872.54	1539.41	1487.33	1588.11	1.02959	0.0262467	0.0301228	3.51544	1.81371	up
NMW0130	1,3-Benzodioxol-5-ol	Alcohol	C7H6O3	533-31-3	107649	114695	79262.1	4077.3	4077.3	4077.3	1.04285	0.0123712	0.0154036	24.6573	4.62394	up
NMW0129	Cyclohexanol, 1-methyl-4-(1-methylethenyl)-, acetate	Ester	C12H20O2	10198-23-9	383389	393378	285239	350.547	350.547	350.547	1.04494	0.00938418	0.0121887	1009.86	9.97993	up
NMW0101	Ascaridole	Terpenoids	C10H16O2	512-85-6	47770	57279.9	50155.2	8545.28	8733.1	8473.69	1.04389	0.00433089	0.00654479	6.0269	2.59142	up
NMW0086	Pargyline	Amine	C11H13N	555-57-7	23986.7	27240.7	25067.3	8725.29	10722.9	7940.79	1.0275	0.000236285	0.0015639	2.7856	1.47799	up
NMW0084	(-)-Myrtenol	Terpenoids	C10H16O	19894-97-4	722.927	722.927	722.927	4013	5285.8	3614.63	1.03747	0.01923	0.0227466	0.167948	-2.57392	down
NMW0081	Catechol	Phenol	C6H6O2	120-80-9	68450.1	77508.4	65084.7	442263	458176	437191	1.0433	8.16727e-06	0.00029296	0.157774	-2.66407	down
NMW0308	2,6,9,11-Dodecatetraenal, 2,6,10-trimethyl-	Terpenoids	C15H22O	4955-32-2	801.407	645.957	620.845	18226.7	16381.3	19572.9	1.0438	0.00273981	0.00474676	0.0381723	-4.71133	down
NMW0318	Curcumenol	Terpenoids	C15H22O2	19431-84-6	1386.28	1121.74	224.348	33749.3	31659.9	37104.6	1.00202	0.00150195	0.00349173	0.0266537	-5.22952	down
QWMW0972	Phenyl 4-pyridyl ketone	Ketone	C12H9NO	14548-46-0	1789.84	2029.7	2589.02	18854.3	17447.7	21684.3	1.03819	0.00407879	0.00626147	0.110518	-3.17764	down
QWMW0741	Benzoic acid, 2-(methylamino)-, 2-methylpropyl ester	Ester	C12H17NO2	65505-24-0	13751.1	11916.2	9348.65	4366.6	3927.27	5250.29	1.00184	0.022627	0.0263816	2.58532	1.37034	up
QWMW0733	(Z)-Hex-3-enyl (E)-2-methylbut-2-enoate	Ester	C11H18O2	67883-79-8	20769	23737.1	21292.8	1276.67	1276.67	1276.67	1.04518	0.001955	0.0038716	17.1799	4.10265	up
QWMW0729	cis-3-Hexenylpyruvate	Ester	C9H14O3	68133-76-6	22486.6	24088.2	21491.7	6261.05	5965.32	6650.19	1.04325	0.00119061	0.0032121	3.60587	1.85035	up
QWMW0722	trans,cis-2,6-Nonadienyl acetate	Ester	C11H18O2	68555-65-7	72356.5	89435	55593.2	15315.1	12841	15437.9	1.02833	0.0265356	0.0304053	4.98658	2.31805	up
QWMW0712	Benzoic acid, 2-methoxy-, ethyl ester	Ester	C10H12O3	7335-26-4	93235.5	107936	90528.2	334029	335659	364238	1.03973	0.000158786	0.00134715	0.282128	-1.82558	down
QWMW0701	3-6-Nonadien-1-yl-acetate	Ester	C11H18O2	76649-26-8	23535.1	25583	23257.2	2009.67	1742.02	1339.2	1.0409	0.000536321	0.00218978	14.2167	3.82951	up
[truncated: 194 more rows]

## Sheet: Table S4
Table 4. Differentially accumulated volatile metabolites in leaves between P. chekiangensis and P. zhennan (ZJN2_vs_ZN2).
[truncated: 1,377 more rows]

[truncated: 1 more sheets: Table S5]
